# Supplementary material for: A Novel MAO-B/SSAO Inhibitor Improves Multiple Aspects of Dystrophic Phenotype in mdx Mice
Source: Antioxidants (Basel). 2024 May 21;13(6):622. doi: 10.3390/antiox13060622 (PMC11201281; doi:10.3390/antiox13060622)
Supplement: Supplementary file 1 [file antioxidants-13-00622-s001.zip › Supplementary Table S1.xlsx]

## Sheet: Heatmap 4A
Cluster ID	Z(row):t(log2):K2	Z(row):t(log2):K3	Z(row):t(log2):PXS3	Z(row):t(log2):PXS1	Z(row):t(log2):PXS4	Z(row):t(log2):wt3	Z(row):t(log2):wt1	Z(row):t(log2):wt2	gene	logFC mdx vs wt	PValue	FDR mdx vs wt	symbol	logFC PXS vs mdx	FDR PXS vs mdx	entrez	description	wt1 (TPM)	wt2 (TPM)	wt3 (TPM)	K2 (TPM)	K3 (TPM)	PXS1 (TPM)	PXS3 (TPM)	PXS4 (TPM)	t(log2):wt1	t(log2):wt2	t(log2):wt3	t(log2):K2	t(log2):K3	t(log2):PXS1	t(log2):PXS3	t(log2):PXS4
C (5)	-1.2451	-1.08701	1.65138	-0.917326	0.777565	-0.484408	0.585521	0.719376	ENSMUSG00000046794	-1.04188	0.0040011	0.0324164	Ppp1r3b	0.650181	0.599004	244416	protein phosphatase 1, regulatory subunit 3B [Source:MGI Symbol;Acc:MGI:2177268]	0.724262	0.758629	0.499992	0.384188	0.405811	0.430374	1.04765	0.774073	-0.465416	-0.398534	-1.00002	-1.38012	-1.30112	-1.21634	0.0671568	-0.369458
C (5)	-1.16125	-0.968352	1.34044	-1.32161	0.425944	-0.0950485	1.33488	0.444993	ENSMUSG00000028354	-1.35056	0.00141309	0.014287	Fmn2	0.595017	0.826511	54418	formin 2 [Source:MGI Symbol;Acc:MGI:1859252]	0.242415	0.16601	0.131932	0.08382	0.090989	0.078292	0.242989	0.16467	-2.04445	-2.59066	-2.92213	-3.57656	-3.45816	-3.67499	-2.04104	-2.60235
C (5)	-1.85988	0.0449777	1.27047	-0.860474	0.209399	-0.507472	1.31671	0.386267	ENSMUSG00000101878	-1.11122	0.00490437	0.038069	Gm8203	0.410818	0.940033	#NUM!	predicted pseudogene 8203 [Source:MGI Symbol;Acc:MGI:3646499]	43.0035	29.0959	19.9918	11.3301	25.2113	17.2377	42.1766	27.0133	5.42638	4.86274	4.32134	3.50208	4.656	4.1075	5.39837	4.7556
C (5)	-2.13058	-0.668973	0.597424	-0.34603	1.03472	-0.0161497	1.14933	0.380254	ENSMUSG00000098374	-0.891266	0.00192628	0.0183336	Gm28043	0.541006	0.551373	#NUM!	predicted gene, 28043 [Source:MGI Symbol;Acc:MGI:5547779]	3.42231	2.86238	2.61056	1.59738	2.24321	2.41798	3.01049	3.3324	1.77497	1.51722	1.38436	0.675707	1.16557	1.2738	1.59	1.73656
C (5)	-1.60697	-1.10293	0.713551	-0.0763243	1.41376	-0.744747	0.973578	0.430089	ENSMUSG00000024866	-0.968356	0.00271536	0.0238342	Acy3	0.699413	0.401762	71670	aspartoacylase (aminoacylase) 3 [Source:MGI Symbol;Acc:MGI:1918920]	3.96116	3.42557	2.50238	1.9873	2.27391	2.99189	3.6952	4.45575	1.98592	1.77634	1.3233	0.990806	1.18518	1.58106	1.88565	2.15567
C (5)	-1.07332	-0.61908	1.3185	0.0400767	-0.177263	-1.58044	1.10984	0.981694	ENSMUSG00000079462	-1.47036	0.00446916	0.0353902	Gm15737	0.779606	0.764095	#NUM!	predicted gene 15737 [Source:MGI Symbol;Acc:MGI:3783179]	0.538231	0.499343	0.111478	0.149997	0.195675	0.287787	0.60814	0.253414	-0.893703	-1.0019	-3.16517	-2.73699	-2.35347	-1.79693	-0.717525	-1.98043
C (5)	-1.37793	-0.722728	1.12263	0.298615	-0.744794	-0.936081	1.09941	1.26089	ENSMUSG00000006586	-1.40911	0.00141172	0.014287	Runx1t1	0.868616	0.489797	12395	RUNX1 translocation partner 1 [Source:MGI Symbol;Acc:MGI:104793]	6.63478	7.15188	2.57619	2.09794	2.84474	4.57291	6.70676	2.81571	2.73005	2.83832	1.36524	1.06897	1.50829	2.19311	2.74562	1.4935
C (5)	-1.51963	-0.324212	0.363526	0.358258	-0.083357	-1.33035	1.67609	0.859677	ENSMUSG00000060336	-1.14485	0.00267774	0.0236133	Zfp937	0.258467	0.998447	245174	zinc finger protein 937 [Source:MGI Symbol;Acc:MGI:3644476]	0.897408	0.710585	0.37991	0.359897	0.506539	0.61568	0.616608	0.54265	-0.156164	-0.492921	-1.39627	-1.47434	-0.981255	-0.699747	-0.697574	-0.881906
C (5)	-1.36986	-0.729872	0.274942	0.805042	-0.21978	-1.2798	1.19899	1.32034	ENSMUSG00000017412	-3.40266	1.92482e-05	0.000399583	Cacnb4	2.05215	0.195105	12298	calcium channel, voltage-dependent, beta 4 subunit [Source:MGI Symbol;Acc:MGI:103301]	2.18973	2.5	0.146191	0.132499	0.266504	1.42422	0.798358	0.465152	1.13075	1.32193	-2.77407	-2.91595	-1.90777	0.510173	-0.324892	-1.10423
C (5)	-0.806592	-1.29488	1.0096	0.818338	-0.448947	-1.05064	1.63032	0.142805	ENSMUSG00000028444	-1.30829	0.00446221	0.035365	Cntfr	1.18588	0.239147	12804	ciliary neurotrophic factor receptor [Source:MGI Symbol;Acc:MGI:99605]	47.7584	21.94	11.7545	13.3545	10.3452	31.2356	34.5212	16.1009	5.57768	4.45549	3.55514	3.73925	3.37089	4.96512	5.10941	4.00907
C (5)	-1.39818	-1.123	0.291306	0.0707493	0.262878	-0.78795	1.79026	0.893927	ENSMUSG00000063535	-1.47069	8.80882e-05	0.00146584	Zfp773	0.549962	0.799034	76373	zinc finger protein 773 [Source:MGI Symbol;Acc:MGI:1923623]	0.73483	0.551066	0.321134	0.263996	0.288382	0.423079	0.454125	0.449999	-0.444518	-0.859703	-1.63875	-1.92141	-1.79395	-1.241	-1.13884	-1.15201
C (5)	-1.51088	-0.843673	0.211156	0.0463557	0.663752	-0.9713	1.78698	0.617614	ENSMUSG00000026494	-1.18166	0.000744178	0.00874594	Kif26b	0.684841	0.501187	269152	kinesin family member 26B [Source:MGI Symbol;Acc:MGI:2447076]	2.88348	1.86803	1.03564	0.847641	1.08589	1.51106	1.60639	1.9003	1.52781	0.901517	0.050517	-0.238475	0.118873	0.595559	0.683824	0.926228
C (5)	-0.893621	-1.52261	0.739195	-0.2862	0.306993	-0.837939	1.66418	0.829999	ENSMUSG00000102644	-0.821862	0.00237734	0.0216895	Thap6	0.19717	0.998186	#NUM!	THAP domain containing 6 [Source:MGI Symbol;Acc:MGI:1922436]	4.05757	3.51865	2.64622	2.62117	2.35412	2.90778	3.46448	3.2179	2.02062	1.81502	1.40393	1.39021	1.23519	1.53992	1.79264	1.68612
C (5)	-1.31166	-1.06903	1.70597	0.035182	-0.882742	0.466207	1.10722	-0.0511524	ENSMUSG00000048096	-1.52922	0.000965772	0.0106729	Lmod1	1.22114	0.212443	93689	leiomodin 1 (smooth muscle) [Source:MGI Symbol;Acc:MGI:2135671]	6.16516	3.32412	4.38018	1.69729	1.93173	3.48073	8.48415	2.13348	2.62414	1.73297	2.13099	0.763234	0.94989	1.79939	3.08477	1.09321
C (5)	-1.2493	-0.958027	1.73122	-0.274882	-0.687516	0.501677	1.27016	-0.333331	ENSMUSG00000046275	-1.93202	0.000703634	0.00836041	Trarg1	1.38967	0.271479	237858	trafficking regulator of GLUT4 (SLC2A4) 1 [Source:MGI Symbol;Acc:MGI:3029307]	3.29152	1.11198	1.9567	0.598241	0.728595	1.15685	4.4969	0.874974	1.71875	0.153133	0.968423	-0.741201	-0.456811	0.210202	2.16893	-0.192688
C (5)	-0.55606	-1.13353	1.66939	-0.442738	-0.959003	-0.141709	1.57579	-0.0121443	ENSMUSG00000031209	-1.32095	0.00193492	0.0183889	Heph	0.451459	0.937044	15203	hephaestin [Source:MGI Symbol;Acc:MGI:1332240]	0.840295	0.465419	0.443515	0.38015	0.306651	0.396521	0.870075	0.327224	-0.251032	-1.1034	-1.17295	-1.39536	-1.70533	-1.33453	-0.200788	-1.61165
C (5)	-1.20911	-0.717547	1.67466	-0.643936	-0.0213172	0.144957	1.50068	-0.728388	ENSMUSG00000059201	-2.88638	0.0030888	0.0263595	Lep	2.61339	0.20137	16846	leptin [Source:MGI Symbol;Acc:MGI:104663]	4.19064	0.317743	0.872912	0.182177	0.321754	0.350362	5.12523	0.720129	2.06717	-1.65407	-0.196092	-2.45659	-1.63597	-1.51308	2.35762	-0.473673
C (5)	-1.14598	-1.26862	1.74062	-0.171287	0.094719	-0.10824	1.33183	-0.473044	ENSMUSG00000024972	-2.75249	0.000616683	0.00755582	Lgals12	2.77984	0.0421625	56072	lectin, galactose binding, soluble 12 [Source:MGI Symbol;Acc:MGI:1929094]	2.92352	0.490023	0.703072	0.251771	0.222996	0.660547	4.38122	0.859462	1.5477	-1.02908	-0.508256	-1.98982	-2.16491	-0.598267	2.13133	-0.218494
C (5)	-1.58449	-1.37572	1.22892	-0.310247	-0.213297	0.724078	1.11816	0.412602	ENSMUSG00000059602	-1.80799	7.49576e-07	2.2863e-05	Syn3	0.849792	0.338674	27204	synapsin III [Source:MGI Symbol;Acc:MGI:1351334]	0.920254	0.679967	0.77715	0.288735	0.315781	0.498708	0.965026	0.519882	-0.119896	-0.556463	-0.363735	-1.79218	-1.663	-1.00373	-0.0513603	-0.943744
C (5)	-1.41347	-1.32864	1.30912	-0.510943	-0.00687342	0.355261	1.4546	0.140944	ENSMUSG00000023064	-1.36117	5.56201e-05	0.000990389	Sncg	0.76444	0.356154	20618	synuclein, gamma [Source:MGI Symbol;Acc:MGI:1298397]	11.778	7.12575	7.73456	3.9318	4.06149	5.55304	11.1405	6.734	3.55802	2.83304	2.95132	1.97519	2.02201	2.47328	3.47774	2.75146
C (5)	-1.35455	-1.01649	1.03973	-0.829402	-0.136397	0.65414	1.70659	-0.0636178	ENSMUSG00000070577	-0.723324	0.00556046	0.0417856	Gm572	0.145971	0.998447	230909	predicted gene 572 [Source:MGI Symbol;Acc:MGI:2685418]	13.2954	10.0919	11.2854	8.25396	8.70015	8.95737	11.9839	9.97818	3.73285	3.33513	3.49639	3.04509	3.12104	3.16307	3.58302	3.31878
C (5)	-0.757401	-1.63075	1.01223	-1.0701	0.34199	0.613583	1.44989	0.0405649	ENSMUSG00000018809	-0.730666	0.0060217	0.0446053	Smyd4	0.169052	0.998447	319822	SET and MYND domain containing 4 [Source:MGI Symbol;Acc:MGI:2442796]	5.09328	3.92276	4.36216	3.38362	2.87809	3.19314	4.69656	4.14808	2.34859	1.97187	2.12504	1.75857	1.52511	1.67498	2.23161	2.05244
C (5)	-1.11196	-1.18364	1.84712	-0.242465	0.756757	-0.21801	0.869858	-0.717657	ENSMUSG00000032311	-1.6415	0.00665968	0.0482557	Nrg4	2.04433	0.0489259	83961	neuregulin 4 [Source:MGI Symbol;Acc:MGI:1933833]	1.67831	0.502763	0.734734	0.372679	0.352937	0.721217	3.52485	1.5402	0.747011	-0.99205	-0.444706	-1.42399	-1.50252	-0.471495	1.81756	0.623114
C (5)	-0.805894	-1.44568	1.722	0.411384	0.364469	-0.852833	1.03878	-0.432217	ENSMUSG00000030495	-2.35676	0.000679841	0.0081449	Slc7a10	2.71322	0.012466	53896	solute carrier family 7 (cationic amino acid transporter, y+ system), member 10 [Source:MGI Symbol;Acc:MGI:1858261]	2.86516	0.738218	0.500929	0.523082	0.290007	1.60676	5.37898	1.53874	1.51862	-0.437881	-0.997322	-0.934891	-1.78584	0.684153	2.42733	0.621752
C (5)	-1.37067	-1.14255	2.0496	0.391551	0.0256953	-0.126292	0.550099	-0.377432	ENSMUSG00000040037	-1.27882	0.0014133	0.014287	Negr1	1.13958	0.146871	320840	neuronal growth regulator 1 [Source:MGI Symbol;Acc:MGI:2444846]	0.808861	0.538322	0.601065	0.348084	0.384745	0.754479	1.56225	0.642536	-0.306036	-0.893459	-0.734407	-1.52249	-1.37803	-0.406447	0.643625	-0.638151
C (5)	-1.39216	-1.37637	1.78902	0.35602	-0.273354	-0.211528	0.784899	0.323476	ENSMUSG00000031340	-1.32951	0.000284824	0.00398292	Gabre	0.910536	0.262882	14404	gamma-aminobutyric acid (GABA) A receptor, subunit epsilon [Source:MGI Symbol;Acc:MGI:1330235]	1.1999	1.00179	0.812666	0.512148	0.515319	1.01462	1.77698	0.793253	0.262912	0.00258012	-0.299266	-0.965367	-0.956462	0.0209409	0.829427	-0.334147
C (5)	-1.02488	-1.51099	1.88792	0.840881	-0.359517	-0.316314	0.0844361	0.398456	ENSMUSG00000050105	-0.94053	0.0021065	0.0196168	Fam110d	0.78348	0.241404	72690	family with sequence similarity 110, member D [Source:MGI Symbol;Acc:MGI:1919940]	4.69285	5.16649	4.15092	3.34132	2.87921	5.91602	8.15207	4.09636	2.23046	2.36918	2.05343	1.74042	1.52567	2.56463	3.02717	2.03434
C (5)	-1.71769	-1.21116	1.47568	0.579126	-0.100813	-0.12135	0.0769944	1.01921	ENSMUSG00000028826	-0.68183	0.00670636	0.0484149	Maco1	0.681052	0.202392	66146	macoilin 1 [Source:MGI Symbol;Acc:MGI:1913396]	18.7499	22.7784	17.9972	12.942	14.3695	20.7991	25.0307	18.0737	4.22881	4.5096	4.1697	3.69398	3.84493	4.37845	4.64563	4.17582
C (5)	-0.869301	-1.60776	1.48153	-0.169973	-0.0984149	-0.553303	0.424541	1.39268	ENSMUSG00000029029	-0.767846	0.00614895	0.0453406	Wrap73	0.409115	0.791278	59002	WD repeat containing, antisense to Trp73 [Source:MGI Symbol;Acc:MGI:1891749]	10.9193	13.5854	8.75728	8.15458	6.90294	9.5485	13.8605	9.70393	3.44881	3.76399	3.13048	3.02761	2.78721	3.25527	3.79291	3.27857
C (5)	-0.825653	-1.44524	1.34994	-0.830695	-0.576928	0.328884	0.627811	1.37187	ENSMUSG00000117789	-1.84081	2.25898e-05	0.000458265	Gm50388	0.940019	0.420111	#NUM!	predicted gene, 50388 [Source:MGI Symbol;Acc:MGI:6303291]	0.483068	0.707515	0.414407	0.229231	0.166829	0.228639	0.699602	0.260419	-1.0497	-0.499167	-1.27088	-2.12513	-2.58356	-2.12886	-0.515394	-1.94109
C (5)	-0.848211	-1.30561	1.51647	-0.751837	-0.916292	0.849316	0.516115	0.940048	ENSMUSG00000020758	-1.05301	0.00171857	0.0166376	Itgb4	0.476406	0.799924	192897	integrin beta 4 [Source:MGI Symbol;Acc:MGI:96613]	5.22315	6.04125	5.85601	3.27007	2.79495	3.38004	7.36296	3.19454	2.38492	2.59485	2.54992	1.70932	1.48282	1.75704	2.88029	1.67561
C (5)	-1.07711	-1.34316	2.03551	-0.297086	-0.475908	0.136943	0.372702	0.648106	ENSMUSG00000068748	-1.61263	0.000639629	0.00777498	Ptprz1	1.09337	0.332125	19283	protein tyrosine phosphatase, receptor type Z, polypeptide 1 [Source:MGI Symbol;Acc:MGI:97816]	0.257908	0.293671	0.230774	0.13019	0.114841	0.188065	0.564897	0.172858	-1.95507	-1.76773	-2.11545	-2.94131	-3.12229	-2.4107	-0.82394	-2.53234
C (5)	-0.915153	-1.23711	1.81626	-0.867867	-0.582849	0.253798	0.788984	0.743929	ENSMUSG00000003123	-1.00494	0.00659693	0.0478813	Lipe	0.74464	0.478953	16890	lipase, hormone sensitive [Source:MGI Symbol;Acc:MGI:96790]	24.2899	23.8817	19.8606	12.7944	11.335	13.024	35.7482	14.498	4.60229	4.57783	4.31184	3.67744	3.50271	3.7031	5.1598	3.85778
C (5)	-0.509846	-1.66217	0.189891	0.0294251	-0.406617	0.125421	2.18092	0.0529757	ENSMUSG00000032313	-1.91537	1.33111e-05	0.000288065	Tmem266	0.576521	0.835833	244886	transmembrane protein 266 [Source:MGI Symbol;Acc:MGI:2142980]	4.73245	1.56577	1.62585	1.16863	0.642026	1.54672	1.68126	1.23305	2.24259	0.64687	0.701195	0.224818	-0.639296	0.629209	0.74954	0.302228
C (5)	-0.774174	-0.815785	0.05503	0.09654	-0.23214	-0.142239	2.48841	-0.675643	ENSMUSG00000030772	-1.98893	0.000492901	0.00625806	Dkk3	0.479239	0.978342	50781	dickkopf WNT signaling pathway inhibitor 3 [Source:MGI Symbol;Acc:MGI:1354952]	11.6607	1.60118	2.23773	1.50518	1.46639	2.59944	2.53261	2.11498	3.54358	0.679137	1.16203	0.589937	0.552266	1.3782	1.34062	1.08065
C (5)	-0.951032	-0.927663	-0.354385	0.649784	-0.86629	0.11183	2.2157	0.12206	ENSMUSG00000009097	-0.95006	0.00464963	0.0364629	Tbx1	0.336067	0.946543	21380	T-box 1 [Source:MGI Symbol;Acc:MGI:98493]	30.3534	15.4542	15.4033	10.9342	11.0169	18.3207	13.2536	11.2371	4.92379	3.94993	3.94517	3.45078	3.46165	4.1954	3.72831	3.4902
C (5)	-1.37981	-1.19952	-0.259038	0.550556	0.581783	-0.21349	1.97483	-0.0552996	ENSMUSG00000101174	-1.18542	0.000660016	0.00794659	Hoxd4	0.589614	0.66175	15436	homeobox D4 [Source:MGI Symbol;Acc:MGI:96208]	2.98448	1.58797	1.51179	1.05211	1.11275	1.917	1.49053	1.93569	1.57748	0.667185	0.596254	0.0732814	0.154123	0.938847	0.57583	0.952849
C (5)	-1.10759	-0.645822	-0.510863	0.191234	0.466264	-0.651557	2.32638	-0.0680406	ENSMUSG00000054074	-1.21075	0.00681249	0.0490155	Skida1	0.366582	0.990856	72668	SKI/DACH domain containing 1 [Source:MGI Symbol;Acc:MGI:1919918]	0.222806	0.125692	0.109325	0.098032	0.109475	0.13373	0.113065	0.142819	-2.16614	-2.99204	-3.1933	-3.3506	-3.19133	-2.9026	-3.14478	-2.80774
C (5)	-1.13375	-0.772044	0.214525	1.00183	0.0431097	-0.923859	2.00591	-0.435715	ENSMUSG00000118555	-0.941007	0.00461264	0.0362166	-	0.255773	0.993925	#NUM!	novel zinc finger pseudogene	3.40862	1.75583	1.53774	1.45251	1.6025	2.59479	2.09511	1.99977	1.76919	0.812152	0.620815	0.538545	0.680322	1.37562	1.06702	0.999835
C (5)	-1.32556	-0.601518	0.211765	0.687123	0.796375	0.240667	1.52396	-1.53281	ENSMUSG00000075569	-1.57317	0.00459565	0.036127	Rsph10b	1.13527	0.456131	#NUM!	radial spoke head 10 homolog B (Chlamydomonas) [Source:MGI Symbol;Acc:MGI:1922386]	2.47861	0.331975	1.06577	0.380453	0.612505	1.4295	1.0457	1.53599	1.30953	-1.59085	0.0918934	-1.39421	-0.707206	0.51551	0.0644704	0.619173
C (5)	-1.32409	-0.71733	1.12104	1.14264	0.518281	-0.976043	1.09777	-0.862267	ENSMUSG00000021732	-1.3955	0.0039717	0.0322348	Fgf10	1.4936	0.0879707	14165	fibroblast growth factor 10 [Source:MGI Symbol;Acc:MGI:1099809]	0.768965	0.252465	0.236659	0.194192	0.274138	0.788821	0.779199	0.55322	-0.37901	-1.98584	-2.07912	-2.36444	-1.86703	-0.34223	-0.359936	-0.854075
C (5)	-1.323	-1.7438	-0.442855	0.862641	1.25035	0.502854	0.609516	0.284298	ENSMUSG00000028078	-1.35008	4.75073e-05	0.000862518	Dclk2	0.872651	0.215209	70762	doublecortin-like kinase 2 [Source:MGI Symbol;Acc:MGI:1918012]	0.934736	0.831851	0.899662	0.467471	0.402	1.02354	0.640932	1.1762	-0.0973691	-0.265603	-0.152545	-1.09705	-1.31473	0.0335717	-0.641757	0.23413
C (5)	-0.950336	-1.98797	-0.197386	0.555941	1.50215	0.271227	0.669315	0.137063	ENSMUSG00000027004	-2.5386	3.11918e-05	0.000603491	Frzb	2.91998	0.000775546	20378	frizzled-related protein [Source:MGI Symbol;Acc:MGI:892032]	5.37692	3.2283	3.67131	1.13847	0.421097	4.82325	2.34289	11.9459	2.42678	1.69077	1.8763	0.187092	-1.24778	2.27001	1.22829	3.57844
C (5)	-1.3071	-1.7282	0.435556	0.457507	1.51223	-0.0831809	0.779522	-0.0663321	ENSMUSG00000027792	-1.0307	0.000290119	0.0040526	Bche	0.801031	0.160736	12038	butyrylcholinesterase [Source:MGI Symbol;Acc:MGI:894278]	3.156	2.44915	2.43681	1.68842	1.48819	2.86559	2.8468	3.93122	1.6581	1.29228	1.285	0.755676	0.573557	1.51883	1.50934	1.97498
C (5)	-1.69258	-1.47618	0.344731	0.739792	0.625249	0.47255	1.26431	-0.27788	ENSMUSG00000034875	-0.997805	0.000342288	0.00465103	Nudt19	0.900952	0.0688574	110959	nudix (nucleoside diphosphate linked moiety X)-type motif 19 [Source:MGI Symbol;Acc:MGI:94203]	34.3301	21.9	27.2548	14.4995	15.4436	29.4628	26.2581	28.4954	5.1014	4.45286	4.76844	3.85793	3.94894	4.88082	4.71469	4.83265
C (5)	-1.4962	-1.66338	-0.282746	1.15725	0.731653	0.302022	0.913668	0.337734	ENSMUSG00000028927	-1.3032	0.0001494	0.00231106	Padi2	1.50213	0.00276214	18600	peptidyl arginine deiminase, type II [Source:MGI Symbol;Acc:MGI:1338892]	69.3638	53.2912	52.4273	23.0211	21.3254	77.5442	40.1165	63.8196	6.11611	5.73583	5.71225	4.52489	4.4145	6.27695	5.32613	5.99593
C (5)	-0.651008	-1.48002	-0.132832	-0.376486	1.49009	0.60344	1.38972	-0.842911	ENSMUSG00000001444	-1.3278	0.00156081	0.0154567	Tbx21	0.610212	0.791859	57765	T-box 21 [Source:MGI Symbol;Acc:MGI:1888984]	0.771113	0.355559	0.587102	0.380023	0.285083	0.417974	0.454821	0.798421	-0.374986	-1.49184	-0.768317	-1.39584	-1.81055	-1.25851	-1.13663	-0.324778
C (5)	-2.36791	-0.62899	0.709902	0.98276	0.0738285	0.325102	0.510344	0.394965	ENSMUSG00000045930	-0.797191	0.00272009	0.0238342	Clec14a	0.488199	0.574969	66864	C-type lectin domain family 14, member a [Source:MGI Symbol;Acc:MGI:1914114]	2.75225	2.68467	2.64457	1.48035	2.15317	3.04714	2.87317	2.5052	1.46061	1.42475	1.40303	0.565937	1.10646	1.60746	1.52264	1.32493
C (5)	-2.409	-0.430646	0.364366	1.19713	0.437824	0.348365	0.321191	0.170768	ENSMUSG00000039349	-0.804145	0.0050574	0.038972	C130074G19Rik	0.649293	0.361881	226777	RIKEN cDNA C130074G19 gene [Source:MGI Symbol;Acc:MGI:2444831]	5.64051	5.42602	5.68015	2.79079	4.64692	7.06908	5.70363	5.81264	2.49583	2.43989	2.50593	1.48067	2.21627	2.82152	2.51188	2.53919
C (5)	-2.35811	0.0233097	0.0491897	1.36585	0.0523366	0.746496	0.102371	0.0185576	ENSMUSG00000094958	-0.941554	0.00304033	0.0259972	3110021N24Rik	0.399922	0.86214	#NUM!	RIKEN cDNA 3110021N24 gene [Source:MGI Symbol;Acc:MGI:1920383]	1.51587	1.48292	1.79479	0.795184	1.48477	2.11127	1.49488	1.49611	0.600145	0.568439	0.843813	-0.330639	0.570237	1.07811	0.580027	0.581217
C (5)	-2.56499	0.0665799	0.77122	0.211086	0.38866	0.742218	0.171143	0.21408	ENSMUSG00000114285	-1.18919	0.00109598	0.0118098	Gm47773	0.50647	0.818439	#NUM!	predicted gene, 47773 [Source:MGI Symbol;Acc:MGI:6096932]	6.83792	6.94109	8.34489	2.63333	6.59306	6.93385	8.42972	7.37683	2.77356	2.79516	3.06089	1.39689	2.72095	2.79366	3.07548	2.883
C (5)	-2.49286	0.155309	0.423656	0.424056	0.393591	0.747451	-0.385861	0.734659	ENSMUSG00000025407	-1.19181	0.0012211	0.0127757	Gli1	0.567497	0.742317	14632	GLI-Kruppel family member GLI1 [Source:MGI Symbol;Acc:MGI:95727]	0.775045	1.19546	1.20139	0.343101	0.955488	1.06015	1.05998	1.04773	-0.367648	0.257571	0.264708	-1.54329	-0.0656903	0.084263	0.0840398	0.0672642
C (5)	-1.97026	-0.757375	1.11744	-0.0610077	1.25403	0.595541	0.32848	-0.506855	ENSMUSG00000057914	-1.14032	0.00180078	0.0173172	Cacnb2	0.845549	0.328985	12296	calcium channel, voltage-dependent, beta 2 subunit [Source:MGI Symbol;Acc:MGI:894644]	0.762962	0.553419	0.845445	0.315324	0.502612	0.656875	1.03326	1.08896	-0.390317	-0.853556	-0.242217	-1.66509	-0.992483	-0.606309	0.0472047	0.122954
C (5)	-1.93352	-0.98826	1.25316	-0.0229746	0.513069	1.08126	0.420641	-0.323377	ENSMUSG00000026707	-0.994076	0.00106864	0.0115536	Nsun6	0.491581	0.698189	74455	NOL1/NOP2/Sun domain family member 6 [Source:MGI Symbol;Acc:MGI:1921705]	2.06299	1.71571	2.42984	1.15133	1.45515	1.84827	2.53555	2.11078	1.04474	0.778809	1.28086	0.203306	0.541165	0.886179	1.3423	1.07777
C (5)	-1.7283	-0.572569	0.311486	-0.429998	1.2827	1.51626	0.249971	-0.629554	ENSMUSG00000036864	-0.785612	0.00696582	0.0498608	Proser3	0.346627	0.88951	333193	proline and serine rich 3 [Source:MGI Symbol;Acc:MGI:2681861]	9.60442	7.8945	12.7368	6.17952	7.99542	8.2536	9.73703	12.0907	3.2637	2.98085	3.67093	2.62749	2.99917	3.04502	3.28348	3.59582
C (5)	-1.6306	-0.18557	1.08589	-0.829795	0.0676378	1.3022	1.02265	-0.832405	ENSMUSG00000082724	-1.01857	0.00620799	0.045698	Gm14416	0.0650628	0.998447	#NUM!	predicted gene 14416 [Source:MGI Symbol;Acc:MGI:3702407]	1.0253	0.625388	1.10461	0.505553	0.743043	0.625823	1.04273	0.794914	0.0360531	-0.677177	0.143532	-0.984066	-0.428482	-0.676173	0.0603656	-0.331129
C (5)	-1.25069	-0.837485	1.30182	-0.325853	0.265572	1.12219	0.994852	-1.27041	ENSMUSG00000055602	-1.54018	0.00230678	0.0211315	Tcp10b	0.958775	0.5422	21462	t-complex protein 10b [Source:MGI Symbol;Acc:MGI:98542]	1.17237	0.324938	1.26006	0.328588	0.415242	0.554837	1.39502	0.775638	0.229432	-1.62176	0.333492	-1.60565	-1.26798	-0.849864	0.480286	-0.366545
C (5)	-1.76853	-0.646854	1.85174	-0.017459	-0.384738	0.325343	0.852063	-0.211571	ENSMUSG00000071847	-1.45294	0.00386863	0.0315403	Apcdd1	1.32783	0.216972	#NUM!	adenomatosis polyposis coli down-regulated 1 [Source:MGI Symbol;Acc:MGI:3513977]	4.03752	2.22748	3.00748	0.932636	1.74625	2.48287	7.06129	2.02191	2.01347	1.15541	1.58855	-0.100614	0.804263	1.31201	2.81993	1.01572
C (5)	-1.93775	-0.0723743	1.54077	-0.233405	-0.445835	0.25087	1.20609	-0.308369	ENSMUSG00000033717	-1.42058	0.00513031	0.0393516	Adra2a	0.665746	0.840286	11551	adrenergic receptor, alpha 2a [Source:MGI Symbol;Acc:MGI:87934]	0.394585	0.191962	0.250477	0.088419	0.214772	0.198932	0.462693	0.179809	-1.34159	-2.38111	-1.99725	-3.4995	-2.21912	-2.32965	-1.11187	-2.47546
C (5)	-1.75111	-0.485535	1.56058	-0.728618	-0.0742816	1.30631	0.03781	0.134838	ENSMUSG00000053198	-0.789312	0.00662911	0.048088	Prx	0.349476	0.885389	19153	periaxin [Source:MGI Symbol;Acc:MGI:108176]	2.65261	2.72299	3.73562	1.63675	2.30319	2.15693	4.00098	2.57356	1.40741	1.44519	1.90135	0.710838	1.20363	1.10898	2.00035	1.36377
C (5)	-1.4539	-0.458985	2.17789	-0.731392	-0.276574	0.518482	0.228112	-0.00363213	ENSMUSG00000029869	-1.19188	0.00415377	0.0334028	Ephb6	0.697372	0.666201	13848	Eph receptor B6 [Source:MGI Symbol;Acc:MGI:1096338]	0.692852	0.633636	0.77492	0.362262	0.531619	0.478621	1.46923	0.57035	-0.529381	-0.658274	-0.367881	-1.46489	-0.911535	-1.06304	0.555061	-0.810081
C (5)	-1.24231	-0.244073	1.47201	-0.80413	-1.01815	1.5418	0.398834	-0.103967	ENSMUSG00000043439	-1.23036	0.00226594	0.0208766	Epop	0.260062	0.998447	103551	elongin BC and polycomb repressive complex 2 associated protein [Source:MGI Symbol;Acc:MGI:2143991]	0.726453	0.596433	1.13736	0.381644	0.564542	0.453208	1.10665	0.416717	-0.461059	-0.745568	0.185685	-1.3897	-0.824847	-1.14175	0.146196	-1.26286
C (5)	-2.05169	-0.560406	1.19718	1.16497	0.637221	-0.0933609	0.190773	-0.484689	ENSMUSG00000058729	-0.845033	0.00284026	0.0246441	Lin9	0.743731	0.216972	72568	lin-9 homolog (C. elegans) [Source:MGI Symbol;Acc:MGI:1919818]	2.3568	1.94978	2.17614	1.25594	1.90878	3.09796	3.1261	2.67143	1.23683	0.963311	1.12177	0.328772	0.93265	1.63132	1.64436	1.41761
C (5)	-1.61816	-0.831742	1.89821	0.777392	0.438842	-0.0171198	-0.124009	-0.523412	ENSMUSG00000008153	-1.58754	0.000396328	0.00521584	Clstn3	2.37376	3.54452e-05	232370	calsyntenin 3 [Source:MGI Symbol;Acc:MGI:2178323]	0.494361	0.374359	0.532551	0.174703	0.302042	0.925923	2.02043	0.731505	-1.01636	-1.41751	-0.909008	-2.51702	-1.72718	-0.111036	1.01466	-0.45106
C (5)	-2.10031	-0.365171	1.35818	0.506565	0.600472	0.714571	-0.694644	-0.0196676	ENSMUSG00000048763	-1.36088	0.000870207	0.00985196	Hoxb3	1.21994	0.108499	15410	homeobox B3 [Source:MGI Symbol;Acc:MGI:96184]	0.664239	0.940194	1.37201	0.322169	0.787008	1.2327	1.91091	1.29375	-0.590226	-0.0889696	0.456296	-1.63411	-0.34555	0.301825	0.934259	0.371563
C (5)	-2.03677	-0.84707	1.04309	0.593813	1.14381	0.259921	-0.469054	0.31227	ENSMUSG00000044676	-0.686872	0.00646248	0.04709	Zfp612	0.659475	0.230001	234725	zinc finger protein 612 [Source:MGI Symbol;Acc:MGI:2443465]	3.65883	4.32904	4.28052	2.61078	3.37288	4.59953	5.06661	5.17768	1.87138	2.11405	2.09779	1.38448	1.75398	2.20149	2.34102	2.3723
C (5)	-1.57277	-0.770482	1.83428	0.891867	0.0227845	0.387147	-0.788878	-0.00395565	ENSMUSG00000055653	-1.1589	0.00211209	0.0196379	Gpc3	1.47058	0.0123774	14734	glypican 3 [Source:MGI Symbol;Acc:MGI:104903]	2.18531	3.25801	3.97531	1.46657	2.20586	5.1392	8.30107	3.30264	1.12784	1.70399	1.99107	0.55245	1.14134	2.36154	3.0533	1.72362
C (5)	-1.70753	-1.04751	1.20991	1.24987	0.519303	0.528854	-0.629665	-0.12323	ENSMUSG00000053552	-1.36108	0.000381748	0.0050651	Ebf4	1.34826	0.0270759	228598	early B cell factor 4 [Source:MGI Symbol;Acc:MGI:2385972]	0.259035	0.316667	0.410146	0.168917	0.21947	0.545945	0.537359	0.408595	-1.94878	-1.65896	-1.28579	-2.56561	-2.1879	-0.873172	-0.896042	-1.29126
C (5)	-1.82612	-0.411886	1.19982	1.47145	0.365486	0.292779	-0.350941	-0.740583	ENSMUSG00000046314	-0.969394	0.00506442	0.038972	Stxbp6	1.42621	0.00612213	217517	syntaxin binding protein 6 (amisyn) [Source:MGI Symbol;Acc:MGI:2384963]	3.733	3.10101	5.07153	1.84962	3.62625	8.8882	7.81011	5.25013	1.90033	1.63274	2.34242	0.88723	1.85848	3.15189	2.96534	2.39235
C (5)	-1.54563	-0.686087	1.25568	1.71419	0.156472	0.0860477	-0.727373	-0.253306	ENSMUSG00000033715	-1.18558	0.00684867	0.0491579	Akr1c14	1.65451	0.0107681	105387	aldo-keto reductase family 1, member C14 [Source:MGI Symbol;Acc:MGI:2145458]	0.413606	0.542991	0.659794	0.258559	0.423527	1.68026	1.29137	0.687018	-1.27367	-0.881	-0.599912	-1.95143	-1.23947	0.748683	0.368901	-0.54158
C (5)	-1.18031	-1.10274	1.98264	0.65646	0.104044	0.562846	-0.21296	-0.80998	ENSMUSG00000059146	-1.32638	0.0050524	0.038972	Ntrk3	1.62754	0.0421625	414121	neurotrophic tyrosine kinase, receptor, type 3 [Source:MGI Symbol;Acc:MGI:97385]	0.445691	0.31304	0.705368	0.251435	0.263245	0.745546	1.63419	0.537655	-1.16588	-1.67558	-0.503552	-1.99174	-1.92552	-0.423631	0.708574	-0.895247
C (5)	-1.18031	-1.10274	1.98264	0.65646	0.104044	0.562846	-0.21296	-0.80998	ENSMUSG00000059146	-1.32638	0.0050524	0.038972	Ntrk3	1.62754	0.0421625	18213	neurotrophic tyrosine kinase, receptor, type 3 [Source:MGI Symbol;Acc:MGI:97385]	0.445691	0.31304	0.705368	0.251435	0.263245	0.745546	1.63419	0.537655	-1.16588	-1.67558	-0.503552	-1.99174	-1.92552	-0.423631	0.708574	-0.895247
C (5)	-1.03532	-1.25789	1.65366	1.11283	0.347899	0.551326	-0.631698	-0.740811	ENSMUSG00000062563	-1.25964	0.0019914	0.0188153	Cys1	2.00768	0.00046507	12879	cystin 1 [Source:MGI Symbol;Acc:MGI:2177632]	2.36859	2.19141	5.50289	1.77658	1.51602	8.21022	12.0704	4.76033	1.24403	1.13186	2.46019	0.8291	0.600293	3.03742	3.5934	2.25106
C (5)	-1.2386	-1.24412	1.20492	1.10977	0.348084	0.523645	0.540245	-1.24395	ENSMUSG00000027014	-0.765552	0.00631726	0.0462659	Cwc22	0.7684	0.191937	80744	CWC22 spliceosome-associated protein [Source:MGI Symbol;Acc:MGI:2136773]	10.1018	6.07671	10.0541	6.08598	6.07642	11.881	12.2075	9.56366	3.33653	2.60329	3.32971	2.60549	2.60322	3.57059	3.60969	3.25756
C (5)	-1.12022	-1.50831	1.26282	1.52153	-0.507479	0.388577	0.256453	-0.293363	ENSMUSG00000044749	-1.00031	0.00185144	0.0177123	Abca6	1.03778	0.0709143	76184	ATP-binding cassette, sub-family A (ABC1), member 6 [Source:MGI Symbol;Acc:MGI:1923434]	3.61072	2.9422	3.79282	2.16244	1.87146	5.78353	5.25233	2.71671	1.85229	1.55689	1.92327	1.11266	0.904162	2.53195	2.39296	1.44186
C (5)	-1.59605	-1.54577	1.40385	0.959772	0.152882	0.19085	0.309614	0.124857	ENSMUSG00000003476	-0.740974	0.00258395	0.0230687	Crhr2	0.931722	0.0172682	12922	corticotropin releasing hormone receptor 2 [Source:MGI Symbol;Acc:MGI:894312]	37.4396	35.6954	36.3089	22.8885	23.1876	44.2838	49.6646	35.9546	5.22649	5.15766	5.18225	4.51655	4.53528	5.46871	5.63414	5.16811
C (5)	-1.15299	-1.1238	2.28035	-0.124451	-0.120411	0.221832	-0.243542	0.263003	ENSMUSG00000043122	-1.8957	0.00367284	0.0303255	A530016L24Rik	2.80877	0.00499273	319942	RIKEN cDNA A530016L24 gene [Source:MGI Symbol;Acc:MGI:2443020]	1.32404	2.06311	1.99006	0.597129	0.612587	1.46956	12.0685	1.47476	0.404942	1.04482	0.992811	-0.743885	-0.707013	0.55538	3.59317	0.560484
C (5)	-1.9214	-0.57611	1.92038	0.105812	0.170125	0.419211	-0.240127	0.122107	ENSMUSG00000000416	-1.2342	0.00196331	0.0185918	Cttnbp2	1.03444	0.229969	30785	cortactin binding protein 2 [Source:MGI Symbol;Acc:MGI:1353467]	0.611417	0.716333	0.815692	0.293166	0.527891	0.711248	1.57237	0.73153	-0.709771	-0.481298	-0.293904	-1.77021	-0.921688	-0.491575	0.65294	-0.451011
C (5)	-1.31429	-1.10222	0.712441	-0.368543	-0.257718	-0.385846	0.85298	1.86319	ENSMUSG00000031596	-1.42362	0.000146018	0.00226686	Slc7a2	0.948772	0.242046	11988	solute carrier family 7 (cationic amino acid transporter, y+ system), member 2 [Source:MGI Symbol;Acc:MGI:99828]	34.6281	53.7781	20.1832	13.4675	14.7713	20.3359	32.5711	21.3421	5.11387	5.74895	4.33508	3.75141	3.88473	4.34596	5.02552	4.41563
C (5)	-1.59867	-0.597515	0.743533	-0.532947	-0.597596	-0.0925569	0.947471	1.72828	ENSMUSG00000027243	-0.744328	0.00577235	0.0430535	Harbi1	0.00505861	0.999555	241547	harbinger transposase derived 1 [Source:MGI Symbol;Acc:MGI:2443194]	5.05351	5.72461	4.28017	3.36515	3.94857	3.98949	4.89157	3.94852	2.33728	2.51718	2.09767	1.75067	1.98133	1.99621	2.2903	1.98131
C (5)	-2.03452	-0.516006	0.530225	0.44006	-0.380831	-0.364972	0.902068	1.42398	ENSMUSG00000020160	-0.938182	0.00102865	0.0112907	Meis1	0.374806	0.840286	17268	Meis homeobox 1 [Source:MGI Symbol;Acc:MGI:104717]	4.41916	5.0097	3.25911	2.18197	3.14294	3.95476	4.04139	3.24671	2.14377	2.32472	1.70448	1.12563	1.65211	1.98359	2.01485	1.69898
C (5)	-1.71417	-1.53886	0.0683065	0.584605	0.0829007	0.845445	0.498202	1.17357	ENSMUSG00000059149	-1.51744	5.51182e-09	2.73753e-07	Mfsd4a	0.901774	0.0352748	213006	major facilitator superfamily domain containing 4A [Source:MGI Symbol;Acc:MGI:2442786]	10.0704	12.9	11.4377	4.47452	4.77158	10.3945	8.60178	8.64793	3.33204	3.6893	3.51573	2.16173	2.25447	3.37775	3.10463	3.11236
C (5)	-1.55238	-1.46237	0.0921428	0.107477	-0.0116648	1.1377	0.248502	1.44059	ENSMUSG00000021238	-0.811385	0.000989626	0.0108993	Aldh6a1	0.588483	0.303888	104776	aldehyde dehydrogenase family 6, subfamily A1 [Source:MGI Symbol;Acc:MGI:1915077]	68.0625	87.4949	82.0859	46.5725	47.4641	66.07	65.8569	64.4322	6.08879	6.45113	6.35906	5.54141	5.56876	6.04592	6.04126	6.00971
C (5)	-1.84935	-1.05422	-0.372294	0.633079	-0.23247	0.917019	0.737461	1.22078	ENSMUSG00000022206	-2.25101	2.30428e-10	1.46423e-08	Npr3	1.17605	0.0422389	18162	natriuretic peptide receptor 3 [Source:MGI Symbol;Acc:MGI:97373]	5.78503	7.65355	6.41897	1.29332	2.04968	5.44569	3.04226	3.29885	2.53232	2.93613	2.68234	0.371082	1.0354	2.44511	1.60514	1.72196
C (5)	-2.02953	-1.0066	-0.0799143	0.460501	0.0562551	0.792324	0.46429	1.34268	ENSMUSG00000014243	-0.866818	0.000547644	0.00681951	Zswim7	0.283725	0.912374	69747	zinc finger SWIM-type containing 7 [Source:MGI Symbol;Acc:MGI:1916997]	28.9614	34.2287	30.8263	18.0214	21.8927	28.9406	26.1132	26.7985	4.85606	5.09713	4.94609	4.17164	4.45238	4.85502	4.70671	4.74408
C (5)	-2.11891	-1.14827	0.304034	0.270299	0.443255	0.647791	0.548708	1.05309	ENSMUSG00000039419	-2.93837	3.71402e-16	5.94381e-14	Cntnap2	1.94557	2.33658e-05	66797	contactin associated protein-like 2 [Source:MGI Symbol;Acc:MGI:1914047]	2.95157	4.48358	3.20422	0.323403	0.723043	2.34331	2.40976	2.70453	1.56148	2.16465	1.67997	-1.6286	-0.467847	1.22855	1.26889	1.43538
C (5)	-1.78092	-1.44059	0.0601205	0.808382	0.457268	0.257294	0.330148	1.3083	ENSMUSG00000028542	-1.92206	8.33999e-09	3.98935e-07	Slc6a9	1.48001	0.00150244	14664	solute carrier family 6 (neurotransmitter transporter, glycine), member 9 [Source:MGI Symbol;Acc:MGI:95760]	6.60841	11.5288	6.34009	1.98829	2.41306	8.67486	5.6673	7.10406	2.7243	3.52717	2.6645	0.991528	1.27087	3.11684	2.50266	2.82864
C (5)	-1.74545	-1.33067	0.585011	0.560846	-0.274402	0.353897	0.371862	1.4789	ENSMUSG00000028970	-0.958863	0.000210854	0.00308827	Abcb1b	0.486028	0.551796	18669	ATP-binding cassette, sub-family B (MDR/TAP), member 1B [Source:MGI Symbol;Acc:MGI:97568]	5.31803	6.7678	5.29727	3.35358	3.6706	5.54146	5.57069	4.61989	2.41089	2.75869	2.40525	1.7457	1.87601	2.47027	2.47786	2.20786
C (5)	-1.68585	-1.32041	1.18266	0.47266	-0.638152	0.470328	0.686802	0.831971	ENSMUSG00000019996	-1.35767	3.63062e-06	9.19213e-05	Map7	0.782288	0.203267	17761	microtubule-associated protein 7 [Source:MGI Symbol;Acc:MGI:1328328]	4.04016	4.23842	3.76162	1.84654	2.08321	3.76451	4.75842	2.60923	2.01441	2.08353	1.91135	0.884827	1.05881	1.91246	2.25048	1.38362
C (5)	-1.05445	-1.73344	0.411382	0.3961	-0.879421	1.03622	1.0656	0.758007	ENSMUSG00000110234	-2.76964	9.93841e-12	7.85559e-10	Gm45799	1.33381	0.0541528	14356	predicted gene 45799 [Source:MGI Symbol;Acc:MGI:5804914]	9.62868	7.60016	9.41352	1.88545	1.11845	5.75356	5.82158	2.15714	3.26734	2.92603	3.23473	0.914908	0.161499	2.52445	2.54141	1.10912
C (5)	-0.987288	-1.67344	1.14895	-0.18321	-0.842918	0.905197	0.751361	0.881343	ENSMUSG00000006675	-1.0849	0.000177396	0.00265848	P4htm	0.299377	0.941291	74443	prolyl 4-hydroxylase, transmembrane (endoplasmic reticulum) [Source:MGI Symbol;Acc:MGI:1921693]	3.01635	3.11218	3.1301	1.98509	1.68295	2.40886	3.31919	2.05526	1.5928	1.63793	1.64621	0.989204	0.750997	1.26835	1.73083	1.03932
C (5)	-1.17697	-1.34412	1.19105	-0.463144	-0.595573	0.0142307	1.20838	1.16614	ENSMUSG00000104063	-0.77757	0.00271428	0.0238342	Pcdhgb7	0.18484	0.998186	93704	protocadherin gamma subfamily B, 7 [Source:MGI Symbol;Acc:MGI:1935199]	2.92334	2.90211	2.3791	1.93717	1.88211	2.19103	2.91461	2.14154	1.54762	1.5371	1.25042	0.953952	0.912353	1.13161	1.5433	1.09865
C (5)	-1.24155	-1.43974	0.670933	-0.2266	-0.579411	0.232605	1.5716	1.01216	ENSMUSG00000032898	-0.844629	0.00114419	0.0121774	Fbxo21	0.379451	0.788361	231670	F-box protein 21 [Source:MGI Symbol;Acc:MGI:1924223]	18.8651	16.4649	13.621	9.51654	9.06865	12.1814	15.1535	11.1796	4.23765	4.04132	3.76776	3.25044	3.18089	3.60661	3.92158	3.4828
C (5)	-1.192	-1.33656	0.729231	0.123942	-1.00764	0.321468	0.769389	1.59216	ENSMUSG00000021273	-0.917756	0.00107901	0.0116463	Fdft1	0.49939	0.604147	14137	farnesyl diphosphate farnesyl transferase 1 [Source:MGI Symbol;Acc:MGI:102706]	77.3762	97.6693	68.1617	44.4095	42.6289	64.455	76.5016	46.7888	6.27382	6.60983	6.09089	5.4728	5.41376	6.01022	6.25742	5.54809
C (5)	-1.74488	-0.949627	0.182895	-0.45601	-0.070961	1.19379	1.50567	0.339125	ENSMUSG00000030306	-0.91135	0.000429736	0.00556091	Tmtc1	0.453572	0.619894	387314	transmembrane and tetratricopeptide repeat containing 1 [Source:MGI Symbol;Acc:MGI:3039590]	89.9993	67.3628	83.2916	40.1464	48.9125	55.2916	64.7992	60.84	6.49184	6.07388	6.3801	5.3272	5.61213	5.78899	6.0179	5.92695
C (5)	-1.7024	-1.07906	0.169114	-0.510097	0.498	0.89736	1.6065	0.12058	ENSMUSG00000020696	-0.831961	0.00136242	0.0139282	Rffl	0.219051	0.983426	67338	ring finger and FYVE like domain containing protein [Source:MGI Symbol;Acc:MGI:1914588]	9.59139	7.39744	8.47322	5.3789	5.9981	6.62529	7.46046	7.90191	3.26174	2.88703	3.08291	2.42731	2.58451	2.72798	2.89926	2.9822
C (5)	-1.78007	-1.09161	-0.0311928	0.162069	0.173554	0.533854	1.80092	0.232482	ENSMUSG00000059493	-1.49583	8.51121e-07	2.55396e-05	Nhs	0.667761	0.373291	195727	NHS actin remodeling regulator [Source:MGI Symbol;Acc:MGI:2684894]	2.9063	1.66723	1.85511	0.817169	1.04292	1.62615	1.51853	1.63278	1.53919	0.737455	0.891506	-0.291294	0.0606243	0.701462	0.602674	0.707333
C (5)	-1.77848	-1.05136	0.194565	-0.103707	0.166838	0.189331	1.8161	0.566709	ENSMUSG00000042359	-0.940534	0.0007044	0.00836185	Osbpl6	0.569104	0.454429	99031	oxysterol binding protein-like 6 [Source:MGI Symbol;Acc:MGI:2139014]	50.4072	36.1761	32.7269	19.4084	23.5416	30.277	32.7724	32.532	5.65556	5.17696	5.0324	4.27861	4.55714	4.92015	5.03441	5.02379
C (5)	-1.50483	-1.02996	0.135599	-0.268269	-0.1285	-0.0416798	1.9384	0.899245	ENSMUSG00000055782	-1.0722	7.06303e-05	0.00120636	Abcd2	0.492891	0.568376	26874	ATP-binding cassette, sub-family D (ALD), member 2 [Source:MGI Symbol;Acc:MGI:1349467]	25.839	19.0095	14.3968	9.34476	10.7519	13.4647	15.1708	14.0323	4.69148	4.24865	3.84768	3.22416	3.42652	3.75112	3.92322	3.81068
C (5)	-1.23111	-0.945791	-0.136544	-0.720571	-0.193179	0.262903	2.00753	0.956757	ENSMUSG00000028017	-1.77807	4.05314e-07	1.33015e-05	Egf	0.491847	0.791278	13645	epidermal growth factor [Source:MGI Symbol;Acc:MGI:95290]	44.7997	26.6049	18.8591	8.98971	10.3561	11.5799	15.47	15.0415	5.48542	4.73362	4.23719	3.16828	3.37241	3.53355	3.9514	3.91088
C (5)	-1.28201	-0.936838	-0.43628	-0.819241	0.473516	0.101939	1.75016	1.14875	ENSMUSG00000047246	-1.51942	4.52926e-06	0.000111199	H2bc6	0.388174	0.88951	319179	H2B clustered histone 6 [Source:MGI Symbol;Acc:MGI:2448380]	9.18947	7.12379	4.57335	2.54547	2.94601	3.0964	3.64143	5.35249	3.19998	2.83265	2.19325	1.34793	1.55876	1.63059	1.86451	2.42021
C (5)	-1.22911	-1.18042	-0.0790536	-0.578744	0.320709	-0.103523	1.96334	0.886808	ENSMUSG00000031273	-1.84543	1.06198e-06	3.10754e-05	Col4a6	0.459649	0.898619	94216	collagen, type IV, alpha 6 [Source:MGI Symbol;Acc:MGI:2152695]	0.503963	0.32958	0.222993	0.143037	0.145811	0.184873	0.225156	0.263617	-0.98861	-1.6013	-2.16493	-2.80554	-2.77783	-2.43539	-2.151	-1.92348
C (5)	-2.20899	-0.356084	0.471582	-0.229368	-0.105361	0.162355	1.37173	0.894138	ENSMUSG00000073096	-0.892434	0.00168827	0.0164226	Lrrc61	0.364831	0.85065	243371	leucine rich repeat containing 61 [Source:MGI Symbol;Acc:MGI:2652848]	22.3342	19.7891	16.4405	9.01614	14.4171	14.8874	17.7802	15.3625	4.48118	4.30664	4.03918	3.17251	3.84971	3.89602	4.1522	3.94134
C (5)	-2.04002	-0.049024	0.321167	-0.536218	-0.00431878	-0.119583	1.70561	0.722385	ENSMUSG00000044026	-1.05631	0.000669323	0.00804118	Slc35g1	-0.00682574	0.999214	240660	solute carrier family 35, member G1 [Source:MGI Symbol;Acc:MGI:2444789]	1.51253	1.23199	1.03351	0.692298	1.04883	0.947458	1.13306	1.05866	0.596962	0.300995	0.0475482	-0.530535	0.0687877	-0.0778661	0.180222	0.0822448
C (5)	-1.67575	-0.187109	0.306461	-0.877644	-0.555934	0.226997	1.62137	1.14161	ENSMUSG00000034645	-2.05304	1.01658e-05	0.000225649	Zyg11a	0.122337	0.998447	230590	zyg-11 family member A, cell cycle regulator [Source:MGI Symbol;Acc:MGI:2446208]	1.92712	1.38736	0.741502	0.201412	0.558373	0.34794	0.782981	0.433717	0.946449	0.472344	-0.431478	-2.31178	-0.840699	-1.52309	-0.352951	-1.20517
C (5)	-1.20939	-0.9799	0.828986	-0.610287	-0.578955	-0.0990454	1.90092	0.747664	ENSMUSG00000057329	-1.37685	8.29347e-05	0.0013872	Bcl2	0.466146	0.829684	12043	B cell leukemia/lymphoma 2 [Source:MGI Symbol;Acc:MGI:88138]	4.64379	3.04519	2.23393	1.4881	1.61844	1.85281	3.13716	1.87417	2.2153	1.60653	1.15958	0.57347	0.694608	0.889715	1.64946	0.906254
C (5)	-1.38853	-0.71951	0.412191	-0.31491	-0.523465	-0.345034	2.0508	0.828458	ENSMUSG00000030729	-1.00552	0.000539001	0.00673128	Pgm2l1	0.3152	0.921815	70974	phosphoglucomutase 2-like 1 [Source:MGI Symbol;Acc:MGI:1918224]	12.9093	9.17579	6.61166	4.9402	5.95512	6.66752	8.16873	6.29026	3.69034	3.19783	2.72501	2.30457	2.57413	2.73715	3.03011	2.65312
C (5)	-1.60169	-1.26943	0.50948	-0.149239	-0.549923	0.746766	1.11329	1.20075	ENSMUSG00000056973	-4.96747	6.06321e-17	1.07668e-14	Ces1d	2.7212	0.000163041	104158	carboxylesterase 1D [Source:MGI Symbol;Acc:MGI:2148202]	44.416	50.0765	26.8658	1.07208	1.69105	7.86052	19.4021	4.53695	5.47301	5.64606	4.7477	0.100413	0.757917	2.97462	4.27814	2.18172
C (5)	-1.19361	-1.23567	0.144025	-0.474932	-0.675465	0.68125	1.167	1.58741	ENSMUSG00000048249	-0.825477	0.000424771	0.00551181	Crebrf	0.241997	0.940778	77128	CREB3 regulatory factor [Source:MGI Symbol;Acc:MGI:1924378]	29.0021	31.7773	26.0959	17.3612	17.2032	20.2967	23.2197	19.4309	4.85808	4.98992	4.70575	4.11779	4.1046	4.34317	4.53728	4.28028
C (5)	-1.4191	-0.755074	0.479602	-0.436266	-0.957477	0.318035	1.6502	1.12009	ENSMUSG00000032849	-0.726568	0.00414113	0.0333425	Abcc4	0.155534	0.998447	239273	ATP-binding cassette, sub-family C (CFTR/MRP), member 4 [Source:MGI Symbol;Acc:MGI:2443111]	11.7612	10.5486	8.94742	6.26389	7.17856	7.66403	9.24912	6.88644	3.55596	3.39898	3.16147	2.64706	2.8437	2.9381	3.20932	2.78376
C (5)	-1.64172	-0.697075	0.187112	-0.272622	-0.689382	0.232417	1.56182	1.31946	ENSMUSG00000024789	-1.15967	5.18546e-05	0.000929725	Jak2	0.486217	0.644366	16452	Janus kinase 2 [Source:MGI Symbol;Acc:MGI:96629]	41.5741	38.3659	26.7616	14.3817	19.6676	22.6378	26.3629	19.7178	5.37761	5.26175	4.7421	3.84616	4.29775	4.50066	4.72044	4.30143
C (5)	-1.28236	-0.909123	0.0598137	-0.372751	-0.974315	0.669125	1.55071	1.2589	ENSMUSG00000020782	-1.67323	3.2002e-08	1.32732e-06	Llgl2	0.340246	0.903597	217325	LLGL2 scribble cell polarity complex component [Source:MGI Symbol;Acc:MGI:1918843]	8.66034	7.52851	5.67248	2.22329	2.65947	3.44032	4.23414	2.57754	3.11442	2.91236	2.50398	1.1527	1.41114	1.78254	2.08207	1.366
C (5)	-1.13095	-0.867379	-0.109342	-0.71689	-0.887806	1.24673	1.05891	1.40673	ENSMUSG00000040913	-0.759361	0.0011045	0.0118917	Fbxw4	0.0629094	0.998447	30838	F-box and WD-40 domain protein 4 [Source:MGI Symbol;Acc:MGI:1354698]	29.6533	32.0076	30.9022	18.3302	19.4228	20.0756	22.9417	19.3359	4.89012	5.00034	4.94964	4.19615	4.27968	4.32737	4.5199	4.27321
C (5)	-1.41299	-0.940549	0.0335909	-0.523009	-0.699236	1.30929	0.844342	1.38855	ENSMUSG00000022490	-3.26894	1.65933e-17	3.11738e-15	Ppp1r1a	0.941969	0.20137	58200	protein phosphatase 1, regulatory inhibitor subunit 1A [Source:MGI Symbol;Acc:MGI:1889595]	53.9168	92.9847	85.8894	5.62302	9.02488	13.71	23.9394	11.4919	5.75266	6.53892	6.42441	2.49135	3.17391	3.77716	4.58131	3.52255
C (5)	-1.36751	-0.5065	-0.100426	-0.649318	-0.992818	1.08195	1.07595	1.45867	ENSMUSG00000040414	-0.814438	0.000715732	0.00847033	Slc25a28	0.0223497	0.998447	246696	solute carrier family 25, member 28 [Source:MGI Symbol;Acc:MGI:2180509]	34.0386	37.2522	34.0868	19.1349	23.4407	22.6647	25.7954	20.9018	5.0891	5.21925	5.09114	4.25813	4.55094	4.50237	4.68904	4.38556
C (5)	-1.29178	-0.830791	-0.236666	-0.919554	-0.414193	1.21359	1.34322	1.13618	ENSMUSG00000040139	-1.28554	5.56208e-06	0.000132054	9430038I01Rik	-0.102502	0.998447	77252	RIKEN cDNA 9430038I01 gene [Source:MGI Symbol;Acc:MGI:1924502]	4.84952	4.60761	4.69661	2.52855	2.83369	2.7722	3.28188	3.141	2.27784	2.20402	2.23162	1.33831	1.50268	1.47103	1.71452	1.65122
C (5)	-1.36997	-0.913803	-0.105361	-0.564942	-0.68954	1.15034	1.40617	1.08711	ENSMUSG00000039661	-4.79525	4.00484e-27	2.73236e-24	Dusp26	1.26628	0.0709143	66959	dual specificity phosphatase 26 (putative) [Source:MGI Symbol;Acc:MGI:1914209]	57.3885	35.8609	39.3632	0.959549	1.87941	3.14264	6.1863	2.61548	5.84269	5.16434	5.29878	-0.0595716	0.910278	1.65198	2.62908	1.38708
C (5)	-2.00186	-0.536239	0.235493	0.378096	-0.403551	1.07881	1.46117	-0.211918	ENSMUSG00000079511	-0.829713	0.00294278	0.0252966	Gm42688	0.171126	0.998447	#NUM!	predicted gene 42688 [Source:MGI Symbol;Acc:MGI:5662825]	1.92714	1.42246	1.79794	1.02791	1.34115	1.58323	1.54278	1.37384	0.94646	0.508386	0.846343	0.0397168	0.423467	0.662873	0.625534	0.45821
C (5)	-2.22408	-0.378603	0.260531	0.534453	-0.58612	1.24483	0.533166	0.61582	ENSMUSG00000041445	-1.03488	0.000785725	0.00907786	Mmrn2	0.552774	0.594455	105450	multimerin 2 [Source:MGI Symbol;Acc:MGI:2385618]	12.5256	12.8798	15.9247	4.94085	9.2088	12.531	11.4248	8.58613	3.6468	3.68703	3.99319	2.30476	3.20301	3.64743	3.5141	3.10201
C (5)	-2.06791	-0.992996	0.872257	-0.0701782	-0.122306	0.748817	0.995066	0.637254	ENSMUSG00000067199	-1.22054	6.83253e-06	0.000159299	Frat1	0.628008	0.328983	14296	frequently rearranged in advanced T cell lymphomas [Source:MGI Symbol;Acc:MGI:109450]	4.75814	4.24081	4.39577	1.77633	2.51012	3.37767	4.57383	3.3215	2.2504	2.08434	2.13612	0.8289	1.32776	1.75603	2.1934	1.73184
C (5)	-1.84155	-0.926042	0.696418	0.234196	-0.738854	0.55976	1.4079	0.608173	ENSMUSG00000048138	-1.32878	1.06214e-05	0.000235359	Dmrt2	0.547468	0.578333	226049	doublesex and mab-3 related transcription factor 2 [Source:MGI Symbol;Acc:MGI:1330307]	4.26527	3.19245	3.13695	1.31434	1.83124	2.78796	3.29616	1.95973	2.09264	1.67467	1.64936	0.39434	0.872822	1.47921	1.72079	0.970654
C (5)	-1.9553	-1.40767	0.527994	0.446549	0.229966	0.725569	0.952201	0.480689	ENSMUSG00000024978	-1.09346	1.82257e-05	0.000382298	Gpam	1.30815	0.000163041	14732	glycerol-3-phosphate acyltransferase, mitochondrial [Source:MGI Symbol;Acc:MGI:109162]	128.819	115.03	121.996	64.0901	73.0966	114.091	116.344	108.309	7.0092	6.84587	6.93069	6.00203	6.19173	6.83404	6.86225	6.75901
C (5)	-2.15834	-0.957023	0.769749	0.641694	-0.102896	0.911155	0.747408	0.148254	ENSMUSG00000003949	-2.75608	1.81945e-09	9.78651e-08	Hlf	2.31702	0.000116577	217082	hepatic leukemia factor [Source:MGI Symbol;Acc:MGI:96108]	10.4819	6.38878	12.0007	0.949802	2.56306	9.60511	10.6772	5.19141	3.38983	2.67554	3.58504	-0.0743013	1.35787	3.2638	3.41646	2.37613
C (5)	-2.00063	-0.745994	1.0384	-0.0634505	0.175496	0.0600916	1.52451	0.0115748	ENSMUSG00000068205	-1.00925	0.000520959	0.00656925	Macrod2	0.412372	0.802889	72899	mono-ADP ribosylhydrolase 2 [Source:MGI Symbol;Acc:MGI:1920149]	11.5672	7.74618	7.84643	4.54444	6.3371	7.59368	10.169	8.09013	3.53197	2.95349	2.97204	2.1841	2.66382	2.9248	3.3461	3.01616
C (5)	-1.80447	-1.22216	0.990064	0.388872	0.0268291	-0.194648	1.37257	0.442949	ENSMUSG00000028713	-1.02567	0.000361682	0.00485854	Cyp4b1	0.502918	0.629042	13120	cytochrome P450, family 4, subfamily b, polypeptide 1 [Source:MGI Symbol;Acc:MGI:103225]	5.49611	4.41211	3.79497	2.5941	2.97682	4.35608	5.02109	3.99888	2.45841	2.14147	1.92409	1.37524	1.57377	2.12303	2.328	1.9996
C (5)	-2.32015	-0.18965	0.328045	0.453447	-0.112203	-0.169063	1.32679	0.682782	ENSMUSG00000048373	-1.32687	9.52951e-05	0.00156765	Fgfbp1	0.567772	0.666201	14181	fibroblast growth factor binding protein 1 [Source:MGI Symbol;Acc:MGI:1096350]	8.60283	6.78383	4.95465	2.24089	4.91717	6.23356	5.95179	5.05967	3.10481	2.7621	2.30878	1.16407	2.29783	2.64006	2.57332	2.33904
C (5)	-2.48335	-0.240982	0.524054	0.595727	0.329344	-0.0439157	0.946743	0.372378	ENSMUSG00000007480	-1.43745	0.000279709	0.00391985	Mc5r	1.09823	0.169663	17203	melanocortin 5 receptor [Source:MGI Symbol;Acc:MGI:99420]	7.87837	5.85642	4.72364	1.34037	4.26662	6.57233	6.33354	5.72772	2.9779	2.55002	2.2399	0.422629	2.09309	2.71641	2.66301	2.51796
C (5)	-2.19848	-0.0679903	-0.617354	1.39638	0.755657	0.0123614	0.383131	0.33629	ENSMUSG00000042106	-1.01278	0.00467288	0.0366231	Inka1	0.489761	0.82663	68176	inka box actin regulator 1 [Source:MGI Symbol;Acc:MGI:1915426]	2.82666	2.79119	2.55776	1.40924	2.50294	3.71466	2.15836	3.12532	1.4991	1.48088	1.35488	0.494915	1.32362	1.89323	1.10994	1.644
C (5)	-1.90245	0.0859653	-0.886165	1.07058	-0.628077	0.53143	0.49643	1.23229	ENSMUSG00000038700	-1.1733	0.00141465	0.014287	Hoxb5	0.188682	0.998447	15413	homeobox B5 [Source:MGI Symbol;Acc:MGI:96186]	0.928454	1.17329	0.938847	0.432918	0.814823	1.11447	0.598114	0.649282	-0.107098	0.230555	-0.091038	-1.20783	-0.295441	0.156351	-0.741508	-0.623083
C (5)	-1.40531	-0.460895	-1.4811	1.22001	-0.0793809	0.726989	1.24037	0.239324	ENSMUSG00000067430	-0.823487	0.00528052	0.0403344	Zfp763	-0.00181961	1	73451	zinc finger protein 763 [Source:MGI Symbol;Acc:MGI:1920701]	2.25342	1.86991	2.04781	1.37628	1.64114	2.24489	1.35698	1.76208	1.17212	0.902968	1.03409	0.460779	0.714702	1.16664	0.440402	0.817279
C (5)	-1.54954	-0.824538	-1.05491	1.10801	0.954013	0.297231	1.24476	-0.175028	ENSMUSG00000027219	-0.89167	0.00580561	0.043227	Slc28a2	0.538374	0.673291	269346	solute carrier family 28 (sodium-coupled nucleoside transporter), member 2 [Source:MGI Symbol;Acc:MGI:1913105]	7.95641	5.41826	6.15688	3.73529	4.54494	7.66736	4.27026	7.35441	2.99212	2.43783	2.6222	1.90122	2.18426	2.93873	2.09432	2.87861
C (5)	-1.03481	-1.74363	-0.0854612	0.493552	0.259676	-0.469163	1.18337	1.39647	ENSMUSG00000032392	-0.849075	0.00144481	0.0144962	Parp16	0.254661	0.953929	214424	poly (ADP-ribose) polymerase family, member 16 [Source:MGI Symbol;Acc:MGI:2446133]	5.83612	6.06417	4.33534	3.91591	3.44713	5.15505	4.64514	4.94268	2.54501	2.60031	2.11614	1.96935	1.7854	2.36599	2.21572	2.30529
C (5)	-1.08612	-1.58843	-0.625096	0.782962	0.216454	-0.190593	1.47797	1.01286	ENSMUSG00000024411	-2.20225	2.37115e-06	6.4036e-05	Aqp4	1.49121	0.0593167	11829	aquaporin 4 [Source:MGI Symbol;Acc:MGI:107387]	37.2943	27.4814	12.472	6.92826	4.98214	23.6318	9.37695	16.2924	5.22088	4.78039	3.64063	2.79249	2.31676	4.56266	3.22912	4.02613
C (5)	-0.793782	-1.27935	-0.950003	0.646613	-0.109487	-0.402219	1.2599	1.62833	ENSMUSG00000097412	-0.734037	0.00569638	0.0426692	1810014B01Rik	0.0865953	0.998447	66263	RIKEN cDNA 1810014B01 gene [Source:MGI Symbol;Acc:MGI:1913513]	13.4662	14.3726	10.0374	9.36602	8.59551	12.0824	9.11087	10.5706	3.75127	3.84525	3.32731	3.22744	3.10358	3.59484	3.18759	3.40198
C (5)	-1.26542	-1.07672	-1.23789	0.818769	0.12119	0.238263	0.999894	1.40192	ENSMUSG00000064358	-1.57443	1.85681e-05	0.000387598	mt-Co3	0.880248	0.275616	17710	mitochondrially encoded cytochrome c oxidase III [Source:MGI Symbol;Acc:MGI:102502]	29765.8	33583.1	23683.1	15081.1	15959.9	28190.8	15206.2	22865.3	14.8614	15.0354	14.5316	13.8805	13.9622	14.7829	13.8924	14.4809
C (5)	-1.15364	-1.49974	-1.1321	0.701331	0.469293	0.595155	0.882663	1.13703	ENSMUSG00000039763	-0.755063	0.00362417	0.0300001	Dnajc28	0.319413	0.871796	246738	DnaJ heat shock protein family (Hsp40) member C28 [Source:MGI Symbol;Acc:MGI:2181053]	15.1552	15.8294	14.4277	10.6966	10.0816	14.6922	10.7361	14.1203	3.92174	3.98454	3.85077	3.41908	3.33365	3.87698	3.4244	3.8197
C (5)	-1.07229	-1.54733	-0.475076	0.130768	-0.173629	0.629134	1.8204	0.68801	ENSMUSG00000048458	-1.8923	7.24089e-09	3.50238e-07	Inka2	0.612225	0.527091	109050	inka box actin regulator 2 [Source:MGI Symbol;Acc:MGI:1923497]	6.68635	3.94046	3.83361	1.73209	1.38751	3.03768	2.28918	2.63519	2.74122	1.97837	1.9387	0.792515	0.472496	1.60297	1.19483	1.39791
C (5)	-1.14226	-1.27634	-1.05204	0.344898	0.695854	0.1613	1.74952	0.519065	ENSMUSG00000024592	-0.876125	0.00310487	0.0264792	C330018D20Rik	0.212468	0.998186	77422	RIKEN cDNA C330018D20 gene [Source:MGI Symbol;Acc:MGI:1924672]	7.77813	5.93411	5.48512	4.11798	3.99833	5.71112	4.2005	6.16937	2.95942	2.56903	2.45552	2.04194	1.9994	2.51377	2.07056	2.62512
C (5)	-0.68624	-1.81406	-0.428835	-0.280171	1.00741	-0.0247101	0.622633	1.60397	ENSMUSG00000050174	-0.726685	0.0063265	0.0463074	Nudt6	0.228819	0.982132	229228	nudix (nucleoside diphosphate linked moiety X)-type motif 6 [Source:MGI Symbol;Acc:MGI:2387618]	20.9229	24.4275	18.891	17.0183	14.2437	18.1446	17.7239	22.2327	4.38701	4.61043	4.23963	4.08902	3.83225	4.18147	4.14762	4.47461
C (5)	-0.693506	-2.21931	0.0428937	0.7805	0.561613	-0.222405	0.667479	1.08273	ENSMUSG00000037366	-0.93903	0.000683715	0.00818374	Pafah2	0.368017	0.840286	100163	platelet-activating factor acetylhydrolase 2 [Source:MGI Symbol;Acc:MGI:2140321]	3.97778	4.32585	3.32331	3.02163	2.22014	4.06965	3.50627	3.89362	1.99196	2.11298	1.73262	1.59533	1.15065	2.0249	1.80994	1.96111
C (5)	-1.25168	-1.14913	-0.668433	0.893209	1.37344	-0.768367	0.50487	1.06609	ENSMUSG00000037455	-1.44413	0.000564848	0.00700012	Slc18b1	1.13233	0.194428	76306	solute carrier family 18, subfamily B, member 1 [Source:MGI Symbol;Acc:MGI:1923556]	4.82501	6.19547	2.73636	2.20633	2.30946	5.73624	2.86093	7.10451	2.27053	2.63121	1.45226	1.14165	1.20755	2.52011	1.51648	2.82873
C (5)	-1.81554	-0.643949	-0.546009	0.179417	1.09155	-0.506387	1.12692	1.11399	ENSMUSG00000034614	-0.944128	0.00559459	0.0420178	Pik3ip1	0.662162	0.515162	#NUM!	phosphoinositide-3-kinase interacting protein 1 [Source:MGI Symbol;Acc:MGI:1917016]	42.5564	42.3714	24.5529	15.7997	23.4415	30.9313	24.2275	42.0526	5.4113	5.40502	4.61782	3.98182	4.55099	4.95099	4.59857	5.39412
C (5)	-0.915941	-0.870591	-0.486467	0.563606	0.68771	-1.42826	1.63415	0.815786	ENSMUSG00000078580	-0.812579	0.00537446	0.0407421	E430018J23Rik	0.116537	0.998447	101604	RIKEN cDNA E430018J23 gene [Source:MGI Symbol;Acc:MGI:2141981]	2.02584	1.77479	1.23477	1.34139	1.35127	1.70388	1.43784	1.73841	1.01852	0.827644	0.304241	0.423734	0.434312	0.768825	0.523905	0.797772
C (5)	-1.42088	-0.713808	-0.322373	0.515223	0.101468	-0.554001	0.217776	2.17659	ENSMUSG00000113262	-1.98778	0.000201638	0.00297027	Gm48551	0.797176	0.782747	#NUM!	predicted gene, 48551 [Source:MGI Symbol;Acc:MGI:6098103]	0.649369	1.75369	0.439031	0.282847	0.404851	0.755108	0.493759	0.612171	-0.62289	0.810394	-1.18761	-1.82191	-1.30454	-0.405245	-1.01812	-0.707993
C (5)	-0.486779	-0.565729	-0.573779	-0.0152752	-0.771528	-0.536968	0.505873	2.44419	ENSMUSG00000050855	-1.58307	0.00016211	0.00247228	Zfp940	0.0311829	0.998447	233057	zinc finger protein 940 [Source:MGI Symbol;Acc:MGI:2446235]	0.894053	2.03067	0.575018	0.587363	0.568061	0.717088	0.566129	0.520676	-0.161568	1.02196	-0.798321	-0.767676	-0.815882	-0.479778	-0.820797	-0.941542
C (4)	-1.8873	-1.248	0.607333	-0.0117229	0.147768	1.1385	1.0784	0.17503	ENSMUSG00000022197	-0.931099	0.000152264	0.00234975	Pdzd2	0.75537	0.0959936	68070	PDZ domain containing 2 [Source:MGI Symbol;Acc:MGI:1922394]	40.7366	31.6449	41.4267	17.7792	21.2585	30.0352	35.7101	31.4047	5.34825	4.9839	5.37249	4.15212	4.40996	4.90858	5.15826	4.97291
C (4)	-1.58812	-1.35645	0.644491	-0.140148	-0.0186044	1.18746	1.33722	-0.0658513	ENSMUSG00000021466	-1.39291	1.07916e-06	3.13659e-05	Ptch1	0.865572	0.0963523	19206	patched 1 [Source:MGI Symbol;Acc:MGI:105373]	11.203	6.82193	10.6253	3.98271	4.32264	6.64508	8.76947	6.93684	3.48582	2.77018	3.40943	1.99375	2.11191	2.73229	3.13249	2.79428
C (4)	-1.33554	-1.73137	0.606902	0.109206	-0.0610904	1.48081	0.788379	0.142705	ENSMUSG00000028023	-1.71532	2.7875e-08	1.16562e-06	Pitx2	1.05547	0.0377783	18741	paired-like homeodomain transcription factor 2 [Source:MGI Symbol;Acc:MGI:109340]	15.3576	11.4647	21.0126	5.87065	4.9074	11.2921	14.1462	10.4541	3.94088	3.51912	4.39318	2.55352	2.29496	3.49724	3.82234	3.386
C (4)	-1.00454	-1.45936	0.0129414	-0.299964	-0.156824	1.73742	1.3073	-0.136972	ENSMUSG00000041696	-0.809292	0.00201249	0.0189868	Rasl12	0.079509	0.998447	70784	RAS-like, family 12 [Source:MGI Symbol;Acc:MGI:1918034]	5.48129	4.34458	5.87411	3.77847	3.51181	4.23211	4.45066	4.33072	2.45452	2.11922	2.55437	1.9178	1.81221	2.08138	2.15402	2.11461
C (4)	-1.24562	-0.831396	0.192092	-0.46028	-1.01183	1.79492	0.927375	0.634743	ENSMUSG00000022469	-1.1132	5.03843e-05	0.000905869	Rapgef3	0.196673	0.998186	223864	Rap guanine nucleotide exchange factor (GEF) 3 [Source:MGI Symbol;Acc:MGI:2441741]	15.0746	13.7888	19.6353	7.77534	8.82123	9.87721	12.0491	8.34938	3.91405	3.78542	4.29537	2.95891	3.14098	3.3041	3.59085	3.06167
C (4)	-1.44459	-1.00752	0.0404696	-0.0704097	-0.648436	1.7025	1.2398	0.188178	ENSMUSG00000021994	-2.55584	3.78837e-10	2.30557e-08	Wnt5a	0.738486	0.534197	22418	wingless-type MMTV integration site family, member 5A [Source:MGI Symbol;Acc:MGI:98958]	6.39727	3.12358	8.76957	1.02627	1.38248	2.61876	2.82438	1.76591	2.67746	1.6432	3.13251	0.0374075	0.46726	1.38889	1.49793	0.820408
C (4)	-1.18377	-1.6803	-0.275729	0.557902	-0.463439	1.05667	0.795209	1.19345	ENSMUSG00000040584	-1.05441	5.86608e-05	0.00103599	Abcb1a	0.405735	0.738495	18671	ATP-binding cassette, sub-family B (MDR/TAP), member 1A [Source:MGI Symbol;Acc:MGI:97570]	4.47225	4.99052	4.80607	2.59353	2.26214	4.18938	3.33019	3.16245	2.161	2.31919	2.26486	1.37492	1.17769	2.06674	1.73561	1.66104
C (4)	-1.34249	-1.59058	-0.272553	0.102271	-0.0188949	1.48704	0.686381	0.948824	ENSMUSG00000028469	-1.22743	1.29398e-06	3.73266e-05	Npr2	0.672394	0.203442	230103	natriuretic peptide receptor 2 [Source:MGI Symbol;Acc:MGI:97372]	40.7038	45.0093	55.3166	18.7091	17.0128	32.5421	28.189	31.066	5.34709	5.49215	5.78964	4.22567	4.08855	5.02424	4.81706	4.95726
C (4)	-1.5595	-1.4992	-0.511236	0.751486	0.134372	1.07515	0.918327	0.6906	ENSMUSG00000035275	-2.1041	1.29504e-10	8.43597e-09	Raver2	1.13639	0.0311424	242570	ribonucleoprotein, PTB-binding 2 [Source:MGI Symbol;Acc:MGI:2443623]	4.31466	3.82309	4.68947	1.15707	1.19473	3.94875	2.01918	2.84514	2.10925	1.93474	2.22943	0.210477	0.256681	1.9814	1.01377	1.5085
C (4)	-1.76003	-1.56898	0.316554	0.928656	0.131831	0.976785	0.36313	0.61206	ENSMUSG00000057716	-1.12261	2.71602e-05	0.000535073	Tmem178b	0.654696	0.274163	434008	transmembrane protein 178B [Source:MGI Symbol;Acc:MGI:3647581]	2.34132	2.50488	2.76539	1.31621	1.38623	2.72952	2.31192	2.19893	1.22732	1.32474	1.46748	0.396393	0.471164	1.44865	1.20909	1.1368
C (4)	-1.46612	-1.87675	0.237805	0.444395	0.232844	0.991507	0.770357	0.665964	ENSMUSG00000007216	-0.987016	4.84201e-05	0.000876633	Zfp775	0.550479	0.354389	243372	zinc finger protein 775 [Source:MGI Symbol;Acc:MGI:2683557]	6.77039	6.60441	7.13593	3.97803	3.60799	6.26547	5.96514	5.95811	2.75924	2.72343	2.8351	1.99206	1.8512	2.64742	2.57656	2.57486
C (4)	-0.97025	-1.96102	-0.172063	0.693058	-0.189753	1.37141	0.739874	0.488748	ENSMUSG00000071573	-0.761557	0.00339568	0.0285647	Rnls	0.0932388	0.998447	67795	renalase, FAD-dependent amine oxidase [Source:MGI Symbol;Acc:MGI:1915045]	5.96047	5.74165	6.54834	4.62021	3.98633	5.91905	5.20346	5.18977	2.57543	2.52146	2.71113	2.20796	1.99506	2.56537	2.37947	2.37567
C (4)	-0.826557	-1.78916	-0.383138	0.946654	-0.138576	1.70194	0.381317	0.107514	ENSMUSG00000035849	-1.66382	2.79274e-05	0.000546862	Krt222	0.540614	0.828853	268481	keratin 222 [Source:MGI Symbol;Acc:MGI:2442728]	1.15853	1.03069	2.0362	0.691676	0.458549	1.47486	0.835865	0.927878	0.212293	0.0436133	1.02588	-0.531832	-1.12485	0.560575	-0.258658	-0.107993
C (4)	-0.086842	-2.20425	1.08954	0.344436	-0.393853	0.759411	0.944116	-0.45256	ENSMUSG00000055210	-1.27068	0.00203943	0.0191852	Foxd2	0.606337	0.791859	17301	forkhead box D2 [Source:MGI Symbol;Acc:MGI:1347471]	0.250074	0.161569	0.236037	0.181148	0.093417	0.207307	0.261711	0.164563	-1.99957	-2.62978	-2.08292	-2.46476	-3.42017	-2.27016	-1.93395	-2.60329
C (4)	-0.790037	-1.4408	0.707426	0.282309	-1.0795	1.32493	1.3051	-0.30942	ENSMUSG00000040543	-0.935044	0.00168875	0.0164226	Pitpnm3	0.240955	0.990287	327958	PITPNM family member 3 [Source:MGI Symbol;Acc:MGI:2685726]	2.8899	1.88168	2.90517	1.65606	1.39305	2.20211	2.46549	1.53344	1.53102	0.912018	1.53862	0.727751	0.47825	1.13889	1.30187	0.616772
C (4)	-0.516249	-1.56447	0.691875	0.613832	-0.436354	1.98145	-0.29179	-0.478297	ENSMUSG00000042581	-1.47777	0.00107245	0.0115851	Thsd7b	0.541699	0.892639	210417	thrombospondin, type I, domain containing 7B [Source:MGI Symbol;Acc:MGI:2443925]	0.3045	0.281012	0.810042	0.276459	0.176074	0.449644	0.465004	0.286131	-1.71549	-1.8313	-0.303931	-1.85486	-2.50575	-1.15314	-1.10468	-1.80525
C (4)	-0.834867	-1.20694	1.05556	0.984571	-0.1003	1.60811	-0.880375	-0.625753	ENSMUSG00000036019	-1.11645	0.00570512	0.0426731	Tmtc2	0.808859	0.481272	278279	transmembrane and tetratricopeptide repeat containing 2 [Source:MGI Symbol;Acc:MGI:1914057]	0.853882	0.947821	2.36812	0.86996	0.746898	1.83401	1.88816	1.17562	-0.227891	-0.0773135	1.24374	-0.200979	-0.421017	0.874998	0.916979	0.233428
C (4)	-1.31787	-1.27809	1.261	0.320191	0.132987	1.32816	0.503364	-0.949743	ENSMUSG00000031520	-1.24119	0.000461732	0.00593205	Vegfc	0.695282	0.501568	22341	vascular endothelial growth factor C [Source:MGI Symbol;Acc:MGI:109124]	1.87805	1.10859	2.5331	0.970003	0.984101	1.75731	2.47214	1.64193	0.909235	0.148725	1.34091	-0.0439389	-0.0231217	0.813369	1.30576	0.715392
C (4)	-1.23038	-0.860227	0.918378	0.580574	0.145861	1.67315	0.090513	-1.31787	ENSMUSG00000024176	-1.35727	0.00161013	0.0158482	Sox8	0.868384	0.474042	20681	SRY (sex determining region Y)-box 8 [Source:MGI Symbol;Acc:MGI:98370]	0.597288	0.324652	1.18497	0.337183	0.395778	0.738434	0.854705	0.611771	-0.743501	-1.62303	0.244853	-1.5684	-1.33724	-0.437459	-0.226502	-0.708936
C (4)	-0.416382	-1.05477	0.436194	-0.914748	0.504973	2.21947	-0.0665246	-0.708218	ENSMUSG00000027335	-1.02994	0.00257637	0.0230169	Adra1d	0.129367	0.998447	11550	adrenergic receptor, alpha 1d [Source:MGI Symbol;Acc:MGI:106673]	0.758692	0.657923	1.26051	0.701976	0.609187	0.628428	0.848305	0.861362	-0.398414	-0.604009	0.33401	-0.510506	-0.715043	-0.670181	-0.237345	-0.215308
C (4)	-0.489425	-1.24559	-0.0238024	-0.136942	0.554588	2.3058	-0.258609	-0.706023	ENSMUSG00000009633	-1.13461	0.00456504	0.0359299	G0s2	0.384165	0.953929	14373	G0/G1 switch gene 2 [Source:MGI Symbol;Acc:MGI:1316737]	17.9816	15.0266	50.3168	16.391	12.1013	18.8812	19.7582	24.9195	4.16845	3.90945	5.65297	4.03483	3.59709	4.23888	4.30438	4.6392
C (4)	-0.719308	-0.919184	-0.0025454	-0.25283	0.185617	2.09993	0.817294	-1.20898	ENSMUSG00000034987	-1.42805	0.00133312	0.0136719	Hrh2	0.254112	0.998447	15466	histamine receptor H2 [Source:MGI Symbol;Acc:MGI:108482]	0.613985	0.261077	1.05499	0.32101	0.295042	0.390857	0.434402	0.470305	-0.703725	-1.93745	0.0772307	-1.63931	-1.76101	-1.35529	-1.2029	-1.08833
C (4)	-1.65587	-1.26496	1.14524	-0.476893	0.4845	1.1044	-0.139547	0.803142	ENSMUSG00000053825	-1.28795	0.00103089	0.0113029	Ppfia2	0.431536	0.926779	327814	protein tyrosine phosphatase, receptor type, f polypeptide (PTPRF), interacting protein (liprin), alpha 2 [Source:MGI Symbol;Acc:MGI:2443834]	0.170963	0.215335	0.231814	0.117953	0.129797	0.157413	0.234143	0.199178	-2.54824	-2.21535	-2.10896	-3.08372	-2.94567	-2.66737	-2.09454	-2.32787
C (4)	-1.8069	-0.973031	1.13266	-0.828221	0.542498	1.04849	0.573886	0.310618	ENSMUSG00000038077	-1.54668	0.000236243	0.00338016	Kcna6	0.721811	0.673291	16494	potassium voltage-gated channel, shaker-related, subfamily, member 6 [Source:MGI Symbol;Acc:MGI:96663]	0.18702	0.168728	0.22515	0.073731	0.102149	0.108099	0.232682	0.184739	-2.41874	-2.56723	-2.15104	-3.76158	-3.29125	-3.20957	-2.10357	-2.43644
C (4)	-1.56292	-1.15458	1.36874	-0.521086	-0.282976	1.20069	0.24778	0.704353	ENSMUSG00000043924	-1.80144	7.86804e-06	0.000179883	Ncmap	0.955764	0.317585	230822	noncompact myelin associated protein [Source:MGI Symbol;Acc:MGI:2444888]	1.59862	2.0106	2.57976	0.643914	0.790472	1.08656	2.80693	1.22458	0.676832	1.00763	1.36724	-0.63506	-0.339214	0.11977	1.48899	0.292287
C (4)	-1.55646	-1.01916	1.07066	-0.900203	-0.229156	1.2537	0.641629	0.738994	ENSMUSG00000041241	-0.796778	0.00142502	0.0143478	Mul1	0.340586	0.828853	68350	mitochondrial ubiquitin ligase activator of NFKB 1 [Source:MGI Symbol;Acc:MGI:1915600]	21.6848	22.2016	25.1453	12.7417	14.5103	14.9339	24.0562	17.5659	4.43861	4.47259	4.65222	3.67149	3.859	3.90052	4.58834	4.13471
C (4)	-0.977173	-2.12014	0.384175	-0.159356	0.28876	0.775077	0.7349	1.07376	ENSMUSG00000075033	-1.42184	7.17554e-06	0.000166696	Nxpe3	0.393704	0.872688	385658	neurexophilin and PC-esterase domain family, member 3 [Source:MGI Symbol;Acc:MGI:2686598]	0.576515	0.642646	0.583986	0.333065	0.230916	0.432863	0.515226	0.49971	-0.79457	-0.637904	-0.775994	-1.58612	-2.11456	-1.20802	-0.956723	-1.00084
C (4)	-0.603628	-2.09141	0.347829	-0.614352	0.423378	1.32686	0.817543	0.393783	ENSMUSG00000025083	-1.05585	0.000175809	0.00264081	Afap1l2	0.277356	0.952656	226250	actin filament associated protein 1-like 2 [Source:MGI Symbol;Acc:MGI:2147658]	2.55603	2.32655	2.86198	1.86447	1.34005	1.86003	2.30294	2.34188	1.3539	1.21819	1.51702	0.898762	0.422288	0.895327	1.20347	1.22767
C (4)	-0.226059	-1.7408	1.5629	-0.782553	0.294669	1.12386	-0.609286	0.377272	ENSMUSG00000029436	-1.0886	0.00412868	0.0332629	Mmp17	0.563213	0.782747	23948	matrix metallopeptidase 17 [Source:MGI Symbol;Acc:MGI:1346076]	0.200835	0.277483	0.354391	0.227707	0.138616	0.18975	0.409226	0.270073	-2.31592	-1.84953	-1.49659	-2.13475	-2.85083	-2.39783	-1.28903	-1.88858
C (4)	-0.940236	-1.52983	1.02921	-0.629313	1.2333	1.29627	-0.311563	-0.147843	ENSMUSG00000026311	-0.834906	0.0053045	0.0404016	Asb1	0.742343	0.271954	65247	ankyrin repeat and SOCS box-containing 1 [Source:MGI Symbol;Acc:MGI:1929735]	6.63661	6.923	10.0493	5.64275	4.84636	6.11415	9.38007	9.88731	2.73045	2.7914	3.32902	2.4964	2.2769	2.61215	3.2296	3.30558
C (4)	-0.423073	-1.98454	1.26474	-0.91895	0.656958	0.368812	0.109222	0.926834	ENSMUSG00000103081	-0.763419	0.00494181	0.038268	Pcdhgb8	0.21277	0.991513	#NUM!	protocadherin gamma subfamily B, 8 [Source:MGI Symbol;Acc:MGI:1935200]	1.5841	1.8218	1.656	1.44627	1.10736	1.32869	1.93017	1.73964	0.66366	0.865369	0.727702	0.53234	0.147118	0.410005	0.948732	0.798789
C (4)	-1.02779	-1.4252	0.963107	-1.24177	1.27496	0.548667	0.225921	0.682116	ENSMUSG00000035109	-1.0272	0.00174362	0.0168304	Shc4	0.27304	0.98803	271849	SHC (Src homology 2 domain containing) family, member 4 [Source:MGI Symbol;Acc:MGI:2655364]	0.650672	0.711633	0.693232	0.508714	0.470535	0.487787	0.751991	0.799466	-0.619998	-0.490795	-0.52859	-0.975073	-1.08763	-1.03568	-0.411213	-0.322891
C (4)	-1.65168	-1.33394	0.263161	0.352207	0.323763	1.45852	-0.374717	0.962681	ENSMUSG00000081683	-2.20062	2.52422e-10	1.58075e-08	Fzd10	1.35864	0.0099349	93897	frizzled class receptor 10 [Source:MGI Symbol;Acc:MGI:2136761]	0.827063	1.75948	2.32773	0.402261	0.481281	1.24662	1.18551	1.22677	-0.273931	0.81515	1.21892	-1.3138	-1.05505	0.318024	0.245511	0.294861
C (4)	-1.78307	-1.12452	0.954847	0.729546	0.402572	0.901602	-0.793455	0.712479	ENSMUSG00000032263	-0.75746	0.002476	0.0224137	Bckdhb	0.615298	0.274824	12040	branched chain ketoacid dehydrogenase E1, beta polypeptide [Source:MGI Symbol;Acc:MGI:88137]	15.9495	20.8851	21.6043	13.3599	15.0317	20.949	21.8112	19.7579	3.99544	4.3844	4.43325	3.73984	3.90993	4.38881	4.447	4.30436
C (4)	-0.933817	-1.44932	0.697002	0.00495993	0.362448	1.21282	-1.15819	1.26409	ENSMUSG00000048772	-1.32461	0.000233672	0.00335076	Tmem53	0.759172	0.433755	68777	transmembrane protein 53 [Source:MGI Symbol;Acc:MGI:1916027]	2.66758	7.08111	6.93628	2.92005	2.37224	4.26294	5.63431	4.92359	1.41553	2.82398	2.79416	1.54599	1.24625	2.09185	2.49424	2.29971
C (4)	-0.877792	-1.48826	0.587613	0.302052	0.187241	1.49392	-1.17248	0.967705	ENSMUSG00000030747	-1.91911	0.000144486	0.00224847	Dgat2	1.49852	0.108499	67800	diacylglycerol O-acyltransferase 2 [Source:MGI Symbol;Acc:MGI:1915050]	10.7151	52.1189	76.8972	13.3227	8.48459	31.8655	39.3537	29.2729	3.42158	5.70373	6.26486	3.73581	3.08484	4.99392	5.29843	4.8715
C (4)	-1.37431	-0.88754	0.545601	0.0348676	0.910982	1.71949	-1.10213	0.153047	ENSMUSG00000025494	-1.08403	0.00252204	0.0226721	Sigirr	0.416837	0.901343	24058	single immunoglobulin and toll-interleukin 1 receptor (TIR) domain [Source:MGI Symbol;Acc:MGI:1344402]	1.27284	1.78085	2.708	1.18344	1.34806	1.72541	1.97807	2.18122	0.348047	0.832562	1.43723	0.242983	0.430883	0.786943	0.984093	1.12513
C (4)	-1.90569	-0.81814	0.839197	0.26008	0.965912	1.2559	-0.643934	0.0466772	ENSMUSG00000023439	-1.70671	8.93642e-05	0.00148137	Gnb3	1.40087	0.0679813	14695	guanine nucleotide binding protein (G protein), beta 3 [Source:MGI Symbol;Acc:MGI:95785]	0.49135	0.708054	1.34245	0.252051	0.44809	0.79268	1.07685	1.15152	-1.02518	-0.498069	0.424868	-1.98821	-1.15814	-0.33519	0.106821	0.203537
C (4)	-1.67456	-0.467331	0.850291	0.232361	-0.382611	1.86529	-0.704216	0.28078	ENSMUSG00000028031	-1.12699	0.00121794	0.0127735	Dkk2	0.487214	0.813695	56811	dickkopf WNT signaling pathway inhibitor 2 [Source:MGI Symbol;Acc:MGI:1890663]	1.72773	2.41579	4.14238	1.24182	1.87278	2.3763	2.93246	1.92756	0.788877	1.27249	2.05046	0.312454	0.905184	1.24872	1.55211	0.94678
C (4)	-1.80319	-0.961142	0.856783	0.398118	-0.0118256	1.53493	-0.543443	0.529764	ENSMUSG00000019966	-1.16635	0.000302358	0.004183	Kitl	0.826416	0.239147	17311	kit ligand [Source:MGI Symbol;Acc:MGI:96974]	12.8476	18.7373	26.6811	8.24991	11.0927	17.8898	21.0206	15.4883	3.68342	4.22784	4.73775	3.04438	3.47153	4.16106	4.39373	3.9531
C (4)	-1.51254	-0.891553	1.0951	1.07604	-0.588497	1.38941	-0.53113	-0.0368265	ENSMUSG00000038235	-0.762966	0.00618521	0.0455562	F11r	0.357752	0.85065	16456	F11 receptor [Source:MGI Symbol;Acc:MGI:1321398]	4.13964	4.54851	5.96898	3.43355	3.86487	5.62298	5.64344	4.09463	2.0495	2.18539	2.57748	1.7797	1.95042	2.49133	2.49658	2.03373
C (4)	-1.09136	-1.06024	0.266375	0.768649	0.18658	1.80239	-1.26055	0.388155	ENSMUSG00000051177	-0.902103	0.00259067	0.0230922	Plcb1	0.479624	0.702547	18795	phospholipase C, beta 1 [Source:MGI Symbol;Acc:MGI:97613]	1.9959	3.12172	4.58164	2.08965	2.10737	3.46118	3.02026	2.95558	0.997042	1.64234	2.19586	1.06326	1.07544	1.79126	1.59467	1.56344
C (4)	-1.26696	-1.13298	0.320746	0.38256	0.303094	1.9983	-0.847359	0.242606	ENSMUSG00000020788	-0.822747	0.00505854	0.038972	Atp2a3	0.479594	0.686853	53313	ATPase, Ca++ transporting, ubiquitous [Source:MGI Symbol;Acc:MGI:1194503]	4.35941	5.7959	9.16988	3.90669	4.04589	6.01178	5.91546	5.88824	2.12413	2.53503	3.1969	1.96595	2.01646	2.58779	2.56449	2.55784
C (4)	-1.18287	-0.782	0.490138	0.203947	-0.209775	1.97785	-1.15084	0.653559	ENSMUSG00000021265	-1.19251	0.000973569	0.0107407	Slc25a29	0.503007	0.816041	214663	solute carrier family 25 (mitochondrial carrier, palmitoylcarnitine transporter), member 29 [Source:MGI Symbol;Acc:MGI:2444911]	2.64653	5.40095	9.11664	2.61322	3.06198	4.52144	5.06306	3.83925	1.4041	2.43321	3.1885	1.38583	1.61446	2.17678	2.34001	1.94082
C (4)	-1.4534	-0.923131	-0.110518	1.5242	-0.255419	1.27496	-0.738167	0.681474	ENSMUSG00000030302	-1.12118	0.00369892	0.0304826	Atp2b2	0.527589	0.829684	11941	ATPase, Ca++ transporting, plasma membrane 2 [Source:MGI Symbol;Acc:MGI:105368]	0.178863	0.276107	0.331058	0.143722	0.169026	0.35728	0.216713	0.207319	-2.48307	-1.8567	-1.59484	-2.79865	-2.56468	-1.48487	-2.20614	-2.27008
C (4)	-1.37999	-0.888186	0.203332	0.921956	0.163805	1.19102	-1.31997	1.10803	ENSMUSG00000028179	-1.98474	1.92642e-05	0.000399583	Cth	1.13458	0.268368	107869	cystathionase (cystathionine gamma-lyase) [Source:MGI Symbol;Acc:MGI:1339968]	0.974129	4.088	4.2934	0.940196	1.25715	3.66247	2.3956	2.34031	-0.0378153	2.03139	2.10212	-0.0889666	0.330161	1.87282	1.26038	1.2267
C (4)	-0.647166	-1.23462	0.414779	1.30618	-0.379601	1.51461	-1.28272	0.308535	ENSMUSG00000070304	-0.938892	0.0058765	0.0437046	Scn2b	0.320621	0.96036	72821	sodium channel, voltage-gated, type II, beta [Source:MGI Symbol;Acc:MGI:106921]	0.379679	0.552757	0.734798	0.44113	0.384014	0.699523	0.566794	0.469888	-1.39715	-0.855283	-0.44458	-1.18072	-1.38077	-0.515557	-0.819104	-1.08961
C (4)	-0.887418	-1.15629	0.371609	0.671775	-0.702058	1.73717	-0.959435	0.924646	ENSMUSG00000032006	-1.2109	0.000833378	0.00953493	Pdgfd	0.333346	0.967576	71785	platelet-derived growth factor, D polypeptide [Source:MGI Symbol;Acc:MGI:1919035]	1.62968	3.07218	4.03822	1.66965	1.52522	2.82157	2.55049	1.77712	0.704588	1.61926	2.01372	0.73955	0.609021	1.4965	1.35078	0.829538
C (4)	-1.13374	-1.00737	0.156811	0.61825	-0.36302	2.14927	-0.686337	0.266127	ENSMUSG00000064325	-2.08471	0.000138175	0.00216324	Hhip	0.954412	0.637886	15245	Hedgehog-interacting protein [Source:MGI Symbol;Acc:MGI:1341847]	0.085697	0.140749	0.375385	0.067881	0.0725	0.169086	0.132958	0.101417	-3.54461	-2.8288	-1.41356	-3.88085	-3.78588	-2.56417	-2.91096	-3.30163
C (4)	-1.08814	-0.942312	-0.35247	0.752009	-0.49837	2.23147	-0.101987	-0.000207536	ENSMUSG00000030247	-1.23134	0.000586304	0.00721772	Kcnj8	0.430972	0.875953	16523	potassium inwardly-rectifying channel, subfamily J, member 8 [Source:MGI Symbol;Acc:MGI:1100508]	5.2245	5.41465	11.8577	3.69499	3.88918	7.05206	4.78448	4.54547	2.38529	2.43687	3.56775	1.88557	1.95947	2.81805	2.25836	2.18443
C (4)	-0.77318	-1.38738	-0.112081	0.312306	0.0453321	2.28512	-0.378623	0.00850489	ENSMUSG00000045994	-2.16888	4.91022e-05	0.000887744	B3gat1	0.935172	0.611118	76898	beta-1,3-glucuronyltransferase 1 (glucuronosyltransferase P) [Source:MGI Symbol;Acc:MGI:1924148]	0.399947	0.509788	2.12398	0.312315	0.212515	0.616727	0.472675	0.521693	-1.32212	-0.972031	1.08677	-1.67893	-2.23436	-0.697296	-1.08108	-0.938727
C (4)	-1.16274	-1.15652	0.491371	0.320499	0.100734	2.15817	-0.465456	-0.286055	ENSMUSG00000030222	-1.54161	0.000643628	0.00779752	Rerg	0.640467	0.814272	232441	RAS-like, estrogen-regulated, growth-inhibitor [Source:MGI Symbol;Acc:MGI:2665139]	0.535432	0.583109	1.8641	0.384343	0.385481	0.778036	0.843886	0.700841	-0.901225	-0.778163	0.898478	-1.37953	-1.37527	-0.362091	-0.24488	-0.512841
C (4)	-0.807584	-0.618014	-0.318249	-0.382691	-0.533314	2.51721	0.280128	-0.137483	ENSMUSG00000043311	-0.834547	0.0044436	0.0352524	D17H6S53E	-0.0416264	0.998447	114585	DNA segment, Chr 17, human D6S53E [Source:MGI Symbol;Acc:MGI:90673]	15.2388	13.6802	27.1626	11.5054	12.0829	12.8403	13.0559	12.3502	3.92968	3.77401	4.76355	3.52423	3.5949	3.68261	3.70663	3.62647
C (4)	-0.31656	-0.873804	-0.220455	0.279035	-0.970124	2.4377	-0.354839	0.0190459	ENSMUSG00000038602	-1.0206	0.00639573	0.0467087	Slc35f1	-0.192693	0.998447	215085	solute carrier family 35, member F1 [Source:MGI Symbol;Acc:MGI:2139810]	0.314042	0.350227	0.709141	0.317568	0.269928	0.377819	0.326596	0.26245	-1.67097	-1.51364	-0.495856	-1.65486	-1.88935	-1.40423	-1.61442	-1.92989
C (4)	-0.91403	-1.78319	-0.43361	0.396948	0.235378	1.69257	-0.0409977	0.846931	ENSMUSG00000057054	-1.05814	0.000431131	0.00556649	Inca1	0.272225	0.975757	103844	inhibitor of CDK, cyclin A1 interacting protein 1 [Source:MGI Symbol;Acc:MGI:2144284]	3.72563	4.57367	5.56017	3.04529	2.49142	4.12219	3.40266	3.9712	1.89748	2.19335	2.47513	1.60658	1.31697	2.04341	1.76666	1.98958
C (4)	-1.06777	-1.79852	0.151847	-0.0437281	0.1602	1.56852	-0.0258293	1.05529	ENSMUSG00000035504	-1.22787	6.6448e-06	0.000155507	Reep6	0.448499	0.680475	70335	receptor accessory protein 6 [Source:MGI Symbol;Acc:MGI:1917585]	2.97442	4.16205	4.88171	2.15172	1.71461	2.95792	3.14327	3.15144	1.57261	2.05729	2.28739	1.10549	0.777877	1.56459	1.65227	1.65601
C (4)	-0.331668	-1.92603	-0.110545	-0.328988	0.442861	1.81461	-0.267111	0.706866	ENSMUSG00000026429	-0.942997	0.0019498	0.0185167	Ube2t	0.063352	0.998447	67196	ubiquitin-conjugating enzyme E2T [Source:MGI Symbol;Acc:MGI:1914446]	4.35855	5.31055	6.64844	4.30185	3.11322	4.30419	4.49919	5.03365	2.12385	2.40886	2.73302	2.10496	1.63841	2.10574	2.16966	2.33161
C (4)	-0.570201	-1.39035	-0.135864	-0.059821	-0.371093	2.27314	-0.31027	0.564461	ENSMUSG00000068270	-0.940956	0.00251793	0.0226666	Shroom4	0.26304	0.983426	208431	shroom family member 4 [Source:MGI Symbol;Acc:MGI:2685570]	4.0022	5.08143	8.10074	3.7281	2.98038	4.28535	4.19732	3.93631	2.00079	2.34523	3.01805	1.89844	1.57549	2.09941	2.06947	1.97684
C (4)	-0.587192	-1.59469	-0.0455206	-0.153579	-0.130492	2.14159	-0.270409	0.640289	ENSMUSG00000029765	-1.29929	9.1957e-05	0.00151852	Plxna4	0.455827	0.816074	243743	plexin A4 [Source:MGI Symbol;Acc:MGI:2179061]	1.64975	2.25344	3.7679	1.48016	1.04831	1.71708	1.78181	1.73071	0.722246	1.17213	1.91376	0.565756	0.0680585	0.779959	0.833339	0.791364
C (4)	-0.758909	-1.68191	0.0026078	0.537564	-0.335782	1.95944	-0.258838	0.535831	ENSMUSG00000020990	-1.58272	0.000268696	0.00377778	Cdkl1	0.383149	0.983426	71091	cyclin-dependent kinase-like 1 (CDC2-related kinase) [Source:MGI Symbol;Acc:MGI:1918341]	0.519182	0.749448	1.44656	0.412096	0.269049	0.750048	0.585827	0.501053	-0.945688	-0.4161	0.532627	-1.27895	-1.89406	-0.414945	-0.771453	-0.996965
C (4)	-0.622712	-1.40711	0.219699	0.209545	0.0420402	2.03291	-1.04126	0.566893	ENSMUSG00000053702	-1.57588	0.000241069	0.00343027	Nebl	0.292492	0.998447	74103	nebulette [Source:MGI Symbol;Acc:MGI:1921353]	0.349131	0.686928	1.27308	0.416377	0.29931	0.591015	0.593546	0.550787	-1.51816	-0.541769	0.348323	-1.26404	-1.74029	-0.758733	-0.752568	-0.860434
C (4)	-0.589942	-1.4963	0.0163634	0.435187	0.0381112	1.971	-0.983141	0.608726	ENSMUSG00000035944	-0.922212	0.00295262	0.0253644	Ttc38	0.336888	0.923894	239570	tetratricopeptide repeat domain 38 [Source:MGI Symbol;Acc:MGI:2146198]	2.91091	4.56864	6.7191	3.25373	2.51723	4.34957	3.86315	3.88701	1.54147	2.19176	2.74827	1.70209	1.33184	2.12087	1.94978	1.95866
C (4)	-1.69993	-0.677505	-0.284022	0.555753	0.109741	2.02229	-0.295674	0.26935	ENSMUSG00000048106	-0.830306	0.00234289	0.0214181	4632415L05Rik	0.23025	0.983426	#NUM!	RIKEN cDNA 4632415L05 gene [Source:MGI Symbol;Acc:MGI:1918058]	3.27598	3.68317	5.29755	2.44842	3.02661	3.90852	3.2839	3.56327	1.71192	1.88095	2.40533	1.29185	1.5977	1.96662	1.71541	1.8332
C (4)	-1.75284	-0.43718	-0.312742	0.366965	0.0903481	1.8002	-0.660009	0.905256	ENSMUSG00000028373	-1.94405	4.26496e-05	0.000784208	Astn2	0.699184	0.764011	56079	astrotactin 2 [Source:MGI Symbol;Acc:MGI:1889277]	0.49219	1.26757	2.17706	0.25427	0.563144	0.915558	0.607129	0.774607	-1.02271	0.342069	1.12238	-1.97557	-0.828424	-0.127277	-0.719925	-0.368464
C (4)	-1.33352	-0.560122	-1.22805	0.0423675	0.308564	1.91054	0.0541126	0.806101	ENSMUSG00000055368	-1.37197	0.000367908	0.00490753	Slc6a2	0.0919515	0.998447	20538	solute carrier family 6 (neurotransmitter transporter, noradrenalin), member 2 [Source:MGI Symbol;Acc:MGI:1270850]	0.272185	0.362978	0.553975	0.16002	0.215154	0.270964	0.166613	0.300031	-1.87734	-1.46205	-0.852107	-2.64368	-2.21656	-1.88383	-2.58543	-1.73682
C (4)	-1.23724	-0.782107	-1.01167	-0.0376357	0.111756	1.95663	0.00439163	0.995872	ENSMUSG00000019082	-1.5486	4.26202e-05	0.000784208	Slc25a22	0.469062	0.854548	68267	solute carrier family 25 (mitochondrial carrier, glutamate), member 22 [Source:MGI Symbol;Acc:MGI:1915517]	16.3191	26.4329	42.1799	8.92072	11.1313	15.9888	9.95524	17.1939	4.02849	4.72427	5.39848	3.15716	3.47655	3.99899	3.31546	4.10383
C (4)	-1.44844	-1.02831	-0.675406	-0.0179521	0.133698	1.80828	0.197988	1.03013	ENSMUSG00000035189	-2.42647	1.05142e-08	4.9027e-07	Ano4	0.771493	0.616548	320091	anoctamin 4 [Source:MGI Symbol;Acc:MGI:2443344]	1.06968	1.7126	2.65947	0.421542	0.534611	0.946702	0.652712	1.03149	0.0971833	0.776191	1.41114	-1.24625	-0.903439	-0.0790177	-0.615482	0.0447242
C (4)	-0.518084	-1.12887	-0.693865	0.311561	0.622226	2.02678	-1.08178	0.462039	ENSMUSG00000037818	-1.0792	0.00683927	0.0491268	Abhd18	0.343835	0.980583	269423	abhydrolase domain containing 18 [Source:MGI Symbol;Acc:MGI:1915468]	3.88106	6.97576	12.6381	4.8076	3.81226	6.58827	4.49712	7.41333	1.95645	2.80235	3.65971	2.26532	1.93065	2.7199	2.169	2.89012
C (4)	-0.524274	-1.09246	-0.633338	0.0518304	0.448885	1.92795	-1.13654	0.957942	ENSMUSG00000025453	-1.82143	0.00282683	0.024544	Nnt	0.860052	0.791381	18115	nicotinamide nucleotide transhydrogenase [Source:MGI Symbol;Acc:MGI:109279]	20.4762	70.6513	125.378	29.4091	21.017	41.3454	27.5723	52.2868	4.35588	6.14264	6.97014	4.87819	4.39348	5.36966	4.78515	5.70838
C (4)	-1.06987	-1.21103	-0.535145	0.197805	0.846462	2.01365	-0.483384	0.241518	ENSMUSG00000036186	-1.60267	2.56621e-05	0.000510995	Dipk1b	0.742906	0.502671	56279	divergent protein kinase domain 1B [Source:MGI Symbol;Acc:MGI:1927576]	1.7424	2.38851	5.16414	1.34996	1.26954	2.34351	1.70359	3.10771	0.801073	1.25611	2.36853	0.432918	0.344308	1.22867	0.768581	1.63585
C (4)	-1.10856	-0.865217	1.57476	-0.0946676	-1.36987	0.439495	0.237689	1.18637	ENSMUSG00000028036	-1.73179	0.00155215	0.0154052	Ptgfr	0.930737	0.63936	19220	prostaglandin F receptor [Source:MGI Symbol;Acc:MGI:97796]	0.801595	1.40079	0.902657	0.363033	0.418916	0.659215	1.76043	0.311294	-0.319055	0.486244	-0.14775	-1.46183	-1.25527	-0.601179	0.815929	-1.68365
C (4)	-0.582437	-0.919165	1.13403	-0.0839689	-1.64275	0.603859	-0.0760201	1.56645	ENSMUSG00000001349	-1.47952	0.000300939	0.00416782	Cnn1	0.442297	0.933511	12797	calponin 1 [Source:MGI Symbol;Acc:MGI:104979]	0.636061	1.19687	0.826314	0.523417	0.459792	0.634118	1.01337	0.348024	-0.652763	0.259272	-0.275238	-0.933967	-1.12095	-0.657177	0.0191582	-1.52274
C (4)	-0.217399	-0.909939	1.23056	0.21966	-2.10785	0.785828	0.464141	0.534998	ENSMUSG00000074607	-1.20268	0.00254916	0.0228684	Tox2	0.249462	0.998447	269389	TOX high mobility group box family member 2 [Source:MGI Symbol;Acc:MGI:3611233]	0.528724	0.543456	0.598984	0.405908	0.310294	0.480892	0.711751	0.194981	-0.919413	-0.879765	-0.739411	-1.30078	-1.68829	-1.05622	-0.490555	-2.35859
C (4)	-0.999583	-0.684686	0.820488	0.230811	-1.48765	0.800612	-0.359869	1.67988	ENSMUSG00000041794	-1.35031	0.000458275	0.00589346	Myrip	0.359016	0.95832	245049	myosin VIIA and Rab interacting protein [Source:MGI Symbol;Acc:MGI:2384407]	1.04073	2.51056	1.71758	0.789582	0.90456	1.34303	1.73238	0.639572	0.0575944	1.32801	0.780377	-0.340839	-0.144712	0.425488	0.792757	-0.644821
C (4)	-0.505224	-0.819695	0.623281	0.192995	-1.64569	1.15984	-0.527229	1.52172	ENSMUSG00000022793	-0.906892	0.00475849	0.0371592	B4galt4	0.0568765	0.998447	56375	UDP-Gal:betaGlcNAc beta 1,4-galactosyltransferase, polypeptide 4 [Source:MGI Symbol;Acc:MGI:1928387]	2.98429	5.31312	4.7985	3.00284	2.74843	3.65508	4.12577	2.1782	1.57739	2.40956	2.26258	1.58633	1.45861	1.8699	2.04466	1.12314
C (4)	-1.05135	-0.847844	1.53231	1.00889	-1.37954	0.897493	-0.290413	0.130451	ENSMUSG00000043969	-1.56712	0.00130085	0.013458	Emx2	1.28308	0.213001	13797	empty spiracles homeobox 2 [Source:MGI Symbol;Acc:MGI:95388]	0.285161	0.358932	0.545914	0.188117	0.210254	0.580194	0.772402	0.15722	-1.81015	-1.47822	-0.873254	-2.4103	-2.24979	-0.785393	-0.372576	-2.66914
C (4)	-1.39758	-0.330281	0.874882	1.15513	-1.53471	0.858864	-0.394167	0.767855	ENSMUSG00000021087	-1.11969	0.00384295	0.0314695	Rtn1	0.499212	0.846375	104001	reticulon 1 [Source:MGI Symbol;Acc:MGI:1933947]	1.18227	1.77567	1.83315	0.832106	1.209	2.03346	1.84346	0.793108	0.241555	0.828368	0.874326	-0.265161	0.273817	1.02394	0.882415	-0.334411
C (4)	-1.78075	-0.326203	1.56764	0.736454	-0.716831	0.604174	-0.690401	0.605911	ENSMUSG00000040606	-1.04421	0.00437587	0.0348216	Kazn	0.727893	0.488194	71529	kazrin, periplakin interacting protein [Source:MGI Symbol;Acc:MGI:1918779]	1.24046	2.03489	2.03354	0.818042	1.42552	2.13889	2.93778	1.228	0.310871	1.02495	1.02399	-0.289753	0.511491	1.09686	1.55473	0.296312
C (4)	-2.13154	-0.233387	1.28193	0.568255	-0.348787	1.0253	-0.434312	0.272541	ENSMUSG00000033987	-1.22359	0.00314364	0.0267746	Dnah17	0.819483	0.498222	69926	dynein, axonemal, heavy chain 17 [Source:MGI Symbol;Acc:MGI:1917176]	0.079977	0.110684	0.156448	0.036654	0.087716	0.126801	0.176037	0.083184	-3.64427	-3.17548	-2.67624	-4.76989	-3.51102	-2.97936	-2.50605	-3.58755
C (4)	-1.05673	-0.739871	1.26867	-0.937824	-0.426414	1.80005	-0.412539	0.504655	ENSMUSG00000032715	-1.52392	0.000471602	0.00603493	Trib3	0.510684	0.901343	228775	tribbles pseudokinase 3 [Source:MGI Symbol;Acc:MGI:1345675]	0.637243	0.919796	1.54454	0.492448	0.559014	0.516444	1.2487	0.633715	-0.650084	-0.120614	0.627179	-1.02196	-0.839044	-0.953316	0.320433	-0.658094
C (4)	-0.988111	-1.01291	0.891431	-1.05791	0.0599535	1.89664	-0.374525	0.585428	ENSMUSG00000027316	-0.98215	0.0013992	0.0142257	Gfra4	0.0611229	0.998447	14588	glial cell line derived neurotrophic factor family receptor alpha 4 [Source:MGI Symbol;Acc:MGI:1341873]	2.04226	2.45411	3.15406	1.816	1.80741	1.79191	2.60211	2.21933	1.03017	1.2952	1.65721	0.860767	0.853921	0.841497	1.37968	1.15012
C (4)	-0.987578	-1.05455	1.01464	-0.264378	-0.264955	2.13864	-0.292402	-0.289421	ENSMUSG00000050295	-1.03273	0.00307575	0.0262654	Foxc1	0.44163	0.860693	17300	forkhead box C1 [Source:MGI Symbol;Acc:MGI:1347466]	0.595774	0.596399	1.40131	0.466511	0.455648	0.601677	0.943609	0.601555	-0.747163	-0.74565	0.486771	-1.10002	-1.13401	-0.732939	-0.0837389	-0.733231
C (4)	-0.469004	-1.48867	0.966552	-0.501323	-1.15213	1.37309	0.213103	1.05838	ENSMUSG00000073295	-1.21928	0.000362743	0.0048627	Nudt11	0.210723	0.998447	58242	nudix (nucleoside diphosphate linked moiety X)-type motif 11 [Source:MGI Symbol;Acc:MGI:1930957]	0.648187	0.858978	0.953916	0.516444	0.367717	0.510914	0.833102	0.411338	-0.625518	-0.219307	-0.0680659	-0.953316	-1.44333	-0.968848	-0.263435	-1.2816
C (4)	-0.45598	-1.3214	1.18907	-0.604117	-0.969231	1.79772	0.30387	0.0600771	ENSMUSG00000038457	-0.896608	0.0021116	0.0196379	Tmem255b	0.123283	0.998447	272465	transmembrane protein 255B [Source:MGI Symbol;Acc:MGI:2685533]	6.22849	5.86132	9.03796	5.15395	4.15404	4.96714	7.76591	4.53511	2.63888	2.55123	3.176	2.36568	2.05451	2.31242	2.95716	2.18114
C (4)	-1.73792	-0.471685	0.879214	-0.290751	-0.740005	1.76967	0.145181	0.446298	ENSMUSG00000031775	-1.56517	0.000190415	0.0028242	Pllp	0.584948	0.835601	67801	plasma membrane proteolipid [Source:MGI Symbol;Acc:MGI:1915051]	0.639391	0.732109	1.3275	0.274151	0.484496	0.525566	0.889459	0.429424	-0.64523	-0.44987	0.408714	-1.86696	-1.04544	-0.928056	-0.169	-1.21953
C (4)	-1.88574	-0.102089	0.152946	-0.292516	-0.573552	1.90302	0.231931	0.565996	ENSMUSG00000006378	-1.05079	0.000362695	0.0048627	Gcat	0.125666	0.998447	26912	glycine C-acetyltransferase (2-amino-3-ketobutyrate-coenzyme A ligase) [Source:MGI Symbol;Acc:MGI:1349389]	7.58761	8.45124	13.0103	3.83124	6.81234	6.40634	7.39667	5.85095	2.92365	3.07916	3.70159	1.93781	2.76815	2.6795	2.88688	2.54867
C (4)	-1.50214	-0.873229	0.233276	0.111576	-0.498327	1.87887	-0.354885	1.00486	ENSMUSG00000048186	-1.3759	3.32412e-05	0.000637434	Bend7	0.350448	0.937044	209645	BEN domain containing 7 [Source:MGI Symbol;Acc:MGI:2443100]	1.20226	1.94615	2.65234	0.800774	1.0006	1.41826	1.48074	1.1427	0.26575	0.960622	1.40726	-0.320533	0.000861032	0.504125	0.566317	0.192447
C (4)	-1.86514	-0.361685	0.398583	0.00913294	-0.569654	1.42762	-0.358167	1.31931	ENSMUSG00000033910	-1.00595	0.00105428	0.0114942	Gucy1a1	0.305313	0.948198	60596	guanylate cyclase 1, soluble, alpha 1 [Source:MGI Symbol;Acc:MGI:1926562]	4.01519	6.79984	7.03512	2.50132	4.01076	4.50612	5.09237	3.75718	2.00547	2.7655	2.81457	1.32269	2.00388	2.17189	2.34834	1.90965
C (4)	0.200402	-1.49579	0.58944	-1.0857	0.0567294	1.40239	-0.875627	1.20816	ENSMUSG00000025885	-1.93125	0.00523274	0.0400189	Myo5b	0.371299	0.998447	17919	myosin VB [Source:MGI Symbol;Acc:MGI:106598]	0.193882	1.24578	1.48165	0.506669	0.111454	0.160727	0.717065	0.445678	-2.36675	0.317048	0.567207	-0.980885	-3.16548	-2.63732	-0.479824	-1.16593
C (4)	0.0959235	-1.2467	-0.0836003	-1.06167	-0.241886	1.666	-0.585851	1.45778	ENSMUSG00000020684	-2.10266	0.000245457	0.00348125	Rasl10b	-0.162128	0.998447	276952	RAS-like, family 10, member B [Source:MGI Symbol;Acc:MGI:2685575]	0.365051	1.73247	2.03035	0.61373	0.220625	0.254032	0.535262	0.474443	-1.45383	0.792831	1.02173	-0.704324	-2.18033	-1.97692	-0.901683	-1.07569
C (4)	-0.379794	-1.06594	1.03113	-0.366826	-0.761746	1.51739	-1.13574	1.16151	ENSMUSG00000022340	-1.17935	0.00383165	0.0314511	Sybu	0.115869	0.998447	319613	syntabulin (syntaxin-interacting) [Source:MGI Symbol;Acc:MGI:2442392]	0.437205	1.03546	1.18343	0.580634	0.44881	0.583467	0.98601	0.503089	-1.19362	0.0502704	0.242969	-0.784299	-1.15582	-0.777277	-0.0203258	-0.991114
C (4)	-0.725122	-1.25345	0.136579	0.176679	-1.01059	2.07347	-0.117796	0.720239	ENSMUSG00000050234	-0.982693	0.000417951	0.00545609	Gja4	0.182919	0.998447	14612	gap junction protein, alpha 4 [Source:MGI Symbol;Acc:MGI:95715]	5.27251	6.52576	9.20834	4.51751	3.94922	5.68278	5.62508	4.20098	2.39849	2.70615	3.20294	2.17553	1.98157	2.5066	2.49187	2.07073
C (4)	-0.695402	-1.04807	0.330103	-0.618744	-0.757657	2.18908	-0.135325	0.73601	ENSMUSG00000019944	-1.03118	0.00153611	0.0152939	Rhobtb1	0.197834	0.998447	69288	Rho-related BTB domain containing 1 [Source:MGI Symbol;Acc:MGI:1916538]	22.1233	29.764	48.8148	18.2824	16.2138	18.7659	25.9221	17.899	4.46749	4.8955	5.60925	4.19238	4.01915	4.23004	4.69611	4.1618
C (4)	-0.634301	-1.16895	0.101774	-0.42924	-1.24095	1.71518	0.525907	1.13058	ENSMUSG00000024935	-1.78953	1.12548e-07	4.21663e-06	Slc1a1	0.0978268	0.998447	20510	solute carrier family 1 (neuronal/epithelial high affinity glutamate transporter, system Xag), member 1 [Source:MGI Symbol;Acc:MGI:105083]	2.19794	2.97311	3.98151	1.23109	0.942518	1.3639	1.77825	0.909217	1.13615	1.57197	1.99332	0.299939	-0.0854079	0.447736	0.830461	-0.137303
C (4)	-0.590628	-1.26177	0.322529	-0.536747	-1.00971	1.95509	0.247188	0.87405	ENSMUSG00000018830	-1.04027	0.000658262	0.00793772	Myh11	0.189383	0.998447	17880	myosin, heavy polypeptide 11, smooth muscle [Source:MGI Symbol;Acc:MGI:102643]	8.9827	10.8344	14.9685	6.99224	5.72095	7.1058	9.18734	6.16877	3.16715	3.43755	3.90386	2.80576	2.51626	2.829	3.19965	2.62498
C (4)	-0.299633	-1.06245	0.077431	-0.977477	-1.07983	1.85645	0.514532	0.970969	ENSMUSG00000039891	-1.12323	0.000749739	0.0087874	Txlnb	0.250037	0.993996	378431	taxilin beta [Source:MGI Symbol;Acc:MGI:2671945]	265.631	284.163	323.882	235.524	210.42	213.079	249.018	209.881	8.05328	8.15057	8.33932	7.87973	7.71713	7.73524	7.96011	7.71343
C (4)	-0.290884	-0.916026	-0.462535	-0.897436	-0.536685	2.16092	-0.10098	1.04363	ENSMUSG00000038763	-1.27474	0.00461797	0.0362365	Alpk3	-0.123854	0.998447	116904	alpha-kinase 3 [Source:MGI Symbol;Acc:MGI:2151224]	186.889	286.395	434.433	174.111	137.904	138.863	163.315	158.86	7.54604	8.16186	8.76299	7.44386	7.10752	7.11752	7.35151	7.31162
C (4)	-0.534872	-1.05704	-0.365375	-0.598286	-0.698819	2.1857	0.167983	0.900712	ENSMUSG00000033174	-0.991383	0.000420545	0.00548357	Mgll	0.0831349	0.998447	23945	monoglyceride lipase [Source:MGI Symbol;Acc:MGI:1346042]	32.86	43.3093	70.2868	25.2141	20.7104	24.6187	26.8771	23.7035	5.03826	5.43661	6.13518	4.65616	4.37228	4.62168	4.7483	4.56703
C (4)	-0.546238	-0.99261	-0.318502	-0.580822	-0.996627	1.89759	0.267642	1.26956	ENSMUSG00000041134	-1.1991	4.08405e-05	0.000759563	Cyyr1	-0.014879	0.998447	224405	cysteine and tyrosine-rich protein 1 [Source:MGI Symbol;Acc:MGI:2152187]	9.65042	13.9854	17.6471	7.13934	6.05163	7.04849	7.76752	6.04264	3.27059	3.80585	4.14136	2.83579	2.59732	2.81731	2.95745	2.59518
C (4)	-0.316663	-0.740827	-0.505739	-0.817195	-1.02371	1.89446	0.184389	1.32528	ENSMUSG00000031748	-0.798686	0.00273684	0.0239068	Gnao1	-0.266759	0.946278	14681	guanine nucleotide binding protein, alpha O [Source:MGI Symbol;Acc:MGI:95775]	8.81486	12.5744	15.0124	7.5416	6.60858	6.4533	7.11044	6.05142	3.13994	3.65241	3.90808	2.91487	2.72434	2.69004	2.82994	2.59727
C (4)	-0.992179	-0.650823	-0.270157	-0.245059	-0.838622	2.14346	-0.204631	1.05801	ENSMUSG00000026620	-1.68272	1.18332e-05	0.000259323	Mark1	0.0502413	0.998447	226778	MAP/microtubule affinity regulating kinase 1 [Source:MGI Symbol;Acc:MGI:2664902]	1.84216	3.43667	5.87417	1.24857	1.47784	1.80574	1.7835	1.34694	0.881395	1.78101	2.55438	0.320277	0.563489	0.852591	0.834709	0.429685
C (4)	-0.801477	-0.937736	-0.135627	-0.367745	-0.934402	2.00104	-0.0268287	1.20277	ENSMUSG00000006386	-0.848736	0.00163081	0.0160032	Tek	0.0750719	0.998447	21687	TEK receptor tyrosine kinase [Source:MGI Symbol;Acc:MGI:98664]	9.48137	12.564	15.0833	7.94054	7.69666	8.7695	9.24813	7.70254	3.2451	3.65122	3.91488	2.98924	2.94423	3.1325	3.20916	2.94533
C (4)	-0.669886	-0.782387	-0.161142	-0.211898	-0.820657	2.13763	-0.610734	1.11908	ENSMUSG00000010064	-1.13941	0.00244419	0.022191	Slc38a3	0.233664	0.998447	76257	solute carrier family 38, member 3 [Source:MGI Symbol;Acc:MGI:1923507]	42.8374	88.9641	136.805	41.7801	39.8408	50.6994	51.7984	39.2018	5.4208	6.47515	7.09598	5.38475	5.31617	5.6639	5.69483	5.29285
C (4)	-0.729486	-1.00639	-0.415777	-0.167558	-0.746826	1.84948	-0.268006	1.48456	ENSMUSG00000025584	-1.35144	7.49894e-05	0.00126904	Pde8a	0.176272	0.998447	18584	phosphodiesterase 8A [Source:MGI Symbol;Acc:MGI:1277116]	8.61498	18.3514	21.4809	7.05955	6.26452	8.99657	8.08282	7.00692	3.10685	4.19782	4.42498	2.81958	2.6472	3.16938	3.01486	2.80878
C (4)	-0.621412	-1.70261	0.0981063	-0.0623683	-0.423347	1.84697	-0.174768	1.03943	ENSMUSG00000054434	-0.995793	0.000295253	0.00411103	Tmem120b	0.27127	0.952002	330189	transmembrane protein 120B [Source:MGI Symbol;Acc:MGI:3603158]	12.5587	17.5259	21.8748	11.1097	8.25695	12.9522	13.5354	11.7304	3.65061	4.13142	4.4512	3.47375	3.04561	3.69512	3.75867	3.55218
C (4)	-0.492938	-1.6542	-0.022627	-0.508881	-0.322685	1.61346	-0.0445343	1.43241	ENSMUSG00000021792	-1.3181	1.45172e-05	0.000312084	Prxl2a	0.275364	0.969267	70564	peroxiredoxin like 2A [Source:MGI Symbol;Acc:MGI:1917814]	17.2332	28.6168	30.4524	14.7739	9.91555	14.6932	17.3633	15.6634	4.10712	4.83879	4.92848	3.88498	3.30969	3.87708	4.11797	3.96932
C (4)	0.131001	-1.6151	-0.235545	0.0272903	-0.947165	1.64992	-0.28272	1.27231	ENSMUSG00000039410	-1.1664	0.000953105	0.0105651	Prdm16	0.0218999	0.998447	70673	PR domain containing 16 [Source:MGI Symbol;Acc:MGI:1917923]	3.19274	6.17202	7.24338	3.80474	1.81505	3.64111	3.25723	2.40906	1.6748	2.62574	2.85666	1.9278	0.860011	1.86438	1.70365	1.26847
C (4)	-0.855746	-1.10528	-0.500754	0.0365047	-0.58563	1.19749	-0.182503	1.99592	ENSMUSG00000072949	-3.71728	1.92132e-07	6.91836e-06	Acot1	0.662146	0.952656	26897	acyl-CoA thioesterase 1 [Source:MGI Symbol;Acc:MGI:1349396]	0.533881	6.01588	2.47614	0.252562	0.191372	0.681071	0.37478	0.341031	-0.90541	2.58878	1.30809	-1.98529	-2.38555	-0.554123	-1.41588	-1.55203
C (4)	-0.0107012	-1.04554	-0.430004	-0.272647	-1.22341	1.01076	-0.0596023	2.03115	ENSMUSG00000024197	-0.936838	0.00474106	0.0370677	Plin3	-0.106722	0.998447	66905	perilipin 3 [Source:MGI Symbol;Acc:MGI:1914155]	15.1173	34.6977	23.1313	15.414	10.2169	13.8902	13.0482	9.51968	3.91813	5.11677	4.53178	3.94617	3.35288	3.79599	3.70578	3.25091
C (4)	-0.760983	-0.660982	-0.355691	-0.334422	-0.606018	1.09275	-0.577188	2.20253	ENSMUSG00000053025	-3.83183	5.36511e-06	0.000128317	Sv2b	0.163588	0.998447	64176	synaptic vesicle glycoprotein 2 b [Source:MGI Symbol;Acc:MGI:1927338]	0.173788	4.14505	1.16835	0.140909	0.157941	0.229258	0.223761	0.168164	-2.5246	2.05139	0.224468	-2.82716	-2.66254	-2.12496	-2.15997	-2.57206
C (4)	-0.56673	-0.438469	-0.250886	-0.535327	-0.937471	0.778295	-0.394022	2.34461	ENSMUSG00000014852	-1.32631	0.00111107	0.0119273	Adamts13	-0.25149	0.998447	279028	a disintegrin-like and metallopeptidase (reprolysin type) with thrombospondin type 1 motif, 13 [Source:MGI Symbol;Acc:MGI:2685556]	0.301926	0.780287	0.453331	0.284378	0.297309	0.287491	0.317287	0.250077	-1.72773	-0.357923	-1.14136	-1.81412	-1.74996	-1.79841	-1.65614	-1.99956
C (4)	-0.621768	-0.877075	0.345313	-1.29399	-0.321268	1.10742	-0.251166	1.91254	ENSMUSG00000044199	-1.15383	0.000597327	0.00733948	S1pr4	-0.0107869	0.998447	13611	sphingosine-1-phosphate receptor 4 [Source:MGI Symbol;Acc:MGI:1333809]	0.651351	1.10574	0.90809	0.594906	0.558893	0.50471	0.75366	0.640278	-0.618493	0.145011	-0.139093	-0.749266	-0.839356	-0.986473	-0.408014	-0.64323
C (4)	-0.695559	-0.684225	-0.457042	-0.855371	-0.512974	1.48277	-0.178608	1.90101	ENSMUSG00000024558	-2.24108	3.4044e-06	8.73695e-05	Mapk4	-0.0598523	0.998447	225724	mitogen-activated protein kinase 4 [Source:MGI Symbol;Acc:MGI:2444559]	0.197984	0.864521	0.642738	0.137247	0.138354	0.122549	0.162526	0.156209	-2.33654	-0.210027	-0.637697	-2.86515	-2.85356	-3.02857	-2.62126	-2.67845
C (4)	-0.719547	-0.857369	-0.83659	0.592	0.604837	1.30035	-1.39028	1.3066	ENSMUSG00000021062	-1.79889	0.00141276	0.014287	Rab15	0.903923	0.684383	104886	RAB15, member RAS oncogene family [Source:MGI Symbol;Acc:MGI:1916865]	1.2813	8.89768	8.8578	2.07477	1.87914	5.32437	1.90741	5.37372	0.357607	3.15343	3.14695	1.05295	0.91007	2.41261	0.931611	2.42592
C (4)	-1.091	-0.712041	-0.640994	0.463824	0.217911	1.6091	-1.1539	1.3071	ENSMUSG00000004035	-2.14955	0.000161204	0.00246426	Gstm7	0.792646	0.799364	68312	glutathione S-transferase, mu 7 [Source:MGI Symbol;Acc:MGI:1915562]	1.05911	5.44608	6.65814	1.10437	1.42109	3.10747	1.48988	2.63843	0.0828497	2.44522	2.73512	0.143225	0.507001	1.63574	0.5752	1.39968
C (4)	-0.0205952	-0.65725	-0.770175	0.251581	0.258517	1.48292	-1.77196	1.22696	ENSMUSG00000029467	-3.96064	0.001204	0.0126828	Atp2a2	0.953986	0.975757	11938	ATPase, Ca++ transporting, cardiac muscle, slow twitch 2 [Source:MGI Symbol;Acc:MGI:88110]	21.5	652.272	872.807	157.731	76.4362	214.991	67.2194	216.695	4.42627	9.34933	9.76952	7.30133	6.25618	7.74813	6.0708	7.75952
C (4)	-0.296573	-1.43153	-0.168624	0.25334	0.474016	1.15511	-1.44392	1.45818	ENSMUSG00000032062	-0.91618	0.00674774	0.048622	2310030G06Rik	0.172955	0.998447	66952	RIKEN cDNA 2310030G06 gene [Source:MGI Symbol;Acc:MGI:1914202]	3.15671	7.10205	6.52541	4.34967	3.16765	5.07207	4.50798	5.39464	1.65842	2.82824	2.70607	2.12091	1.66341	2.34257	2.17248	2.43153
C (4)	-0.627759	-0.768878	0.0189438	0.414651	-0.0207057	0.734724	-1.64625	1.89527	ENSMUSG00000031994	-1.73895	0.00265989	0.0234878	Adamts8	0.672468	0.88951	30806	a disintegrin-like and metallopeptidase (reprolysin type) with thrombospondin type 1 motif, 8 [Source:MGI Symbol;Acc:MGI:1353468]	0.349625	4.55883	1.96512	0.731699	0.660531	1.5581	1.16946	1.13631	-1.51612	2.18866	0.974614	-0.450678	-0.598302	0.639787	0.225838	0.18436
C (4)	-0.72627	-0.809634	0.259346	0.488791	0.540632	1.32253	-1.93255	0.85716	ENSMUSG00000037016	-1.55002	0.00509323	0.0391367	Frem2	0.999036	0.57767	242022	Fras1 related extracellular matrix protein 2 [Source:MGI Symbol;Acc:MGI:2444465]	0.205827	1.4453	2.0006	0.478094	0.451044	1.11735	0.951851	1.15856	-2.2805	0.531369	1.00043	-1.06463	-1.14866	0.160075	-0.0711923	0.212328
C (4)	-0.407318	-1.35793	0.394181	0.85589	0.552222	1.29692	-1.72185	0.387894	ENSMUSG00000016386	-1.67801	0.00495344	0.0383352	Mpped2	1.35647	0.349261	77015	metallophosphoesterase domain containing 2 [Source:MGI Symbol;Acc:MGI:1924265]	0.628108	3.3626	6.92824	1.78662	0.838921	4.87872	3.37945	3.83203	-0.670915	1.74958	2.79249	0.837237	-0.253393	2.2865	1.75679	1.93811
C (4)	-1.24315	-1.06328	0.0659213	1.58382	-0.334865	-0.111355	-0.467969	1.57088	ENSMUSG00000107877	-2.39711	0.000630335	0.00767233	-	1.93023	0.172438	74477	novel protein	0.142119	0.848762	0.19427	0.072038	0.08434	0.858448	0.226929	0.159706	-2.81483	-0.236568	-2.36386	-3.7951	-3.56764	-0.220197	-2.13969	-2.64651
C (4)	-1.29845	-1.26581	0.843553	1.18662	-0.147606	-0.436448	-0.377605	1.49575	ENSMUSG00000058656	-1.27005	0.000619247	0.00757292	Samd12	0.783294	0.425967	320679	sterile alpha motif domain containing 12 [Source:MGI Symbol;Acc:MGI:2444518]	0.456407	0.957678	0.445905	0.317058	0.321179	0.847435	0.739884	0.499884	-1.13161	-0.0623874	-1.16519	-1.65718	-1.63855	-0.238825	-0.434629	-1.00033
C (4)	-1.61358	-1.27134	1.26836	0.885269	0.278594	-0.0696773	-0.503243	1.02561	ENSMUSG00000066894	-1.0823	0.000119971	0.00191658	Vsig10	1.07024	0.0149633	231668	V-set and immunoglobulin domain containing 10 [Source:MGI Symbol;Acc:MGI:2448533]	3.69497	6.33651	4.30565	2.49743	2.81792	6.03042	6.90308	4.86853	1.88556	2.66369	2.10623	1.32045	1.49463	2.59226	2.78724	2.28349
C (4)	-1.7623	-1.23897	0.854564	0.831061	0.571201	0.325135	-0.632498	1.0518	ENSMUSG00000063558	-0.885053	0.00115695	0.012283	Aox1	1.0404	0.0156149	11761	aldehyde oxidase 1 [Source:MGI Symbol;Acc:MGI:88035]	15.3141	24.9974	20.2341	11.0241	12.8371	23.4426	23.6034	21.7357	3.93679	4.64371	4.33871	3.46259	3.68224	4.55106	4.56092	4.44199
C (4)	-1.07299	-1.78206	0.344638	0.597457	0.916092	0.412871	-0.712243	1.29624	ENSMUSG00000039431	-1.64047	5.84293e-05	0.00103331	Mtmr7	1.09296	0.206303	54384	myotubularin related protein 7 [Source:MGI Symbol;Acc:MGI:1891693]	0.478413	1.23768	0.814797	0.403327	0.288351	0.889176	0.788906	1.0339	-1.06367	0.307642	-0.295487	-1.30998	-1.7941	-0.169459	-0.342075	0.0480925
C (4)	-0.958852	-1.08927	0.283076	0.388258	0.608217	-0.0155794	-1.18679	1.97094	ENSMUSG00000002769	-2.43173	0.000770426	0.00895324	Gnmt	1.56896	0.381249	14711	glycine N-methyltransferase [Source:MGI Symbol;Acc:MGI:1202304]	0.654003	7.5939	1.62386	0.780634	0.705452	2.22196	2.04769	2.6358	-0.612631	2.92484	0.699428	-0.357282	-0.50338	1.15183	1.034	1.39824
C (4)	-1.074	-1.00175	-0.32227	1.46433	1.13296	1.06827	-1.06201	-0.205529	ENSMUSG00000048482	-1.49468	0.00493269	0.0382202	Bdnf	1.47954	0.169663	12064	brain derived neurotrophic factor [Source:MGI Symbol;Acc:MGI:88145]	0.274813	0.474479	1.06896	0.27272	0.285577	1.37607	0.440442	1.11398	-1.86348	-1.07558	0.0962079	-1.87451	-1.80805	0.460556	-1.18298	0.155726
C (4)	-1.00601	-1.28809	0.560394	1.43324	1.20879	0.558066	-0.970657	-0.495735	ENSMUSG00000001249	-0.87236	0.0053077	0.0404016	Hpn	1.3186	0.00467151	15451	hepsin [Source:MGI Symbol;Acc:MGI:1196620]	5.72752	7.02191	11.0358	5.64131	4.99829	16.0645	11.0468	14.5897	2.51791	2.81186	3.46411	2.49603	2.32143	4.0058	3.46555	3.86688
C (4)	-1.13169	-1.06058	0.884509	1.68725	0.94786	-0.409145	-0.947931	0.0297243	ENSMUSG00000054320	-0.987143	0.00536433	0.0407197	Lrrc36	1.39828	0.00685349	270091	leucine rich repeat containing 36 [Source:MGI Symbol;Acc:MGI:2448585]	0.642097	1.02721	0.831873	0.587823	0.608259	2.27835	1.54907	1.59696	-0.639137	0.0387297	-0.265565	-0.766546	-0.717242	1.18799	0.631403	0.675328
C (4)	-1.48697	-1.01777	0.262532	1.03561	1.7451	0.0499158	0.147735	-0.736156	ENSMUSG00000105504	-1.28821	0.00127574	0.01323	Gbp5	1.92781	0.000617842	229898	guanylate binding protein 5 [Source:MGI Symbol;Acc:MGI:2429943]	2.14952	1.27223	2.02831	0.814859	1.07645	3.64037	2.30104	5.54599	1.10402	0.34736	1.02028	-0.295378	0.106281	1.86408	1.20229	2.47144
C (4)	-1.79821	-0.842375	0.238294	1.04722	1.48285	0.465271	0.0985824	-0.691636	ENSMUSG00000079363	-1.35415	0.000205364	0.00301146	Gbp4	1.67766	0.00126242	17472	guanylate binding protein 4 [Source:MGI Symbol;Acc:MGI:97072]	3.99811	2.57987	4.89938	1.39693	2.37304	6.76479	4.32009	8.61269	1.99932	1.3673	2.2926	0.482257	1.24674	2.75805	2.11106	3.10646
C (4)	-0.923951	-1.56325	0.722295	0.91173	1.51785	0.288639	0.0273494	-0.98066	ENSMUSG00000022211	-1.40842	0.000351155	0.00475159	Carmil3	1.7086	0.00166888	268747	capping protein regulator and myosin 1 linker 3 [Source:MGI Symbol;Acc:MGI:2448573]	0.444695	0.266017	0.50805	0.273819	0.197668	0.697985	0.633737	0.950666	-1.16911	-1.91041	-0.976958	-1.86871	-2.33885	-0.518732	-0.658044	-0.0729895
C (4)	-1.7167	-1.39568	1.0719	1.00445	0.95655	-0.0240865	-0.0626879	0.16625	ENSMUSG00000054619	-0.751695	0.00141515	0.014287	Mettl7a1	1.03219	0.00266203	70152	methyltransferase like 7A1 [Source:MGI Symbol;Acc:MGI:1916523]	22.6392	24.1188	22.8822	14.3294	15.6596	30.41	30.9825	30.0098	4.50075	4.59208	4.51615	3.84091	3.96898	4.92647	4.95338	4.90736
C (4)	-1.69093	-1.55817	0.850891	0.604403	1.12507	0.164189	-0.0667204	0.571264	ENSMUSG00000015619	-1.50044	5.74739e-05	0.00101781	Gata3	1.3121	0.0316868	14462	GATA binding protein 3 [Source:MGI Symbol;Acc:MGI:95663]	0.42706	0.566414	0.473019	0.208091	0.220686	0.574784	0.641046	0.723765	-1.22749	-0.820071	-1.08003	-2.26471	-2.17993	-0.798908	-0.6415	-0.466407
C (4)	-1.69173	-1.58444	0.485319	0.857398	1.15495	0.479454	0.30517	-0.0061265	ENSMUSG00000037106	-2.15085	7.09323e-11	4.94352e-09	Fer1l6	2.25076	1.26004e-08	631797	fer-1-like 6 (C. elegans) [Source:MGI Symbol;Acc:MGI:3645398]	3.51842	2.83904	3.96746	0.888478	0.956663	5.14799	3.98354	6.31974	1.81493	1.5054	1.98822	-0.170592	-0.0639173	2.36401	1.99405	2.65987
C (4)	-0.436573	-2.16419	0.386231	1.00047	1.30475	0.202472	-0.454154	0.160993	ENSMUSG00000098934	-1.10975	0.00293903	0.0252966	Gvin-ps4	1.24163	0.0541137	#NUM!	GTPase, very large interferon inducible, pseudogene 4 [Source:MGI Symbol;Acc:MGI:5011038]	1.24036	1.69874	1.73515	1.25155	0.517448	2.60925	1.90606	3.04843	0.310754	0.764466	0.79506	0.323722	-0.950514	1.38364	0.930594	1.60807
C (4)	-2.06462	-0.538979	-0.143112	0.949506	0.958584	1.11367	0.267351	-0.542396	ENSMUSG00000034780	-0.85166	0.00351872	0.0294469	B3galt1	0.481299	0.680475	26877	UDP-Gal:betaGlcNAc beta 1,3-galactosyltransferase, polypeptide 1 [Source:MGI Symbol;Acc:MGI:1349403]	4.6451	3.76668	5.78286	2.53993	3.77001	5.54226	4.17685	5.5553	2.21571	1.91329	2.53178	1.34479	1.91457	2.47047	2.06241	2.47386
C (4)	-1.27974	-1.17153	-0.0310732	1.20056	0.592517	1.60044	-0.124044	-0.78714	ENSMUSG00000031075	-1.00912	0.00265912	0.0234878	Ano1	0.781924	0.329582	101772	anoctamin 1, calcium activated chloride channel [Source:MGI Symbol;Acc:MGI:2142149]	5.09604	4.07578	9.11076	3.45251	3.58071	7.96243	5.25819	6.48751	2.34938	2.02708	3.18757	1.78765	1.84025	2.99321	2.39457	2.69767
C (4)	-1.47025	-1.67635	0.558235	0.863537	0.230213	1.31287	-0.207251	0.389002	ENSMUSG00000026102	-1.5083	4.34045e-07	1.40675e-05	Inpp1	1.15916	0.010693	16329	inositol polyphosphate-1-phosphatase [Source:MGI Symbol;Acc:MGI:104848]	6.15554	7.84611	11.4274	3.68153	3.38533	9.51764	8.40556	7.35509	2.62188	2.97198	3.51443	1.88031	1.7593	3.2506	3.07134	2.87874
C (4)	-1.6516	-1.47434	0.690636	1.00729	0.13462	1.24314	-0.120039	0.170299	ENSMUSG00000020648	-1.52631	3.38875e-06	8.71594e-05	Dus4l	0.993993	0.100547	71916	dihydrouridine synthase 4-like (S. cerevisiae) [Source:MGI Symbol;Acc:MGI:1919166]	3.71686	4.15882	6.29901	2.05485	2.20075	5.74957	5.08649	4.10179	1.89408	2.05617	2.65512	1.03903	1.13799	2.52345	2.34667	2.03626
C (4)	-1.81564	-1.19906	0.857829	1.10411	-0.148494	1.101	-0.138978	0.239232	ENSMUSG00000021662	-1.69137	3.59149e-06	9.11086e-05	Arhgef28	1.60024	0.0022368	110596	Rho guanine nucleotide exchange factor (GEF) 28 [Source:MGI Symbol;Acc:MGI:1346016]	3.06436	3.72725	5.82339	1.28619	1.76994	5.83276	5.13445	3.0493	1.61559	1.89811	2.54186	0.363106	0.8237	2.54418	2.36021	1.60848
C (4)	-1.64298	-1.23948	0.323955	1.53342	0.244381	1.08652	-0.255357	-0.0504546	ENSMUSG00000037358	-0.983514	0.000691056	0.00824877	Dipk2b	0.692553	0.300701	75905	divergent protein kinase domain 2B [Source:MGI Symbol;Acc:MGI:1923155]	3.10175	3.29363	4.59537	2.06572	2.32491	5.23812	3.67542	3.59074	1.63308	1.71968	2.20018	1.04665	1.21717	2.38905	1.87791	1.84428
C (4)	-1.01957	-0.977023	-0.476055	1.08387	0.215946	2.04247	-0.498235	-0.371411	ENSMUSG00000017417	-0.932175	0.00455073	0.035839	Plxdc1	0.392311	0.887041	72324	plexin domain containing 1 [Source:MGI Symbol;Acc:MGI:1919574]	3.18743	3.30321	6.51453	2.75258	2.78573	4.97456	3.20738	3.89677	1.67239	1.72387	2.70366	1.46079	1.47805	2.31457	1.6814	1.96228
C (4)	-0.941151	-1.07403	-0.762925	1.44433	-0.0821021	1.76757	-0.399058	0.0473652	ENSMUSG00000010066	-2.08645	0.000895455	0.0100657	Cacna2d2	1.43229	0.338726	56808	calcium channel, voltage-dependent, alpha 2/delta subunit 2 [Source:MGI Symbol;Acc:MGI:1929813]	0.203743	0.270688	0.808937	0.144296	0.132595	0.658529	0.161627	0.249279	-2.29518	-1.8853	-0.305901	-2.7929	-2.9149	-0.602681	-2.62926	-2.00417
C (4)	-1.37345	-1.34346	-0.5662	0.917009	0.558352	1.67609	-0.027836	0.159497	ENSMUSG00000063060	-1.11182	0.000240301	0.0034231	Sox7	0.61536	0.460148	20680	SRY (sex determining region Y)-box 7 [Source:MGI Symbol;Acc:MGI:98369]	4.29773	4.54235	7.11063	2.88771	2.91341	5.6819	3.66564	5.11053	2.10358	2.18344	2.82998	1.52993	1.54271	2.50637	1.87407	2.35347
C (4)	-1.54702	-1.10058	-0.312496	0.890457	0.182357	1.85396	-0.11356	0.146886	ENSMUSG00000044562	-0.733414	0.00477705	0.0372593	Rasip1	0.382578	0.786085	69903	Ras interacting protein 1 [Source:MGI Symbol;Acc:MGI:1917153]	6.26363	6.58788	9.17091	4.74445	5.17319	7.60894	6.02676	6.63331	2.647	2.71981	3.19707	2.24624	2.37105	2.9277	2.59138	2.72973
C (4)	-1.31563	-0.84751	-0.633289	1.41171	0.341649	1.68299	-0.358291	-0.281635	ENSMUSG00000028005	-0.919882	0.00303458	0.0259652	Gucy1b1	0.422745	0.828853	54195	guanylate cyclase 1, soluble, beta 1 [Source:MGI Symbol;Acc:MGI:1860604]	2.58651	2.63849	4.3936	2.01743	2.27807	4.09487	2.40833	3.10182	1.37101	1.39971	2.1354	1.01252	1.18781	2.03382	1.26803	1.63311
C (4)	-1.39507	-0.605704	-0.526564	1.16746	0.549529	1.76299	-0.778623	-0.174017	ENSMUSG00000020135	-1.40759	0.00121892	0.0127735	Apc2	0.874496	0.469769	23805	APC regulator of WNT signaling pathway 2 [Source:MGI Symbol;Acc:MGI:1346052]	0.320589	0.432164	1.12506	0.236433	0.349175	0.838343	0.363095	0.617822	-1.6412	-1.21035	0.169999	-2.0805	-1.51798	-0.254387	-1.46158	-0.694737
C (3)	-0.745768	-1.24453	-0.689198	-0.484591	0.120346	-0.162956	1.63992	1.56677	ENSMUSG00000040282	-1.01918	0.000477005	0.00608604	Cdin1	-0.0696296	0.998447	399568	CDAN1 interacting nuclease 1 [Source:MGI Symbol;Acc:MGI:3026886]	2.82519	2.78231	1.93797	1.71564	1.54575	1.81193	1.73605	2.05622	1.49835	1.47628	0.954544	0.778749	0.628308	0.857529	0.795813	1.04
C (3)	-0.40574	-1.57085	-0.382175	-0.596475	0.259821	-0.348081	1.67316	1.37035	ENSMUSG00000039976	-0.871962	0.00390493	0.0317763	Tbc1d16	0.27765	0.967576	207592	TBC1 domain family, member 16 [Source:MGI Symbol;Acc:MGI:2652878]	32.8964	30.1432	18.3556	18.0526	12.8968	17.0856	18.1758	21.8763	5.03986	4.91376	4.19815	4.17414	3.68895	4.09471	4.18395	4.4513
C (3)	-0.758737	-1.49279	-0.530808	-0.287579	0.679262	-0.459171	1.64677	1.20305	ENSMUSG00000050323	-0.817687	0.0039762	0.0322348	Ndufaf6	0.198942	0.998447	76947	NADH:ubiquinone oxidoreductase complex assembly factor 6 [Source:MGI Symbol;Acc:MGI:1924197]	30.7514	28.0855	19.9964	18.809	16.1888	20.7101	19.7058	25.2345	4.94258	4.81175	4.32167	4.23335	4.01692	4.37226	4.30055	4.65732
C (3)	-0.436168	-2.0798	0.188634	-0.131658	0.0596805	-0.089522	1.64599	0.842844	ENSMUSG00000075225	-1.46878	2.12282e-05	0.000435414	Ccdc162	0.461596	0.830783	75973	coiled-coil domain containing 162 [Source:MGI Symbol;Acc:MGI:1923223]	2.78572	2.00252	1.36505	1.18379	0.602402	1.34162	1.53038	1.45138	1.47805	1.00181	0.448958	0.243411	-0.731202	0.423973	0.613894	0.537429
C (3)	-0.653166	-1.82455	-0.08775	-0.329459	0.283361	-0.159312	1.68842	1.08245	ENSMUSG00000027531	-0.722919	0.00624025	0.0459094	Impa1	0.188114	0.998186	55980	inositol (myo)-1(or 4)-monophosphatase 1 [Source:MGI Symbol;Acc:MGI:1933158]	10.1323	8.94208	6.92191	6.25167	4.91006	6.68325	7.02482	7.58354	3.34089	3.16061	2.79117	2.64424	2.29574	2.74055	2.81246	2.92287
C (3)	-0.132848	-1.38142	0.211304	-1.25522	-0.277928	-0.0646347	1.16299	1.73776	ENSMUSG00000075270	-1.43461	0.000292872	0.00408665	Pde11a	-0.108004	0.998447	241489	phosphodiesterase 11A [Source:MGI Symbol;Acc:MGI:3036251]	0.473268	0.612554	0.272779	0.264554	0.151055	0.159858	0.308744	0.247876	-1.07927	-0.707091	-1.8742	-1.91837	-2.72685	-2.64514	-1.69552	-2.01231
C (3)	-0.585761	-1.44564	0.312652	-0.671089	-0.283624	-0.405045	1.40543	1.67308	ENSMUSG00000002108	-1.14041	0.000223543	0.00321619	Nr1h3	0.257853	0.983426	22259	nuclear receptor subfamily 1, group H, member 3 [Source:MGI Symbol;Acc:MGI:1352462]	14.9587	16.171	8.83028	8.37768	6.52228	8.17212	10.8823	9.14802	3.90292	4.01534	3.14246	3.06655	2.70538	3.03071	3.44391	3.19346
C (3)	0.121177	-1.77746	-0.0821957	-0.406582	-0.760108	0.137599	1.04656	1.72102	ENSMUSG00000044231	-0.820708	0.00259527	0.0230922	Nhlrc1	-0.0925415	0.998447	105193	NHL repeat containing 1 [Source:MGI Symbol;Acc:MGI:2145264]	5.28097	6.13029	4.31944	4.30379	2.82831	3.82976	4.11454	3.54179	2.4008	2.61596	2.11085	2.10561	1.49994	1.93725	2.04073	1.82448
C (3)	-0.11286	-1.29009	-0.268746	-0.573517	-0.487964	-0.520154	1.87268	1.38065	ENSMUSG00000039633	-1.20706	0.00183147	0.0175602	Lonrf1	-0.0418022	0.998447	244421	LON peptidase N-terminal domain and ring finger 1 [Source:MGI Symbol;Acc:MGI:3609241]	12.6506	10.0772	4.1856	5.05266	2.93221	4.08362	4.7014	4.24834	3.66113	3.33302	2.06543	2.33704	1.55199	2.02985	2.23309	2.0869
C (3)	-0.666855	-1.24558	-0.443794	-0.993823	0.26848	0.687148	2.03635	0.358074	ENSMUSG00000052949	-1.35875	8.51556e-05	0.00142069	Rnf157	0.323359	0.953929	217340	ring finger protein 157 [Source:MGI Symbol;Acc:MGI:2442484]	27.9547	13.7894	15.8388	8.95598	7.01908	7.80404	9.83795	13.2788	4.80502	3.78548	3.98539	3.16285	2.81128	2.96422	3.29836	3.73106
C (3)	-0.827604	-1.36108	-0.162457	-0.650494	-0.0861172	0.390123	2.12816	0.569469	ENSMUSG00000022299	-0.673708	0.00569338	0.0426692	Slc25a32	0.0916704	0.998447	69906	solute carrier family 25, member 32 [Source:MGI Symbol;Acc:MGI:1917156]	9.14506	7.00852	6.7972	5.5214	5.04078	5.69088	6.18532	6.26646	3.19299	2.80911	2.76494	2.46503	2.33365	2.50865	2.62885	2.64765
C (3)	-0.0476134	-1.37276	-0.184915	-1.62563	0.174752	0.925231	1.4392	0.691736	ENSMUSG00000035829	-0.957042	0.00108175	0.0116661	Ppp1r26	0.00291525	0.999833	241289	protein phosphatase 1, regulatory subunit 26 [Source:MGI Symbol;Acc:MGI:2685193]	3.34144	2.72057	2.901	2.22002	1.54201	1.43843	2.13775	2.36001	1.74047	1.44391	1.53655	1.15057	0.624815	0.52449	1.0961	1.2388
C (3)	-0.0593981	-0.968112	-1.22168	-0.902805	-0.157669	0.443168	0.973907	1.89259	ENSMUSG00000039680	-0.749107	0.00493202	0.0382202	Mrps6	-0.244241	0.972212	121022	mitochondrial ribosomal protein S6 [Source:MGI Symbol;Acc:MGI:2153111]	14.9065	18.0292	13.3554	12.0357	9.97165	10.1074	9.46168	11.7933	3.89787	4.17226	3.73935	3.58925	3.31783	3.33734	3.2421	3.55989
C (3)	-0.252949	-0.822327	-1.03913	-1.13384	0.0885489	0.505271	0.582814	2.07162	ENSMUSG00000021203	-1.37147	8.03029e-05	0.0013484	Otub2	-0.185852	0.998447	68149	OTU domain, ubiquitin aldehyde binding 2 [Source:MGI Symbol;Acc:MGI:1915399]	4.59664	9.06685	4.43685	3.13927	2.42104	2.10026	2.19301	3.66859	2.20058	3.1806	2.14954	1.65043	1.27563	1.07057	1.13292	1.87522
C (3)	0.17435	-0.525443	-0.897212	-1.09304	-0.847997	0.89136	0.271551	2.02643	ENSMUSG00000095427	-1.18795	0.00120439	0.0126828	Rps2-ps6	-0.735983	0.558492	#NUM!	ribosomal protein S2, pseudogene 6 [Source:MGI Symbol;Acc:MGI:3644876]	2.08067	4.14075	2.65316	2.00285	1.52218	1.21842	1.31568	1.34132	1.05705	2.04989	1.40771	1.00206	0.60614	0.285015	0.395808	0.423651
C (3)	0.102797	-0.848047	-0.890563	-0.668651	-0.873524	0.0118837	1.22615	1.93995	ENSMUSG00000025993	-1.01465	0.00143705	0.0144407	Slc40a1	-0.36129	0.901343	53945	solute carrier family 40 (iron-regulated transporter), member 1 [Source:MGI Symbol;Acc:MGI:1315204]	16.6291	21.8237	10.4721	10.841	7.54755	8.08122	7.42633	7.47467	4.05564	4.44782	3.38848	3.43843	2.91601	3.01457	2.89265	2.90201
C (3)	0.0986476	-0.735587	-0.427399	-0.944693	-0.631145	-0.471969	0.881445	2.2307	ENSMUSG00000021773	-0.864507	0.00630245	0.0461835	Comtd1	-0.264011	0.986355	69156	catechol-O-methyltransferase domain containing 1 [Source:MGI Symbol;Acc:MGI:1916406]	10.1463	15.042	6.83575	8.07426	6.32961	5.95493	6.92524	6.52549	3.34289	3.91093	2.7731	3.01333	2.66212	2.57408	2.79186	2.70609
C (3)	-0.466228	-0.177762	-0.89403	-0.97461	-0.544323	-0.0470266	0.886395	2.21758	ENSMUSG00000090015	-0.758945	0.0059598	0.0441973	Gm15446	-0.434546	0.725416	100642166	predicted gene 15446 [Source:MGI Symbol;Acc:MGI:3709333]	5.35886	7.39272	4.27655	3.86448	4.14353	3.41765	3.48487	3.79223	2.42193	2.88611	2.09645	1.95028	2.05086	1.77301	1.8011	1.92304
C (3)	-0.0291508	-0.288656	-0.912495	-1.22412	-0.840054	0.254947	1.20781	1.83173	ENSMUSG00000028273	-1.19095	0.000526586	0.00660807	Pdlim5	-0.603264	0.57767	56376	PDZ and LIM domain 5 [Source:MGI Symbol;Acc:MGI:1927489]	589.953	765.983	395.939	351.554	315.374	213.205	242.906	250.383	9.20446	9.58117	8.62914	8.4576	8.30092	7.7361	7.92425	7.96799
C (3)	0.237677	-1.45127	-0.00378673	-1.36641	-0.32311	0.883233	0.291378	1.73229	ENSMUSG00000110677	-1.27106	0.00219889	0.0203311	Gm45777	-0.204442	0.998447	#NUM!	predicted gene 45777 [Source:MGI Symbol;Acc:MGI:5804892]	9.36516	17.1475	12.0064	9.15641	4.5063	4.66971	8.27379	7.23586	3.2273	4.09993	3.58574	3.19478	2.17194	2.22333	3.04855	2.85516
C (3)	0.339055	-0.918226	0.103751	-1.91835	-0.509542	0.561947	1.03899	1.30237	ENSMUSG00000029053	-1.35303	0.00122063	0.0127757	Prkcz	-0.443668	0.928312	18762	protein kinase C, zeta [Source:MGI Symbol;Acc:MGI:97602]	2.51968	2.94023	1.90514	1.67184	0.800176	0.445277	1.45648	1.01673	1.33324	1.55593	0.929895	0.741437	-0.321611	-1.16723	0.542484	0.0239366
C (3)	0.00209324	-0.112885	-1.81114	-0.678819	-0.63402	0.658839	1.50298	1.07295	ENSMUSG00000045246	-1.17835	0.00158765	0.0156593	Kcng4	-0.962219	0.203442	66733	potassium voltage-gated channel, subfamily G, member 4 [Source:MGI Symbol;Acc:MGI:1913983]	36.3548	26.5248	19.5798	12.0981	11.1202	7.34402	3.20208	7.58921	5.18407	4.72927	4.2913	3.59671	3.47511	2.87657	1.67901	2.92395
C (3)	-0.176714	-0.180983	-1.57581	-0.754209	-0.770487	0.70356	1.35177	1.40288	ENSMUSG00000043219	-1.13612	0.000297586	0.00413019	Hoxa6	-0.683205	0.450338	15403	homeobox A6 [Source:MGI Symbol;Acc:MGI:96178]	4.76018	4.86232	3.63661	2.52295	2.51848	1.98489	1.41102	1.97152	2.25102	2.28165	1.8626	1.33511	1.33255	0.989062	0.496734	0.979308
C (3)	0.641944	-0.567656	-1.62931	-0.95158	-0.420297	0.314216	1.21389	1.39879	ENSMUSG00000071335	-0.900803	0.00618249	0.0455562	Mfsd4b3-ps	-0.833248	0.262882	100041085	major facilitator superfamily domain containing 4B3, pseudogene [Source:MGI Symbol;Acc:MGI:3773841]	3.10077	3.35629	2.10924	2.42708	1.44575	1.22654	0.917532	1.53994	1.63263	1.74687	1.07672	1.27922	0.531818	0.294594	-0.12417	0.62287
C (3)	-0.0869177	-0.374224	-1.54494	-0.382517	-0.57201	-0.18532	1.50493	1.641	ENSMUSG00000080797	-1.01348	0.00578497	0.0431228	Gm15760	-0.682933	0.641609	100042948	predicted gene 15760 [Source:MGI Symbol;Acc:MGI:3642834]	0.705515	0.746987	0.347009	0.361644	0.320553	0.319439	0.19609	0.295012	-0.503251	-0.420845	-1.52696	-1.46736	-1.64137	-1.64639	-2.35041	-1.76115
C (3)	-0.100341	-0.190285	-1.55006	-0.582839	-0.527935	-0.151221	1.77091	1.33177	ENSMUSG00000059408	-1.27276	0.0013657	0.0139399	Mrgprh	-0.735869	0.547323	80978	MAS-related GPR, member H [Source:MGI Symbol;Acc:MGI:1934134]	9.75752	7.59208	3.2534	3.34938	3.18158	2.5423	1.46284	2.62332	3.28651	2.9245	1.70195	1.74389	1.66975	1.34613	0.548774	1.39139
C (3)	0.111053	-0.914993	-0.992711	-0.657754	-0.773049	0.0857185	1.88082	1.26092	ENSMUSG00000019851	-1.74198	7.66392e-05	0.0012919	Perp	-0.74151	0.679243	64058	PERP, TP53 apoptosis effector [Source:MGI Symbol;Acc:MGI:1929938]	3.4642	2.30004	1.05812	1.07598	0.546258	0.647452	0.518917	0.599965	1.79252	1.20166	0.0814978	0.105646	-0.872346	-0.627155	-0.946424	-0.73705
C (3)	0.100613	-1.10366	-1.55863	-0.460548	0.111007	0.106056	1.69611	1.10905	ENSMUSG00000074227	-1.13208	0.00118119	0.0125301	Spint2	-0.245407	0.998447	20733	serine protease inhibitor, Kunitz type 2 [Source:MGI Symbol;Acc:MGI:1338031]	5.99341	4.813	3.30878	3.30206	2.10561	2.6775	1.77645	3.31491	2.58338	2.26694	1.7263	1.72337	1.07424	1.42089	0.828993	1.72897
C (3)	0.0801033	-1.31489	-1.16605	-0.84204	0.0433103	0.635227	1.78349	0.780843	ENSMUSG00000015659	-0.788838	0.00635612	0.0464718	Serac1	-0.117728	0.998447	321007	serine active site containing 1 [Source:MGI Symbol;Acc:MGI:2447813]	11.6445	8.89466	8.5534	7.36827	5.06518	5.75132	5.27183	7.29579	3.54158	3.15294	3.0965	2.88133	2.34061	2.52389	2.3983	2.86706
C (3)	-0.357554	-0.742355	-1.85317	0.000358712	0.0060617	0.502868	1.79103	0.652758	ENSMUSG00000026012	-1.89247	7.06338e-05	0.00120636	Cd28	-0.163183	0.998447	12487	CD28 antigen [Source:MGI Symbol;Acc:MGI:88327]	4.23421	1.94891	1.75962	0.978805	0.752971	1.24926	0.353124	1.25413	2.08209	0.96267	0.815263	-0.0309066	-0.409334	0.321077	-1.50175	0.326686
C (3)	0.0145049	-1.66149	-1.36819	0.0139211	0.52727	0.274258	0.554667	1.64506	ENSMUSG00000101316	-1.08849	0.00352344	0.0294483	Gm12663	-0.0606973	0.998447	#NUM!	predicted gene 12663 [Source:MGI Symbol;Acc:MGI:3652168]	2.29179	3.18833	2.10523	1.946	1.17151	1.94565	1.28031	2.27285	1.19647	1.6728	1.07398	0.960509	0.228371	0.960254	0.356492	1.18451
C (3)	-0.604992	-1.26323	-1.67595	0.118354	1.00716	0.407434	1.0849	0.926319	ENSMUSG00000038515	-1.38763	0.000530638	0.00664605	Grtp1	0.397297	0.948198	66790	GH regulated TBC protein 1 [Source:MGI Symbol;Acc:MGI:1914040]	4.90566	4.58947	3.69051	2.41188	1.82917	3.26844	1.53797	4.74803	2.29445	2.19833	1.88382	1.27016	0.871188	1.7086	0.621028	2.24733
C (3)	-0.300146	-1.24299	-1.26626	-0.298618	-0.122013	0.274808	1.14954	1.80568	ENSMUSG00000057497	-0.775366	0.00334433	0.0282611	Fam136a	-0.0706602	0.998447	102632427	family with sequence similarity 136, member A [Source:MGI Symbol;Acc:MGI:1913738]	13.0332	14.7498	11.0515	9.91598	8.3009	9.91884	8.26455	10.2547	3.70412	3.88262	3.46616	3.30976	3.05327	3.31017	3.04694	3.35821
C (3)	-0.300146	-1.24299	-1.26626	-0.298618	-0.122013	0.274808	1.14954	1.80568	ENSMUSG00000057497	-0.775366	0.00334433	0.0282611	Fam136a	-0.0706602	0.998447	66488	family with sequence similarity 136, member A [Source:MGI Symbol;Acc:MGI:1913738]	13.0332	14.7498	11.0515	9.91598	8.3009	9.91884	8.26455	10.2547	3.70412	3.88262	3.46616	3.30976	3.05327	3.31017	3.04694	3.35821
C (3)	-0.513743	-1.27244	-1.32676	-0.377034	0.00686592	0.891639	1.1202	1.47126	ENSMUSG00000021044	-0.917675	0.000643155	0.00779752	Adck1	0.0383919	0.998447	72113	aarF domain containing kinase 1 [Source:MGI Symbol;Acc:MGI:1919363]	17.9303	19.6858	16.8724	11.6087	9.48674	12.0387	9.35062	13.3334	4.16433	4.29908	4.07659	3.53714	3.24591	3.58961	3.22506	3.73697
C (3)	-0.981258	-0.906545	-1.48002	-0.0249108	0.2356	0.437042	1.1622	1.55789	ENSMUSG00000032892	-0.822129	0.00249972	0.0225184	Rangrf	0.108749	0.998447	57785	RAN guanine nucleotide release factor [Source:MGI Symbol;Acc:MGI:1889073]	62.4646	68.4455	52.8274	38.0647	38.7275	47.4787	33.9209	50.4246	5.96497	6.09688	5.72321	5.25038	5.27529	5.56921	5.0841	5.65606
C (3)	-0.000198579	-0.187141	-1.65096	-0.0278328	-1.22243	0.949638	0.542741	1.59619	ENSMUSG00000052605	-0.877133	0.00292016	0.0251689	Isoc2b	-0.583697	0.517079	67441	isochorismatase domain containing 2b [Source:MGI Symbol;Acc:MGI:1914691]	5.26468	7.5401	6.04825	4.3749	4.10472	4.33387	2.49176	2.88382	2.39635	2.91458	2.59652	2.12925	2.03728	2.11566	1.31717	1.52798
C (3)	0.633566	-0.482501	-1.78269	-0.21961	-0.959283	1.10528	0.33117	1.37406	ENSMUSG00000034206	-1.02842	0.00264917	0.0234411	Polq	-0.671359	0.552216	77782	polymerase (DNA directed), theta [Source:MGI Symbol;Acc:MGI:2155399]	0.286482	0.428578	0.386319	0.321974	0.209225	0.231585	0.126626	0.174036	-1.80348	-1.22237	-1.37214	-1.63498	-2.25687	-2.11039	-2.98135	-2.52254
C (3)	0.10576	-0.853212	-1.46534	-0.19963	-0.850052	1.23301	0.39363	1.63583	ENSMUSG00000081249	-1.22603	0.00103479	0.0113103	Gm11517	-0.262483	0.998447	#NUM!	predicted gene 11517 [Source:MGI Symbol;Acc:MGI:3650064]	7.36606	10.6566	9.45389	6.76188	5.08453	6.175	4.23855	5.08931	2.88089	3.41368	3.24091	2.75742	2.34611	2.62644	2.08357	2.34747
C (3)	0.192712	-1.08044	-1.54347	-0.135831	-0.6117	1.22112	0.42503	1.53258	ENSMUSG00000011305	-1.90798	0.000260119	0.00366912	Plin5	-0.526208	0.929419	66968	perilipin 5 [Source:MGI Symbol;Acc:MGI:1914218]	13.3206	36.224	27.3411	10.7991	3.41941	8.02613	2.25067	5.22192	3.73558	5.17887	4.773	3.43284	1.77375	3.0047	1.17035	2.38458
C (3)	-0.012255	-1.14072	-1.42351	0.36679	-0.847538	0.969077	0.452436	1.63572	ENSMUSG00000029001	-1.13003	0.000513174	0.0064837	Fbxo44	-0.0646732	0.998447	230903	F-box protein 44 [Source:MGI Symbol;Acc:MGI:1354744]	8.95431	14.1093	10.9208	7.48998	4.85461	8.66441	4.35472	5.43353	3.16258	3.81858	3.449	2.90496	2.27935	3.1151	2.12258	2.44189
C (3)	-0.395713	0.135198	-2.18614	0.0108346	-0.0701913	0.163325	0.803868	1.53882	ENSMUSG00000040205	-1.0717	0.00272118	0.0238342	Cuzd1	-0.316064	0.983426	16433	CUB and zona pellucida-like domains 1 [Source:MGI Symbol;Acc:MGI:1202881]	0.879934	1.1504	0.69663	0.56815	0.689521	0.658948	0.295732	0.639762	-0.184533	0.202142	-0.521535	-0.815656	-0.536334	-0.601763	-1.75764	-0.644393
C (3)	-0.681563	-0.857005	-0.88755	-0.448654	-0.548335	0.399491	0.887075	2.13654	ENSMUSG00000056666	-1.35379	2.22963e-05	0.000454446	Retsat	0.0545318	0.998447	67442	retinol saturase (all trans retinol 13,14 reductase) [Source:MGI Symbol;Acc:MGI:1914692]	35.3313	61.2037	28.513	17.7251	16.4091	19.6367	16.1901	18.7946	5.14288	5.93555	4.83355	4.14772	4.03642	4.29548	4.01704	4.23224
C (3)	-0.810693	-0.863152	-0.902949	-0.456185	-0.565406	0.499644	1.23008	1.86867	ENSMUSG00000021902	-0.901835	0.000503438	0.00638559	Phf7	-0.105793	0.998447	71838	PHD finger protein 7 [Source:MGI Symbol;Acc:MGI:1919088]	7.8136	9.01687	6.63286	4.94382	4.88599	5.35297	4.84257	5.22343	2.96599	3.17263	2.72963	2.30563	2.28865	2.42034	2.27577	2.385
C (3)	-0.7962	-0.735483	-0.980781	-0.152412	-0.877928	0.628533	0.994713	1.91956	ENSMUSG00000022092	-0.665231	0.00693042	0.0496623	Ppp3cc	-0.051212	0.998447	19057	protein phosphatase 3, catalytic subunit, gamma isoform [Source:MGI Symbol;Acc:MGI:107162]	19.1244	22.3181	17.9901	14.1812	14.3257	15.7906	13.7508	13.989	4.25734	4.48014	4.16913	3.82591	3.84053	3.981	3.78144	3.80622
C (3)	-0.543344	-0.910673	-0.695109	-0.540183	-0.936192	0.743234	0.932263	1.95	ENSMUSG00000025277	-1.62973	1.38223e-07	5.09028e-06	Abhd6	-0.223064	0.996738	66082	abhydrolase domain containing 6 [Source:MGI Symbol;Acc:MGI:1913332]	6.60488	10.769	6.03159	3.25118	2.72529	3.25612	3.0226	2.69209	2.72353	3.42881	2.59254	1.70096	1.44641	1.70315	1.59579	1.42873
C (3)	-0.565909	-1.10771	-0.502118	-0.600593	-0.682095	0.601609	0.745762	2.11105	ENSMUSG00000022003	-2.35361	3.20489e-08	1.32732e-06	Slc25a30	0.140083	0.998447	67554	solute carrier family 25, member 30 [Source:MGI Symbol;Acc:MGI:1914804]	12.4011	32.4193	11.2046	4.92618	3.36429	4.80738	5.1524	4.53936	3.6324	5.01878	3.48602	2.30047	1.7503	2.26525	2.36525	2.18249
C (3)	-0.848974	-0.989151	-0.688805	-0.532368	-0.568852	0.80796	0.867033	1.95316	ENSMUSG00000044566	-1.77306	1.01381e-06	2.98005e-05	Cage1	-0.104306	0.998447	71213	cancer antigen 1 [Source:MGI Symbol;Acc:MGI:1918463]	0.531942	0.805526	0.520071	0.276144	0.261744	0.311651	0.29357	0.307337	-0.910659	-0.311997	-0.94322	-1.85651	-1.93377	-1.682	-1.76822	-1.70211
C (3)	-0.722187	-0.884903	-0.865446	-0.63726	-0.65536	0.861525	1.17519	1.72844	ENSMUSG00000021536	-1.11458	2.35116e-05	0.000473997	Adcy2	0.0182139	0.998447	210044	adenylate cyclase 2 [Source:MGI Symbol;Acc:MGI:99676]	35.9465	44.1143	32.0067	17.8111	16.7702	18.3798	16.8914	18.2571	5.16778	5.46317	5.0003	4.1547	4.06783	4.20005	4.07821	4.19039
C (3)	-0.661829	-0.790546	-0.867305	-0.978754	-0.491441	0.966072	1.23148	1.59232	ENSMUSG00000002908	-0.732826	0.00208423	0.0194653	Kcnn1	-0.105195	0.998447	84036	potassium intermediate/small conductance calcium-activated channel, subfamily N, member 1 [Source:MGI Symbol;Acc:MGI:1933993]	20.3512	22.2085	19.0849	12.8696	12.4749	11.9193	12.2452	13.4115	4.34704	4.47304	4.25436	3.6859	3.64095	3.57523	3.61415	3.7454
C (3)	-0.918497	-0.720037	-0.435847	-0.911938	-0.682131	0.864209	0.916181	1.88806	ENSMUSG00000021185	-1.22171	1.89693e-06	5.2655e-05	Dglucy	-0.0146877	0.998447	217830	D-glutamate cyclase [Source:MGI Symbol;Acc:MGI:2444813]	13.0477	17.5756	12.8415	7.4354	7.90175	7.45036	8.62093	7.99409	3.70572	4.1355	3.68274	2.89441	2.98217	2.89731	3.10784	2.99893
C (3)	-1.33461	-0.532367	-0.834632	-0.720327	0.00996619	0.769226	0.757436	1.88531	ENSMUSG00000028857	-0.70604	0.00419599	0.033638	Tmem222	-0.0428635	0.998447	52174	transmembrane protein 222 [Source:MGI Symbol;Acc:MGI:1098568]	16.3136	19.4466	16.3436	11.777	13.3445	12.9595	12.7308	14.5207	4.028	4.28145	4.03065	3.5579	3.73817	3.69593	3.67025	3.86004
C (3)	-0.82103	-0.951865	-0.955073	0.0147089	-0.96711	1.03362	1.29921	1.34754	ENSMUSG00000028475	-1.70668	7.93058e-09	3.80756e-07	Spaar	0.058048	0.998447	71406	small regulatory polypeptide of amino acid response [Source:MGI Symbol;Acc:MGI:1918656]	2.35968	2.40965	2.10302	0.941075	0.889178	1.35204	0.887942	0.88332	1.23859	1.26882	1.07247	-0.0876184	-0.169456	0.435137	-0.171463	-0.178992
C (3)	-0.720876	-0.848751	-1.12899	-0.255823	-0.816456	1.30945	1.29885	1.1626	ENSMUSG00000022847	-0.988427	0.00011545	0.00185911	Thpo	-0.0979334	0.998447	21832	thrombopoietin [Source:MGI Symbol;Acc:MGI:101875]	11.8076	11.3681	11.8425	6.72904	6.49369	7.65921	6.0063	6.55234	3.56165	3.50692	3.56591	2.7504	2.69904	2.93719	2.58648	2.71201
C (3)	-0.815664	-0.966979	-1.10014	0.224683	-0.897732	1.42893	0.94256	1.18434	ENSMUSG00000045268	-0.801797	0.0019941	0.018827	Zfp691	0.0198941	0.998447	195522	zinc finger protein 691 [Source:MGI Symbol;Acc:MGI:3041163]	19.4889	20.7176	22.0394	12.4941	12.0251	16.2537	11.6269	12.2375	4.28458	4.37278	4.46201	3.64317	3.58797	4.0227	3.5394	3.61324
C (3)	-0.886612	-1.28203	-1.02918	0.104675	-0.465022	1.2833	0.980041	1.29483	ENSMUSG00000025733	-0.735757	0.00298356	0.0256132	Rhot2	0.209651	0.983426	#NUM!	ras homolog family member T2 [Source:MGI Symbol;Acc:MGI:2384892]	80.1579	86.3323	86.0979	51.623	47.0286	65.2122	49.9169	57.017	6.32477	6.43183	6.42791	5.68994	5.55547	6.02707	5.64146	5.83332
C (3)	-0.893874	-1.0041	-1.00449	-0.216721	-0.612741	1.16823	1.04698	1.51671	ENSMUSG00000020988	-0.905733	0.000256088	0.0036162	L2hgdh	0.0694169	0.998447	217666	L-2-hydroxyglutarate dehydrogenase [Source:MGI Symbol;Acc:MGI:2384968]	19.192	21.3984	19.7388	12.242	11.9334	14.3213	11.9323	13.0659	4.26244	4.41943	4.30296	3.61377	3.57693	3.84009	3.5768	3.70773
C (3)	-0.739089	-1.01738	-1.3252	-0.266006	-0.267267	1.07207	1.534	1.00888	ENSMUSG00000034460	-0.835346	0.00126791	0.0131818	Six4	0.047553	0.998447	20474	sine oculis-related homeobox 4 [Source:MGI Symbol;Acc:MGI:106034]	18.1118	15.8552	16.1112	10.1815	9.48824	11.4782	8.77628	11.4745	4.17886	3.98689	4.00999	3.34788	3.24614	3.52082	3.13361	3.52036
C (3)	-0.345223	-0.944871	-1.21434	-0.467254	-0.764062	1.08051	1.42414	1.23111	ENSMUSG00000033557	-0.824292	0.00118596	0.0125498	Fam20b	-0.0838721	0.998447	215015	FAM20B, glycosaminoglycan xylosylkinase [Source:MGI Symbol;Acc:MGI:2443990]	34.5582	32.7133	31.3426	20.9001	17.625	20.1876	16.3255	18.5545	5.11096	5.03181	4.97005	4.38544	4.13955	4.3354	4.02906	4.21369
C (3)	-0.268899	-0.992015	-0.854631	-0.735703	-0.896537	1.48276	0.904012	1.36101	ENSMUSG00000073557	-1.29295	0.000311	0.00428426	Ppp1r12b	-0.226782	0.998447	329251	protein phosphatase 1, regulatory subunit 12B [Source:MGI Symbol;Acc:MGI:1916417]	235.887	260.831	267.91	182.248	155.449	164.464	160.218	158.748	7.88195	8.02697	8.0656	7.50976	7.2803	7.36163	7.32389	7.31059
C (3)	-0.361961	-1.08431	-1.01679	-0.467076	-0.807775	1.54194	1.10153	1.09444	ENSMUSG00000060512	-3.50695	2.38953e-15	3.5604e-13	0610040J01Rik	-0.297194	0.998447	76261	RIKEN cDNA 0610040J01 gene [Source:MGI Symbol;Acc:MGI:1923511]	5.5974	5.54819	9.68469	0.905247	0.368331	0.794215	0.400631	0.519689	2.48476	2.47202	3.27571	-0.143617	-1.44093	-0.332398	-1.31965	-0.94428
C (3)	-0.535782	-0.844081	-0.660623	-0.83234	-0.923342	1.59294	1.26613	0.937101	ENSMUSG00000044700	-0.748288	0.00113381	0.0120945	Tmem201	-0.0197892	0.998447	230917	transmembrane protein 201 [Source:MGI Symbol;Acc:MGI:1196277]	58.4391	53.6294	63.6435	36.5111	33.6879	33.7913	35.3404	32.998	5.86886	5.74495	5.99194	5.19026	5.07416	5.07858	5.14325	5.04431
C (3)	-0.351336	-0.754908	-0.888093	-0.973957	-0.733125	1.76916	1.09873	0.83353	ENSMUSG00000029641	-1.38564	7.40645e-05	0.00125503	Rasl11a	-0.106157	0.998447	68895	RAS-like, family 11, member A [Source:MGI Symbol;Acc:MGI:1916145]	1.76114	1.62742	2.15026	1.14361	1.01412	0.950089	0.974693	1.02072	0.816511	0.702588	1.10451	0.193598	0.0202326	-0.0738654	-0.0369802	0.02959
C (3)	-0.381085	-1.14509	-0.741931	-0.914397	-0.515113	1.61647	0.802828	1.27832	ENSMUSG00000033389	-1.24481	4.58532e-06	0.000112362	Arhgap44	-0.0749024	0.998447	216831	Rho GTPase activating protein 44 [Source:MGI Symbol;Acc:MGI:2144423]	10.6679	12.8208	14.6114	6.7499	5.02364	5.49228	5.87098	6.40905	3.41521	3.68042	3.86902	2.75487	2.32873	2.45741	2.5536	2.68011
C (3)	-0.464666	-0.751527	-0.844371	-0.944427	-0.627656	1.77777	0.515315	1.33956	ENSMUSG00000007033	-1.38837	1.07398e-06	3.12855e-05	Hspa1l	-0.297307	0.926779	15482	heat shock protein 1-like [Source:MGI Symbol;Acc:MGI:96231]	12.8989	20.0912	25.4286	7.6162	6.52769	5.88464	6.20986	6.97722	3.68918	4.32849	4.66838	2.92907	2.70657	2.55695	2.63456	2.80265
C (3)	0.0340462	-0.893254	-1.1674	-0.885728	-0.595407	1.77276	0.707306	1.02768	ENSMUSG00000031217	-0.930204	0.0003703	0.00492299	Efnb1	-0.31917	0.871796	13641	ephrin B1 [Source:MGI Symbol;Acc:MGI:102708]	6.76032	7.55991	9.80452	5.34493	3.8674	3.87757	3.51459	4.29096	2.75709	2.91837	3.29345	2.41817	1.95136	1.95515	1.81336	2.1013
C (3)	-0.864301	-0.765982	-0.353199	-0.945763	-0.837647	1.63432	1.08121	1.05136	ENSMUSG00000083097	-1.26917	1.20156e-06	3.47675e-05	Gm14494	-0.0954296	0.998447	#NUM!	predicted gene 14494 [Source:MGI Symbol;Acc:MGI:3704210]	38.7566	38.3878	46.2683	20.7839	21.4488	20.2486	24.4805	20.9621	5.27637	5.26258	5.53195	4.37739	4.42283	4.33975	4.61356	4.38971
C (3)	-0.755493	-0.780449	-0.320926	-0.916151	-0.952593	1.6968	0.885578	1.14323	ENSMUSG00000022629	-1.03137	2.62593e-05	0.000519694	Kif21a	-0.0222127	0.998447	16564	kinesin family member 21A [Source:MGI Symbol;Acc:MGI:109188]	14.7923	16.0918	19.2829	8.65202	8.58174	8.20947	9.9723	8.11228	3.88677	4.00825	4.26925	3.11304	3.10127	3.03729	3.31793	3.02011
C (3)	-0.543537	-0.674653	-0.333913	-1.04216	-1.13275	1.53861	1.03569	1.15271	ENSMUSG00000040548	-0.729484	0.00207647	0.019463	Tex2	-0.0701994	0.998447	21763	testis expressed gene 2 [Source:MGI Symbol;Acc:MGI:102465]	64.7383	67.2139	76.0691	39.0126	37.4062	33.2473	41.7255	32.2953	6.01655	6.07069	6.24924	5.28587	5.2252	5.05517	5.38286	5.01325
C (3)	-0.600413	-0.472385	-0.435663	-1.05051	-1.13608	1.5633	1.30693	0.824813	ENSMUSG00000038453	-2.51607	1.54902e-12	1.43428e-10	Srcin1	-0.580847	0.661216	56013	SRC kinase signaling inhibitor 1 [Source:MGI Symbol;Acc:MGI:1933179]	3.55797	2.23055	4.56076	0.560957	0.635011	0.362751	0.658002	0.3339	1.83105	1.1574	2.18927	-0.834038	-0.655147	-1.46295	-0.603836	-1.58251
C (3)	-0.819312	-0.281207	-0.841563	-0.563631	-1.12975	1.81276	0.920721	0.901978	ENSMUSG00000022441	-2.56188	3.75957e-11	2.73794e-09	Efcab6	-0.486324	0.837534	77627	EF-hand calcium binding domain 6 [Source:MGI Symbol;Acc:MGI:1924877]	9.3283	9.17593	20.4271	2.0221	3.24448	2.53147	1.98296	1.53936	3.22161	3.19785	4.35241	1.01586	1.69799	1.33997	0.987652	0.62233
C (3)	-0.772886	-1.09634	-0.584006	-0.21233	-1.03691	1.3331	0.906088	1.46328	ENSMUSG00000037996	-3.90079	2.7854e-21	9.75867e-19	Slc24a2	0.368076	0.977608	76376	solute carrier family 24 (sodium/potassium/calcium exchanger), member 2 [Source:MGI Symbol;Acc:MGI:1923626]	0.979904	1.84509	1.5915	0.145559	0.100808	0.275125	0.180386	0.107848	-0.0292877	0.883687	0.670386	-2.78032	-3.31032	-1.86184	-2.47084	-3.21293
C (3)	-0.566517	-1.10425	-0.660735	-0.464486	-0.990934	1.29736	1.09761	1.39195	ENSMUSG00000022723	-0.677689	0.00407578	0.0329802	Crybg3	0.101471	0.998447	224273	beta-gamma crystallin domain containing 3 [Source:MGI Symbol;Acc:MGI:2676311]	23.3673	25.3095	24.6684	14.8788	12.8593	15.2963	14.5033	13.2607	4.54642	4.66161	4.62459	3.89518	3.68475	3.93511	3.85831	3.72909
C (3)	-0.354747	-1.26893	-0.569193	-0.455513	-0.975922	1.20549	0.761325	1.65749	ENSMUSG00000039960	-2.18878	2.79731e-09	1.47222e-07	Rhou	-0.00133898	1	69581	ras homolog family member U [Source:MGI Symbol;Acc:MGI:1916831]	14.1393	26.855	19.4316	6.3601	3.30571	5.91749	5.45503	4.07712	3.82163	4.74712	4.28033	2.66905	1.72496	2.56499	2.44759	2.02755
C (3)	-0.475208	-1.00722	-1.02841	-0.445097	-0.780032	1.07553	1.01415	1.64628	ENSMUSG00000074064	-1.11403	4.97588e-05	0.000895866	Mlycd	0.00223869	1	56690	malonyl-CoA decarboxylase [Source:MGI Symbol;Acc:MGI:1928485]	69.3725	92.5337	71.3402	35.189	27.6128	35.6753	27.3474	30.625	6.11629	6.53191	6.15664	5.13705	4.78727	5.15685	4.77333	4.93664
C (3)	-0.62597	-0.953614	-0.873452	-0.464374	-0.813597	1.11699	0.863119	1.7509	ENSMUSG00000021226	-1.92296	7.97404e-11	5.4404e-09	Acot2	-0.0271758	0.998447	171210	acyl-CoA thioesterase 2 [Source:MGI Symbol;Acc:MGI:2159605]	24.7578	45.4487	29.4544	8.93751	7.14257	9.98242	7.54528	7.86071	4.62981	5.50617	4.88041	3.15987	2.83644	3.31939	2.91557	2.97466
C (3)	-0.709601	-0.956691	-0.804932	-0.185762	-1.00961	1.67111	0.778802	1.21669	ENSMUSG00000039004	-1.52408	1.10771e-07	4.16208e-06	Bmp6	0.0336729	0.998447	#NUM!	bone morphogenetic protein 6 [Source:MGI Symbol;Acc:MGI:88182]	8.22156	10.148	12.6258	4.01966	3.56943	5.17085	3.83959	3.47977	3.03941	3.34312	3.65831	2.00707	1.83569	2.3704	1.94095	1.79899
C (3)	-0.815332	-1.21204	-0.746432	-0.140614	-0.719049	1.6807	0.83348	1.11928	ENSMUSG00000029408	-1.02336	5.25457e-05	0.000938224	Abcb9	0.0738911	0.998447	56325	ATP-binding cassette, sub-family B (MDR/TAP), member 9 [Source:MGI Symbol;Acc:MGI:1861729]	5.81524	6.19806	7.025	4.0256	3.68467	4.67948	4.08795	4.113	2.53984	2.63182	2.8125	2.0092	1.88153	2.22635	2.03138	2.04019
C (3)	-0.929117	-1.01926	-0.650943	-0.0368716	-0.890654	1.8727	0.780156	0.873991	ENSMUSG00000017309	-1.13564	2.89996e-05	0.000565295	Cd300lg	0.189181	0.998447	52685	CD300 molecule like family member G [Source:MGI Symbol;Acc:MGI:1289168]	23.9019	24.7217	35.3962	12.9315	12.5193	17.8201	14.2911	13.1115	4.57905	4.62771	5.14552	3.69282	3.64608	4.15544	3.83705	3.71276
C (3)	-0.906809	-1.44633	0.595335	-0.805025	-0.707801	0.988213	1.11792	1.1645	ENSMUSG00000032583	-0.689674	0.00348351	0.0291898	Mon1a	0.1233	0.998447	72825	MON1 homolog A, secretory traffciking associated [Source:MGI Symbol;Acc:MGI:1920075]	11.2173	11.2945	11.0051	8.32569	7.68991	8.45141	10.3866	8.57326	3.48766	3.49755	3.46011	3.05757	2.94297	3.07919	3.37665	3.09984
C (3)	-0.430346	-1.62777	0.30575	-0.678376	-0.90621	0.961024	1.03927	1.33665	ENSMUSG00000028848	-0.76538	0.0024945	0.0225168	Gpn2	-0.0120613	0.998447	100210	GPN-loop GTPase 2 [Source:MGI Symbol;Acc:MGI:2140368]	8.77832	9.20792	8.66866	6.93217	5.71899	6.66136	7.80244	6.42193	3.13395	3.20287	3.11581	2.79331	2.51576	2.73582	2.96392	2.68301
C (3)	-0.426681	-1.51376	0.012564	-0.45035	-1.09639	1.20663	1.35033	0.917663	ENSMUSG00000033216	-0.690131	0.00523254	0.0400189	Eefsec	-0.0489198	0.998447	65967	eukaryotic elongation factor, selenocysteine-tRNA-specific [Source:MGI Symbol;Acc:MGI:2137092]	7.09743	6.67232	6.95332	5.5072	4.71557	5.48862	5.86358	5.00507	2.8273	2.73819	2.7977	2.46132	2.23743	2.45644	2.55178	2.32339
C (3)	-0.793246	-1.58764	-0.165659	-0.33101	-0.670017	1.226	0.978713	1.34285	ENSMUSG00000066235	-0.715812	0.00248522	0.0224501	Pomgnt2	0.11411	0.998447	215494	protein O-linked mannose beta 1,4-N-acetylglucosaminyltransferase 2 [Source:MGI Symbol;Acc:MGI:2143424]	13.8544	14.8073	14.4946	10.0233	8.66933	10.9064	11.2408	10.2515	3.79227	3.88824	3.85745	3.32528	3.11592	3.4471	3.49068	3.35776
C (3)	-1.04284	-1.33996	0.0654424	-0.529982	-0.723546	1.31614	0.996649	1.25809	ENSMUSG00000050930	-0.855291	0.000754759	0.00883028	Map10	0.00524436	0.999537	74393	microtubule-associated protein 10 [Source:MGI Symbol;Acc:MGI:1921643]	2.62403	2.76044	2.79168	1.76717	1.66827	1.95188	2.19067	1.88	1.39178	1.4649	1.48113	0.821442	0.738351	0.964861	1.13137	0.910731
C (3)	-0.822358	-1.51176	-0.261908	-0.137012	-0.682647	1.42395	0.509147	1.48258	ENSMUSG00000031808	-1.12915	3.63982e-05	0.000683811	Slc27a1	0.425463	0.720528	26457	solute carrier family 27 (fatty acid transporter), member 1 [Source:MGI Symbol;Acc:MGI:1347098]	73.0602	107.813	105.316	42.907	32.5721	56.4295	53.6814	45.3714	6.19101	6.75239	6.71858	5.42314	5.02557	5.81838	5.74635	5.50371
C (3)	-0.783091	-1.69435	0.113048	-0.6852	-0.269046	1.24359	0.675705	1.39934	ENSMUSG00000059588	-1.09919	3.62484e-05	0.000682977	Calcrl	0.230182	0.979702	54598	calcitonin receptor-like [Source:MGI Symbol;Acc:MGI:1926944]	9.682	11.8653	11.3572	6.42583	4.97412	6.60505	8.26603	7.42446	3.2753	3.56868	3.50554	2.68388	2.31444	2.72357	3.04719	2.89229
C (3)	-0.365442	-1.78621	0.125914	-0.594176	-0.650057	1.47045	0.672763	1.12676	ENSMUSG00000030739	-0.909072	0.000701592	0.00835146	Myh14	0.346055	0.845516	71960	myosin, heavy polypeptide 14 [Source:MGI Symbol;Acc:MGI:1919210]	28.9211	33.3816	37.2105	20.8335	13.299	19.3811	24.3322	19.042	4.85405	5.06098	5.21764	4.38084	3.73325	4.27658	4.6048	4.25111
C (3)	-0.489	-0.947749	0.0509915	-1.17968	-0.898188	1.23531	0.542763	1.68555	ENSMUSG00000056698	-1.03389	7.14204e-05	0.00121819	Elmod3	-0.084226	0.998447	232089	ELMO/CED-12 domain containing 3 [Source:MGI Symbol;Acc:MGI:2445168]	10.4876	14.2458	12.6265	7.95402	7.03383	6.60994	9.19258	7.12788	3.39061	3.83247	3.65838	2.99168	2.81431	2.72464	3.20047	2.83347
C (3)	-0.720458	-1.21034	-0.0851539	-0.800085	-0.698913	1.252	0.518205	1.74474	ENSMUSG00000024524	-1.69928	2.69693e-07	9.34766e-06	Gnal	0.0285519	0.998447	14680	guanine nucleotide binding protein, alpha stimulating, olfactory type [Source:MGI Symbol;Acc:MGI:95774]	0.66412	1.19544	0.944001	0.36681	0.290056	0.353076	0.497357	0.370617	-0.590484	0.257543	-0.0831397	-1.4469	-1.7856	-1.50195	-1.00765	-1.432
C (3)	-0.773732	-0.970479	-0.108565	-0.435242	-1.15707	1.01311	0.531959	1.90003	ENSMUSG00000028150	-0.841938	0.000543674	0.00677658	Rorc	0.0970195	0.998447	19885	RAR-related orphan receptor gamma [Source:MGI Symbol;Acc:MGI:104856]	51.4381	73.5022	58.3181	36.5879	34.7571	39.9661	43.5218	33.1055	5.68476	6.19972	5.86587	5.19329	5.11924	5.3207	5.44367	5.049
C (3)	-0.491925	-1.10172	-0.793304	-0.754913	-0.664309	1.3611	1.39849	1.04659	ENSMUSG00000033624	-0.649687	0.00397388	0.0322348	Pdpr	-0.014251	0.998447	319518	pyruvate dehydrogenase phosphatase regulatory subunit [Source:MGI Symbol;Acc:MGI:2442188]	120.353	111.583	119.389	80.1544	70.3046	75.7477	75.125	77.2378	6.91113	6.80197	6.89953	6.32471	6.13555	6.24313	6.23122	6.27124
C (3)	-0.605838	-1.28866	-0.589473	-0.978477	-0.240805	1.16627	1.39317	1.14382	ENSMUSG00000025209	-0.667685	0.00472475	0.0369626	Twnk	0.000747124	1	226153	twinkle mtDNA helicase [Source:MGI Symbol;Acc:MGI:2137410]	13.0165	12.4345	12.4858	9.02071	7.9587	8.42469	9.04783	9.64543	3.70227	3.63628	3.64222	3.17324	2.99253	3.07462	3.17757	3.26984
C (3)	-0.222233	-0.928983	-0.834133	-0.997415	-0.680867	0.958759	1.77435	0.93052	ENSMUSG00000070814	-0.780826	0.00162428	0.0159633	Zswim9	-0.199122	0.990287	321008	zinc finger SWIM-type containing 9 [Source:MGI Symbol;Acc:MGI:2447816]	12.0369	9.99285	10.0553	7.74955	6.63106	6.53173	6.77123	7.00403	3.58939	3.3209	3.32988	2.95411	2.72924	2.70747	2.75942	2.80818
C (3)	-0.248684	-0.969647	-0.632338	-1.1846	-0.647931	1.26242	1.56479	0.855986	ENSMUSG00000036819	-0.747669	0.00190588	0.0181929	Jmjd4	-0.18037	0.994051	194952	jumonji domain containing 4 [Source:MGI Symbol;Acc:MGI:2144404]	12.6242	10.6427	11.7374	8.15626	6.85599	6.51003	7.43629	7.40841	3.65812	3.4118	3.55304	3.02791	2.77736	2.70266	2.89458	2.88916
C (3)	-0.162962	-1.03045	-0.754906	-0.887345	-0.907826	1.11882	1.44269	1.18198	ENSMUSG00000009112	-0.692555	0.00358922	0.0297868	Bcl2l13	-0.111519	0.998447	94044	BCL2-like 13 (apoptosis facilitator) [Source:MGI Symbol;Acc:MGI:2136959]	102.073	94.8968	93.2356	65.1525	51.1198	53.2068	55.2141	52.903	6.67345	6.56829	6.54281	6.02575	5.67581	5.73354	5.78696	5.72528
C (3)	-0.0720149	-1.14154	-0.643126	-1.07064	-0.71674	1.04949	1.57185	1.02272	ENSMUSG00000000126	-0.849944	0.00083462	0.00954073	Wnt9a	-0.263176	0.940033	216795	wingless-type MMTV integration site family, member 9A [Source:MGI Symbol;Acc:MGI:2446084]	11.5552	9.85911	9.93569	7.1846	5.27391	5.38311	6.09122	5.96297	3.53047	3.30146	3.31262	2.84491	2.39887	2.42844	2.60673	2.57603
C (3)	-0.650395	-0.912218	-1.09163	-0.903372	-0.067081	1.55589	1.32751	0.741295	ENSMUSG00000028992	-0.687482	0.00440958	0.0350472	Nmnat1	-0.0488375	0.998447	66454	nicotinamide nucleotide adenylyltransferase 1 [Source:MGI Symbol;Acc:MGI:1913704]	20.5785	18.6433	21.3857	14.7468	14.1104	14.1315	13.6903	16.2696	4.36307	4.22058	4.41858	3.88233	3.81869	3.82084	3.77508	4.0241
C (3)	-0.540742	-0.657724	-1.1971	-1.06584	-0.195133	1.31795	1.48264	0.855943	ENSMUSG00000018405	-1.30217	2.99426e-06	7.8572e-05	Mrm1	-0.171106	0.998447	217038	mitochondrial rRNA methyltransferase 1 [Source:MGI Symbol;Acc:MGI:2443470]	7.1437	5.53946	6.68186	3.14267	2.99696	2.53951	2.40777	3.61587	2.83667	2.46974	2.74025	1.65199	1.5835	1.34455	1.2677	1.85434
C (3)	-0.660799	-1.14091	-0.644487	-0.925574	-0.205415	1.84939	0.995348	0.732448	ENSMUSG00000031568	-1.04513	6.78519e-05	0.00117275	Rwdd4a	0.0209291	0.998447	192174	RWD domain containing 4A [Source:MGI Symbol;Acc:MGI:2681000]	20.2052	18.7282	25.8558	12.5251	10.9038	11.6033	12.5843	14.2852	4.33665	4.22714	4.69242	3.64676	3.44676	3.53646	3.65355	3.83645
C (3)	-0.231399	-1.42065	-0.62148	-0.752322	-0.407815	1.91035	0.7627	0.760618	ENSMUSG00000022237	-0.761725	0.00319042	0.0271553	Ankrd33b	0.0540142	0.998447	67434	ankyrin repeat domain 33B [Source:MGI Symbol;Acc:MGI:1917904]	22.6631	22.6497	31.4525	17.0619	12.1488	14.7035	15.2633	16.2236	4.50227	4.50142	4.9751	4.09271	3.60274	3.87809	3.93199	4.02002
C (3)	-0.462711	-1.2523	-0.0461298	-1.11852	-0.352046	1.79707	1.25673	0.177894	ENSMUSG00000068740	-0.950703	0.00064342	0.00779752	Celsr2	0.0896525	0.998447	53883	cadherin, EGF LAG seven-pass G-type receptor 2 [Source:MGI Symbol;Acc:MGI:1858235]	11.08	7.69574	13.299	6.19812	4.7469	4.96637	7.13479	6.43423	3.46989	2.94406	3.73325	2.63183	2.24698	2.31219	2.83487	2.68577
C (3)	-0.187162	-0.619225	-0.344993	-1.44557	-1.01126	1.14087	1.28218	1.18516	ENSMUSG00000036707	-0.687607	0.00304579	0.0260268	Cab39	-0.172155	0.994051	12283	calcium binding protein 39 [Source:MGI Symbol;Acc:MGI:107438]	160.491	156.015	154.013	104.571	92.1951	72.4571	99.8686	82.2377	7.32635	7.28554	7.26691	6.70834	6.52662	6.17906	6.64196	6.36173
C (3)	-0.229416	-0.336953	-0.381593	-1.53381	-1.05484	1.17176	1.34625	1.0186	ENSMUSG00000023959	-0.791286	0.000860563	0.00977693	Clic5	-0.462022	0.488194	224796	chloride intracellular channel 5 [Source:MGI Symbol;Acc:MGI:1917912]	113.162	102.518	107.363	70.3688	68.1238	47.4876	67.2131	54.8653	6.82224	6.67973	6.74635	6.13686	6.09009	5.56948	6.07067	5.77782
C (3)	0.00440074	-0.410281	-0.262906	-1.75081	-0.921763	1.27992	0.825088	1.23635	ENSMUSG00000027894	-1.37387	1.9525e-05	0.000404136	Slc6a17	-0.832874	0.260171	229706	solute carrier family 6 (neurotransmitter transporter), member 17 [Source:MGI Symbol;Acc:MGI:2442535]	1.21758	1.55626	1.59725	0.746125	0.582564	0.261779	0.636117	0.429328	0.284021	0.638081	0.675587	-0.422511	-0.779512	-1.93358	-0.652636	-1.21985
C (3)	0.24181	-0.636204	-0.502302	-1.47455	-0.955396	1.41047	1.38942	0.526765	ENSMUSG00000060206	-0.810491	0.00611166	0.045117	Zfp462	-0.561164	0.515271	242466	zinc finger protein 462 [Source:MGI Symbol;Acc:MGI:107690]	27.8682	19.0604	28.1277	16.8126	11.4214	7.89568	12.1151	9.92375	4.80055	4.2525	4.81392	4.07147	3.51367	2.98106	3.59874	3.31089
C (3)	0.185371	-0.764765	-0.141157	-1.45431	-1.1666	1.34143	1.20664	0.793386	ENSMUSG00000050010	-1.69732	4.83407e-06	0.000117569	Shisa3	-0.805683	0.440215	330096	shisa family member 3 [Source:MGI Symbol;Acc:MGI:3041225]	1.50942	1.10452	1.67128	0.697607	0.34022	0.202041	0.545053	0.251114	0.593996	0.143414	0.740953	-0.519514	-1.55546	-2.30728	-0.875532	-1.99359
C (3)	0.437698	-0.701309	-0.835091	-1.63209	-0.493923	0.908131	1.4773	0.839281	ENSMUSG00000081111	-0.801217	0.00396108	0.0321726	Gm5913	-0.464977	0.67897	#NUM!	predicted gene 5913 [Source:MGI Symbol;Acc:MGI:3648292]	5.29283	4.53075	4.6074	4.10841	3.11273	2.48109	3.01289	3.27406	2.40404	2.17975	2.20395	2.03858	1.63818	1.31097	1.59115	1.71108
C (3)	0.0274421	-1.37127	-0.410258	-0.519101	-0.571247	1.60964	-0.382962	1.61776	ENSMUSG00000028717	-0.796694	0.00499886	0.0386636	Tal1	-0.125619	0.998447	21349	T cell acute lymphocytic leukemia 1 [Source:MGI Symbol;Acc:MGI:98480]	0.871329	1.16362	1.16225	0.924596	0.755309	0.854346	0.867897	0.847929	-0.198711	0.218616	0.216924	-0.113105	-0.404861	-0.227108	-0.204404	-0.237985
C (3)	-0.104476	-1.22715	-0.478196	-0.430449	-0.638871	1.83037	-0.413932	1.4627	ENSMUSG00000015568	-2.22665	0.000123912	0.00196847	Lpl	0.0158194	0.998447	16956	lipoprotein lipase [Source:MGI Symbol;Acc:MGI:96820]	152.798	493.753	621.309	185.403	91.9137	151.229	146.782	132.758	7.25548	8.94765	9.27917	7.53452	6.52221	7.24059	7.19754	7.05266
C (3)	-0.0247525	-1.14337	-0.843069	-0.466464	-0.698973	1.39506	-0.0424864	1.82405	ENSMUSG00000060771	-1.07641	0.000457862	0.00589346	Tsga10	-0.257861	0.983426	211484	testis specific 10 [Source:MGI Symbol;Acc:MGI:2685063]	3.43019	6.62739	5.69647	3.45172	2.32606	2.95358	2.58606	2.72094	1.77829	2.72844	2.51007	1.78732	1.21789	1.56247	1.37076	1.44411
C (3)	-0.22171	-0.950128	-1.18203	-0.14213	-0.550948	1.63968	-0.204219	1.61149	ENSMUSG00000038764	-1.04923	0.00450847	0.0355711	Ptpn3	0.0453769	0.998447	545622	protein tyrosine phosphatase, non-receptor type 3 [Source:MGI Symbol;Acc:MGI:105307]	32.2134	75.2038	76.2003	31.9513	22.7392	33.161	20.4055	27.3983	5.00959	6.23273	6.25172	4.9978	4.50711	5.05141	4.35089	4.77601
C (3)	-0.398346	-0.692516	-1.26759	-0.266729	-0.69056	1.58322	0.0918139	1.64071	ENSMUSG00000025732	-0.954026	0.00161612	0.0158951	Mcrip2	-0.124817	0.998447	68241	MAPK regulated corepressor interacting protein 2 [Source:MGI Symbol;Acc:MGI:1915491]	55.8626	97.239	95.2591	46.8753	42.1916	49.1359	34.344	42.2211	5.80381	6.60346	6.57379	5.55076	5.39888	5.61871	5.10199	5.39989
C (3)	-0.461976	-0.772593	-1.05839	-0.311051	-0.633278	1.91038	-0.0582761	1.38519	ENSMUSG00000033377	-0.800706	0.00506118	0.038972	Palmd	-0.135417	0.998447	114301	palmdelphin [Source:MGI Symbol;Acc:MGI:2148896]	15.5552	22.6452	25.9608	14.0042	12.917	14.5651	11.9913	13.3938	3.95932	4.50113	4.69827	3.80779	3.6912	3.86444	3.58392	3.74349
C (3)	-0.377072	-1.11131	-0.813187	-0.220897	-0.215262	2.02435	-0.51335	1.22673	ENSMUSG00000047485	-2.29508	2.06826e-05	0.000426247	Klhl34	0.21213	0.998447	245683	kelch-like 34 [Source:MGI Symbol;Acc:MGI:2685234]	4.89327	20.5187	39.5832	5.47464	2.98996	6.2263	3.82232	6.25527	2.2908	4.35887	5.30682	2.45276	1.58013	2.63838	1.93445	2.64507
C (3)	-0.475913	-1.38477	-0.661265	-0.0478063	-0.0237309	2.02706	-0.473887	1.04031	ENSMUSG00000025813	-2.21363	0.00012566	0.00199379	Homer2	0.675779	0.871796	26557	homer scaffolding protein 2 [Source:MGI Symbol;Acc:MGI:1347354]	13.2281	41.0708	85.9355	13.2081	6.6913	18.195	11.4977	18.5257	3.72554	5.36004	6.42518	3.72335	2.74229	4.18547	3.52327	4.21146
C (3)	0.0611937	-1.17688	-1.00402	-0.308552	-0.385187	1.97696	-0.323833	1.16032	ENSMUSG00000021255	-2.83803	8.84853e-05	0.00147056	Esrrb	-0.292109	0.998447	26380	estrogen related receptor, beta [Source:MGI Symbol;Acc:MGI:1346832]	1.62305	8.82127	22.3905	2.51803	0.613423	1.65159	0.747123	1.51335	0.698708	3.14099	4.48482	1.3323	-0.705046	0.723855	-0.420582	0.597747
C (3)	-0.0635543	-0.863761	-0.758657	-0.417695	-0.471487	1.99559	-0.741532	1.32109	ENSMUSG00000091780	-0.960537	0.00184329	0.0176604	Sco2	-0.124602	0.998447	100126824	SCO2 cytochrome c oxidase assembly protein [Source:MGI Symbol;Acc:MGI:3818630]	9.21289	18.7744	23.6955	11.6418	8.83233	10.3024	9.1586	10.1128	3.20365	4.23069	4.56654	3.54124	3.14279	3.3649	3.19513	3.33812
C (3)	-0.115998	-0.778277	-0.885228	-0.486917	-0.456407	2.07126	-0.582351	1.23392	ENSMUSG00000027999	-1.3196	0.00332101	0.0281191	Pla2g12a	-0.188021	0.998447	66350	phospholipase A2, group XIIA [Source:MGI Symbol;Acc:MGI:1913600]	42.6846	120.035	193.34	55.6631	38.1796	45.0677	35.9245	45.8572	5.41564	6.90731	7.595	5.79865	5.25473	5.49402	5.1669	5.51908
C (3)	-0.127653	-0.690295	-0.998903	-0.443445	-0.028059	1.90795	-0.949827	1.33023	ENSMUSG00000049871	-1.63911	0.00248372	0.0224501	Nlrc3	-0.243944	0.998447	268857	NLR family, CARD domain containing 3 [Source:MGI Symbol;Acc:MGI:2444070]	1.65025	7.23617	10.5237	2.81213	1.95264	2.29152	1.59857	2.9997	0.722685	2.85523	3.39557	1.49167	0.965425	1.1963	0.676784	1.58482
C (3)	0.146036	-0.847716	-0.12152	-0.712023	-1.17135	1.78585	-0.475883	1.39661	ENSMUSG00000027500	-1.80941	0.000406747	0.00532055	Stmn2	-0.711139	0.813651	20257	stathmin-like 2 [Source:MGI Symbol;Acc:MGI:98241]	0.776188	2.76504	3.60075	1.18363	0.603122	0.661283	0.987145	0.484222	-0.365522	1.4673	1.8483	0.243222	-0.729478	-0.59666	-0.0186661	-1.04626
C (3)	0.0347782	-0.480723	-0.597206	-0.660547	-1.32217	1.98403	-0.090424	1.13226	ENSMUSG00000024743	-1.14893	0.000541453	0.00675539	Syt7	-0.483131	0.791381	54525	synaptotagmin VII [Source:MGI Symbol;Acc:MGI:1859545]	1.42058	2.56344	3.86735	1.5091	1.17661	1.07877	1.11227	0.783805	0.506481	1.35808	1.95134	0.593685	0.234637	0.10939	0.153507	-0.351433
C (3)	0.368993	-0.657991	-0.847654	-0.857121	-0.743648	1.91479	-0.431276	1.2539	ENSMUSG00000036304	-2.34772	0.000911796	0.010219	Zdhhc23	-1.53355	0.312125	332175	zinc finger, DHHC domain containing 23 [Source:MGI Symbol;Acc:MGI:2685625]	1.76894	11.6307	24.3427	4.32634	1.37302	1.09908	1.11077	1.24768	0.822883	3.53987	4.60542	2.11315	0.457353	0.136299	0.151563	0.31925
C (3)	-0.155461	-0.737675	-0.463084	-1.43764	-0.465055	1.75864	0.151849	1.34843	ENSMUSG00000042895	-0.972594	0.00356347	0.0296756	Abra	-0.259343	0.990856	223513	actin-binding Rho activating protein [Source:MGI Symbol;Acc:MGI:2444891]	66.7063	106.019	124.27	59.2228	47.2697	36.0475	52.5725	52.5324	6.05975	6.72818	6.95734	5.88808	5.56284	5.17183	5.71624	5.71514
C (3)	-0.852386	-0.130545	-1.13314	-0.565444	-0.539989	2.07225	0.123826	1.02543	ENSMUSG00000074793	-0.731379	0.00548961	0.0413491	Hspa12b	-0.141685	0.998447	72630	heat shock protein 12B [Source:MGI Symbol;Acc:MGI:1919880]	10.2416	12.7879	16.5487	8.05295	9.61967	8.64261	7.51495	8.69697	3.35637	3.67671	4.04865	3.00952	3.26599	3.11147	2.90976	3.12051
C (3)	-0.91057	-0.614136	-1.30267	-0.156382	-0.194704	1.91721	0.0999176	1.16134	ENSMUSG00000020079	-0.761285	0.00423478	0.033907	Supv3l1	-0.0124691	0.998447	338359	suppressor of var1, 3-like 1 (S. cerevisiae) [Source:MGI Symbol;Acc:MGI:2441711]	9.946	12.194	14.0983	8.19214	8.67187	9.46845	7.5981	9.39904	3.31412	3.6081	3.81745	3.03424	3.11634	3.24313	2.92564	3.23251
C (3)	-0.654822	-0.514142	-1.45499	-0.461935	-0.185585	2.04744	0.590545	0.633491	ENSMUSG00000062960	-1.28143	0.000578164	0.00713106	Kdr	-0.0697099	0.998447	16542	kinase insert domain protein receptor [Source:MGI Symbol;Acc:MGI:96683]	13.3499	13.6285	26.8968	7.33547	7.84882	8.04833	4.99277	9.19204	3.73876	3.76855	4.74936	2.87489	2.97247	3.00869	2.31984	3.20038
C (3)	-0.758946	-0.634283	-1.23939	-0.451312	-0.0916655	2.18537	0.434358	0.555873	ENSMUSG00000024891	-0.989925	0.00038608	0.00511734	Slc29a2	-0.0874907	0.998447	13340	solute carrier family 29 (nucleoside transporters), member 2 [Source:MGI Symbol;Acc:MGI:1345278]	6.33976	6.56683	10.5268	4.48736	4.65232	4.90549	3.90449	5.44396	2.66443	2.7152	3.396	2.16587	2.21795	2.2944	1.96514	2.44466
C (3)	-0.0728143	-0.420636	-0.983546	-0.757326	-0.665685	2.33383	-0.0535758	0.619756	ENSMUSG00000040321	-0.956061	0.00698494	0.0499701	Zfp770	-0.368057	0.934183	228491	zinc finger protein 770 [Source:MGI Symbol;Acc:MGI:2445100]	10.0083	13.0445	25.6064	9.93284	8.66231	7.58746	6.94124	7.86605	3.32313	3.70537	4.67843	3.31221	3.11475	2.92362	2.79519	2.97564
C (3)	-0.295002	-0.667992	-0.986983	-0.669055	-0.426873	2.22181	-0.129597	0.953689	ENSMUSG00000032840	-0.746711	0.00669159	0.0484149	Spring1	-0.175648	0.998447	76792	SREBF pathway regulator in golgi 1 [Source:MGI Symbol;Acc:MGI:1924042]	4.42971	5.82243	8.01847	4.24861	3.86693	3.8659	3.56784	4.10954	2.14721	2.54162	3.00333	2.08699	1.95119	1.9508	1.83505	2.03898
C (3)	-1.19341	-0.0172955	-0.720715	-1.08947	-0.380366	1.64277	0.389557	1.36893	ENSMUSG00000051515	-1.40284	2.19859e-05	0.000448824	Fam181b	-0.238038	0.998447	58238	family with sequence similarity 181, member B [Source:MGI Symbol;Acc:MGI:1930951]	0.677696	0.942964	1.03421	0.397336	0.590797	0.411514	0.466015	0.522703	-0.56129	-0.0847254	0.0485278	-1.33157	-0.759266	-1.28099	-1.10155	-0.935937
C (3)	-0.665453	-0.57973	-0.96651	-1.17046	-0.282653	1.45832	0.731688	1.47479	ENSMUSG00000036504	-0.663959	0.00650807	0.0473908	Phpt1	-0.184134	0.994051	75454	phosphohistidine phosphatase 1 [Source:MGI Symbol;Acc:MGI:1922704]	30.0825	34.4692	34.3653	23.2898	23.6584	21.232	22.0402	24.9815	4.91085	5.10723	5.10288	4.54162	4.56428	4.40817	4.46206	4.64279
C (3)	-1.2414	-0.198824	-1.49833	-0.378477	0.13849	1.40547	1.3686	0.404475	ENSMUSG00000079560	-0.842473	0.0021387	0.0198454	Hoxa3	-0.125517	0.998447	15400	homeobox A3 [Source:MGI Symbol;Acc:MGI:96175]	6.4324	5.11833	6.48886	3.46501	4.43635	4.2514	3.2603	4.8056	2.68536	2.35567	2.69797	1.79286	2.14937	2.08794	1.705	2.26472
C (3)	-0.468818	-0.73743	-1.82881	-0.279039	0.697082	1.62303	0.8131	0.180891	ENSMUSG00000043366	-1.35444	0.000592743	0.00729007	Olfr78	0.0638027	0.998447	170639	olfactory receptor 78 [Source:MGI Symbol;Acc:MGI:2157548]	0.996104	0.776758	1.3699	0.601557	0.54123	0.64819	0.352297	0.95166	-0.00563172	-0.364463	0.454068	-0.733227	-0.885686	-0.625511	-1.50514	-0.0714819
C (3)	-1.24656	-0.670725	-1.23475	-0.590116	0.786635	0.437286	1.52617	0.992053	ENSMUSG00000101249	-2.1684	1.1614e-05	0.000255172	Gm29216	0.568488	0.887216	#NUM!	predicted gene 29216 [Source:MGI Symbol;Acc:MGI:5579922]	61.0609	42.6228	29.3417	9.44722	13.9193	14.6953	9.52262	37.1192	5.93218	5.41355	4.87488	3.23989	3.79902	3.87729	3.25136	5.21409
C (3)	-1.21974	-0.549198	-0.908908	-1.01999	1.10197	0.176897	1.50343	0.915534	ENSMUSG00000049321	-0.764729	0.00478071	0.0372654	Zfp2	-0.00877183	0.998447	22678	zinc finger protein 2 [Source:MGI Symbol;Acc:MGI:99167]	4.97263	4.53873	4.04684	3.25776	3.6153	3.3604	3.41887	4.67207	2.31401	2.18229	2.0168	1.70388	1.85411	1.74863	1.77352	2.22406
C (3)	-1.73223	-0.774397	-0.752149	-0.352589	1.26713	0.460184	1.18432	0.699737	ENSMUSG00000032502	-1.20427	0.0035629	0.0296756	Stac	0.426569	0.948793	20840	src homology three (SH3) and cysteine rich domain [Source:MGI Symbol;Acc:MGI:1201400]	0.395926	0.343331	0.319972	0.167899	0.222538	0.251934	0.223999	0.405689	-1.3367	-1.54233	-1.64398	-2.57433	-2.16788	-1.98888	-2.15844	-1.30155
C (3)	-1.93311	-0.0252199	0.034159	-0.791696	0.193326	1.2841	1.38777	-0.149331	ENSMUSG00000066058	-1.49706	8.43084e-05	0.00140836	Cldn19	0.256728	0.998447	242653	claudin 19 [Source:MGI Symbol;Acc:MGI:3033992]	1.07367	0.593715	1.03162	0.298534	0.622806	0.463504	0.637224	0.67754	0.102552	-0.752158	0.0449061	-1.74403	-0.683145	-1.10935	-0.650127	-0.561622
C (3)	-0.987396	0.0243038	-0.273475	-1.70872	0.0340171	1.6169	1.18419	0.110178	ENSMUSG00000051499	-0.911166	0.006285	0.0461078	Zfp786	-0.208365	0.998447	330301	zinc finger protein 786 [Source:MGI Symbol;Acc:MGI:3026883]	0.877874	0.652678	0.98923	0.482105	0.637391	0.395078	0.587102	0.639102	-0.187914	-0.615557	-0.0156221	-1.05258	-0.649749	-1.33979	-0.768317	-0.645882
C (3)	-1.30726	-0.364735	-0.103268	-1.50577	0.971139	0.518314	1.62496	0.16663	ENSMUSG00000102824	-0.916914	0.00476499	0.0371875	Pdcd5-ps	0.120144	0.998447	#NUM!	programmed cell death 5, pseudogene [Source:MGI Symbol;Acc:MGI:3782009]	65.8576	44.3445	48.7823	29.7331	38.3932	28.1747	41.2145	55.1565	6.04128	5.47068	5.60829	4.894	5.26278	4.81633	5.36508	5.78546
C (3)	-1.14592	-0.660496	-0.732396	-0.764247	-0.177777	1.04335	1.9396	0.497884	ENSMUSG00000067261	-2.23205	5.64464e-09	2.78218e-07	Foxd3	0.178054	0.998447	15221	forkhead box D3 [Source:MGI Symbol;Acc:MGI:1347473]	1.67099	0.712292	0.983482	0.269422	0.35902	0.337652	0.344073	0.477649	0.740705	-0.489459	-0.0240294	-1.89206	-1.47786	-1.56639	-1.53921	-1.06598
C (3)	-1.20271	-0.942652	-0.433063	-0.56212	-0.281143	1.17831	1.88901	0.354371	ENSMUSG00000022833	-0.935675	0.000393748	0.00518715	Ccdc14	-0.00830039	0.998447	239839	coiled-coil domain containing 14 [Source:MGI Symbol;Acc:MGI:2443448]	2.69574	2.03852	2.3685	1.53525	1.6097	1.72519	1.76621	1.81576	1.43068	1.02752	1.24398	0.61847	0.686788	0.786756	0.82066	0.86057
C (3)	-1.50821	-0.368526	-0.868444	-0.400881	-0.286594	0.809739	1.80992	0.812992	ENSMUSG00000003282	-1.55268	9.18631e-06	0.000206024	Plag1	-0.0788366	0.998447	56711	pleiomorphic adenoma gene 1 [Source:MGI Symbol;Acc:MGI:1891916]	0.73995	0.527173	0.52659	0.23939	0.352728	0.348868	0.297578	0.362695	-0.4345	-0.923652	-0.925248	-2.06257	-1.50337	-1.51925	-1.74866	-1.46317
C (3)	-1.43864	-0.263368	-0.425596	-1.20739	-0.131059	0.882429	1.50227	1.08137	ENSMUSG00000044177	-1.41077	1.62539e-05	0.000347117	Wfikkn2	0.0132535	0.998447	278507	WAP, follistatin/kazal, immunoglobulin, kunitz and netrin domain containing 2 [Source:MGI Symbol;Acc:MGI:2669209]	11.8418	9.70145	8.82906	2.94077	5.13122	3.28118	4.7517	5.46307	3.56582	3.2782	3.14226	1.5562	2.3593	1.71422	2.24844	2.44971
C (3)	-0.915517	-0.474492	-0.556265	-1.38918	-0.245891	1.03891	1.67472	0.867717	ENSMUSG00000024505	-0.801798	0.00267382	0.0235948	Dtwd2	-0.245349	0.972771	68857	DTW domain containing 2 [Source:MGI Symbol;Acc:MGI:1916107]	5.03659	4.32459	4.46669	3.08804	3.35626	2.82379	3.30483	3.50434	2.33245	2.11256	2.15921	1.62669	1.74686	1.49763	1.72457	1.80914
C (3)	-1.06156	-1.00153	-0.512319	-0.771855	-0.388412	1.10443	1.61516	1.01609	ENSMUSG00000040433	-0.62985	0.00691372	0.04957	Zbtb38	0.182674	0.99144	245007	zinc finger and BTB domain containing 38 [Source:MGI Symbol;Acc:MGI:2442866]	41.6298	36.4886	37.2048	23.1002	23.4073	24.6207	26.0676	26.7881	5.37955	5.18937	5.21742	4.52983	4.54889	4.6218	4.70419	4.74352
C (3)	-1.34312	-0.721995	-0.446153	-0.86445	-0.243855	1.19275	1.60172	0.825103	ENSMUSG00000019988	-0.657398	0.00540547	0.0408897	Nedd1	0.0443812	0.998447	17997	neural precursor cell expressed, developmentally down-regulated gene 1 [Source:MGI Symbol;Acc:MGI:97293]	13.7075	12.2229	12.9045	8.87539	9.72754	9.52514	10.1318	10.4389	3.7769	3.61152	3.68981	3.14981	3.28208	3.25174	3.34081	3.38389
C (3)	-0.983655	-1.03986	-0.213704	-1.14354	-0.172528	1.13687	1.63009	0.786323	ENSMUSG00000000305	-3.11438	4.07134e-13	4.09122e-11	Cdh4	0.59045	0.786085	12561	cadherin 4 [Source:MGI Symbol;Acc:MGI:99218]	6.05231	2.66236	3.7449	0.475456	0.450144	0.406938	1.00592	1.04705	2.59749	1.4127	1.90493	-1.07262	-1.15154	-1.29712	0.0085127	0.0663303
C (3)	-1.26426	-1.34101	-0.246157	-0.555524	-0.00828917	1.00932	1.60367	0.802245	ENSMUSG00000037490	-0.924682	0.000164675	0.00250255	Slc2a12	0.233266	0.954725	353169	solute carrier family 2 (facilitated glucose transporter), member 12 [Source:MGI Symbol;Acc:MGI:3052471]	7.84581	6.64126	6.93354	4.32113	4.2527	5.0074	5.34017	5.611	2.97192	2.73146	2.79359	2.11141	2.08838	2.32406	2.41689	2.48826
C (3)	-1.39062	-0.854743	-0.262907	-1.1603	0.310404	1.04042	1.32524	0.992516	ENSMUSG00000052794	-0.913733	0.000671831	0.00806384	1700030K09Rik	0.0238055	0.998447	72254	RIKEN cDNA 1700030K09 gene [Source:MGI Symbol;Acc:MGI:1919504]	3.51578	3.3121	3.34068	2.16006	2.37798	2.25116	2.6443	2.93069	1.81384	1.72775	1.74014	1.11107	1.24974	1.17067	1.40289	1.55124
C (3)	-2.0303	-0.994155	-0.159407	0.0228689	0.6388	1.31117	0.566187	0.644836	ENSMUSG00000098132	-1.67986	4.02818e-06	0.000100225	Rassf10	0.778	0.443322	78748	Ras association (RalGDS/AF-6) domain family (N-terminal) member 10 [Source:MGI Symbol;Acc:MGI:1925998]	0.420745	0.433228	0.555001	0.16026	0.235563	0.343797	0.321273	0.432257	-1.24898	-1.2068	-0.849438	-2.64151	-2.08582	-1.54037	-1.63813	-1.21004
C (3)	-2.26498	-0.66868	0.130848	0.0653015	0.350482	1.27768	0.678569	0.430775	ENSMUSG00000022895	-0.670338	0.00694571	0.0497444	Ets2	0.419318	0.666201	23872	E26 avian leukemia oncogene 2, 3' domain [Source:MGI Symbol;Acc:MGI:95456]	47.6551	45.6344	52.9184	28.4823	37.653	42.8093	43.3028	44.9982	5.57456	5.51205	5.7257	4.83199	5.23469	5.41985	5.43639	5.49179
C (3)	-1.73644	-0.76408	-0.0395143	-0.794397	1.45911	0.867796	0.0686323	0.938894	ENSMUSG00000018900	-0.83649	0.00415989	0.0334313	Slc22a5	0.393046	0.832265	20520	solute carrier family 22 (organic cation transporter), member 5 [Source:MGI Symbol;Acc:MGI:1329012]	7.2757	8.69333	8.56781	5.02941	6.13619	6.09825	7.11651	9.66943	2.86309	3.11991	3.09893	2.33039	2.61734	2.6084	2.83117	3.27343
C (3)	-1.49163	-1.11835	0.138283	-0.511869	0.684579	1.84777	-0.133889	0.585117	ENSMUSG00000090622	-1.03691	0.000248583	0.00352173	A930033H14Rik	0.301293	0.931573	320700	RIKEN cDNA A930033H14 gene [Source:MGI Symbol;Acc:MGI:2444562]	3.05782	3.61231	4.84036	2.23227	2.434	2.80134	3.25693	3.69655	1.61251	1.85292	2.27512	1.15851	1.28333	1.48612	1.70351	1.88618
C (3)	-1.09202	-0.73539	-0.633236	-0.809307	0.506173	2.16291	0.0815625	0.519301	ENSMUSG00000049336	-3.39304	4.19898e-06	0.000104075	Tenm2	0.877122	0.85065	23964	teneurin transmembrane protein 2 [Source:MGI Symbol;Acc:MGI:1345184]	0.318291	0.483185	2.31641	0.103941	0.146044	0.136104	0.160987	0.477174	-1.65158	-1.04935	1.21189	-3.26616	-2.77553	-2.87722	-2.63498	-1.06741
C (3)	-1.27259	-1.27305	-0.246631	-0.893437	0.743606	1.49369	0.908285	0.540126	ENSMUSG00000069184	-0.928144	0.00168838	0.0164226	Zfp72	-0.0234758	0.998447	238722	zinc finger protein 72 [Source:MGI Symbol;Acc:MGI:3033356]	1.28147	1.21491	1.39489	0.93431	0.934248	0.987067	1.08403	1.25125	0.357794	0.280846	0.480149	-0.0980268	-0.0981225	-0.0187801	0.116407	0.323375
C (3)	-1.88698	-0.527081	-0.586006	0.593929	-0.189242	1.75017	0.354608	0.490602	ENSMUSG00000046280	-0.97282	0.000900899	0.0101111	She	0.310452	0.932768	214547	src homology 2 domain-containing transforming protein E [Source:MGI Symbol;Acc:MGI:1099462]	3.32791	3.43874	4.65782	1.9393	2.69107	3.52542	2.65313	2.91925	1.73462	1.78188	2.21965	0.955533	1.42818	1.81779	1.4077	1.5456
C (3)	-1.47532	-0.55722	-1.04359	0.838569	-0.208899	1.86139	0.435888	0.14918	ENSMUSG00000021294	-0.812787	0.00547116	0.0412581	Kif26a	0.231427	0.990856	668303	kinesin family member 26A [Source:MGI Symbol;Acc:MGI:2447072]	2.88734	2.6949	4.06846	1.82314	2.27373	3.18104	2.02267	2.47247	1.52974	1.43023	2.02448	0.866422	1.18506	1.6695	1.01626	1.30595
C (3)	-1.53092	-0.617578	-0.864286	0.4621	-0.53548	1.7318	0.91314	0.441222	ENSMUSG00000060487	-1.43182	1.13228e-05	0.000250047	Samd5	0.184778	0.998447	320825	sterile alpha motif domain containing 5 [Source:MGI Symbol;Acc:MGI:2444815]	1.22866	1.02924	1.67058	0.490991	0.691735	1.03733	0.630563	0.71338	0.297092	0.0415738	0.74035	-1.02623	-0.531709	0.0528777	-0.665288	-0.487257
C (3)	-1.55345	-0.732505	-0.991602	0.236928	-0.247128	1.55793	0.749934	0.979893	ENSMUSG00000027954	-1.05196	0.000183204	0.00273602	Efna1	0.157384	0.998447	13636	ephrin A1 [Source:MGI Symbol;Acc:MGI:103236]	16.47	17.5963	20.7794	8.49063	10.7522	14.2103	9.97998	12.3633	4.04177	4.1372	4.37708	3.08587	3.42656	3.82887	3.31904	3.62799
C (3)	-1.30723	-0.584199	-0.957818	0.012252	0.432199	2.19315	0.187081	0.024571	ENSMUSG00000090019	-1.07114	0.00111063	0.0119273	Gimap1	0.0935544	0.998447	16205	GTPase, IMAP family member 1 [Source:MGI Symbol;Acc:MGI:109368]	2.43454	2.33985	3.97281	1.69041	2.01673	2.33283	1.84093	2.58467	1.28365	1.22642	1.99016	0.757376	1.01202	1.22208	0.880435	1.36998
C (3)	-1.18662	-0.614894	-1.32993	0.137221	0.216886	1.85919	0.959659	-0.0415055	ENSMUSG00000078896	-0.97269	0.000866529	0.00982748	Zfp965	-0.0461585	0.998447	100503949	zinc finger protein 965 [Source:MGI Symbol;Acc:MGI:3779822]	10.2087	8.11223	12.5507	6.23671	7.11156	8.45205	6.03483	8.60807	3.35173	3.0201	3.6497	2.64078	2.83017	3.0793	2.59331	3.10569
C (3)	-1.81761	-0.855692	-0.816838	0.766585	0.403506	1.4787	0.475022	0.366324	ENSMUSG00000046916	-1.54892	5.36167e-06	0.000128317	Myct1	0.705273	0.437091	68632	myc target 1 [Source:MGI Symbol;Acc:MGI:1915882]	2.88039	2.75981	4.27507	1.16876	1.7064	3.23049	1.73269	2.80048	1.52626	1.46457	2.09595	0.224979	0.770958	1.69175	0.793011	1.48567
C (3)	-1.6152	-1.20462	-0.755812	0.602126	0.389255	1.49152	0.674823	0.417911	ENSMUSG00000021708	-1.38462	5.48976e-06	0.000130816	Rasgrf2	0.705931	0.321078	19418	RAS protein-specific guanine nucleotide-releasing factor 2 [Source:MGI Symbol;Acc:MGI:109137]	3.55516	3.22458	4.84839	1.48953	1.74096	3.45832	2.06458	3.18967	1.82991	1.68911	2.27751	0.57486	0.79988	1.79007	1.04585	1.67341
C (3)	-1.78933	-1.02203	-0.592124	0.619376	0.308398	1.50746	0.181458	0.786795	ENSMUSG00000022853	-0.846854	0.00144043	0.0144634	Ehhadh	0.266425	0.948198	74147	enoyl-Coenzyme A, hydratase/3-hydroxyacyl Coenzyme A dehydrogenase [Source:MGI Symbol;Acc:MGI:1277964]	4.22382	4.77496	5.52564	2.8333	3.30985	4.61571	3.61108	4.33386	2.07855	2.25549	2.46614	1.50248	1.72677	2.20655	1.85243	2.11565
C (3)	-1.62633	-0.748384	-1.28217	0.870176	0.817296	1.19337	0.370917	0.405126	ENSMUSG00000034911	-0.935977	0.00383028	0.0314511	Ushbp1	0.572498	0.615967	234395	USH1 protein network component harmonin binding protein 1 [Source:MGI Symbol;Acc:MGI:1922920]	13.029	13.1563	16.4614	7.38395	9.4776	15.0162	8.14303	14.7921	3.70365	3.71768	4.04101	2.88439	3.24452	3.90844	3.02557	3.88675
C (3)	-1.6452	-0.495905	-0.72808	0.957518	0.0649456	1.86457	-0.253309	0.235457	ENSMUSG00000058620	-1.59998	0.000279048	0.00391483	Adra2b	0.630532	0.797809	11552	adrenergic receptor, alpha 2b [Source:MGI Symbol;Acc:MGI:87935]	0.414319	0.513942	1.05396	0.224307	0.372295	0.706578	0.336074	0.476725	-1.27119	-0.960323	0.0758242	-2.15645	-1.42548	-0.501079	-1.57315	-1.06877
C (3)	-1.26904	-0.76081	-1.09528	1.04546	0.114476	1.84481	-0.15707	0.277449	ENSMUSG00000045377	-0.850503	0.00282527	0.024544	Tmem88	0.228613	0.990856	67020	transmembrane protein 88 [Source:MGI Symbol;Acc:MGI:1914270]	4.80036	5.29111	7.51675	3.74192	4.19313	6.2844	3.89044	5.10143	2.26314	2.40357	2.91011	1.90378	2.06803	2.65178	1.95993	2.3509
C (3)	-1.64161	-0.661877	-1.02572	0.68593	0.415859	1.51144	-0.203587	0.919564	ENSMUSG00000000276	-0.926281	0.00229392	0.0210894	Dgke	0.341866	0.912439	56077	diacylglycerol kinase, epsilon [Source:MGI Symbol;Acc:MGI:1889276]	2.43207	3.24772	3.78242	1.67942	2.16135	3.0581	1.96805	2.85265	1.28218	1.69943	1.91931	0.747964	1.11193	1.61264	0.976763	1.5123
C (3)	-0.881592	-0.772305	-1.47482	0.44322	0.0725984	2.00971	0.181815	0.421371	ENSMUSG00000038530	-1.29367	0.000815824	0.00938378	Rgs4	0.153777	0.998447	19736	regulator of G-protein signaling 4 [Source:MGI Symbol;Acc:MGI:108409]	3.01151	3.30265	6.08971	1.99928	2.08525	3.33057	1.59083	2.88743	1.59049	1.72362	2.60637	0.999478	1.06022	1.73577	0.669782	1.52979
C (3)	-0.588945	-0.837381	-1.49459	0.0518062	-0.0487128	2.08253	0.300838	0.534456	ENSMUSG00000029591	-1.64743	6.62414e-05	0.00114951	Ung	0.114345	0.998447	22256	uracil DNA glycosylase [Source:MGI Symbol;Acc:MGI:109352]	4.69271	5.33003	12.3942	2.88921	2.52328	4.09703	1.76351	3.87858	2.23042	2.41415	3.63159	1.53067	1.3353	2.03458	0.818452	1.95553
C (3)	-0.798138	-1.27846	-1.24229	0.281347	0.208798	1.79093	0.121066	0.916742	ENSMUSG00000022512	-1.46667	4.66744e-05	0.00085097	Cldn1	0.152265	0.998447	12737	claudin 1 [Source:MGI Symbol;Acc:MGI:1276109]	0.837751	1.10645	1.502	0.607493	0.513581	0.886038	0.520117	0.863846	-0.255407	0.145938	0.586885	-0.71906	-0.961336	-0.17456	-0.943092	-0.211154
C (3)	-0.349325	-0.94231	-1.40653	-0.293584	0.16376	2.01018	-0.102697	0.920508	ENSMUSG00000040283	-2.08776	3.34998e-05	0.000640498	Btnl9	0.0349008	0.998447	237754	butyrophilin-like 9 [Source:MGI Symbol;Acc:MGI:2442439]	0.948456	1.8972	3.96978	0.802496	0.536966	0.833385	0.392051	1.13613	-0.0763472	0.923871	1.98906	-0.317434	-0.897097	-0.262945	-1.35089	0.184124
C (3)	-0.112797	-1.18871	-1.45406	0.070327	0.271326	2.01759	-0.142545	0.538869	ENSMUSG00000031883	-1.08781	0.00298894	0.0256424	Car7	-0.071161	0.998447	12354	carbonic anhydrase 7 [Source:MGI Symbol;Acc:MGI:103100]	1.37298	1.69222	2.66369	1.38556	0.996025	1.46564	0.918152	1.55886	0.457307	0.758915	1.41343	0.470474	-0.00574614	0.551529	-0.123195	0.640495
C (3)	-0.115333	-0.817902	-1.35268	-0.00191373	-0.0391499	2.1937	-0.510096	0.64337	ENSMUSG00000038370	-2.13039	0.00249782	0.0225168	Pcp4l1	0.0985804	0.998447	66425	Purkinje cell protein 4-like 1 [Source:MGI Symbol;Acc:MGI:1913675]	7.95702	23.1307	97.0689	11.4646	5.98522	12.7329	3.64937	12.3017	2.99223	4.53174	6.60094	3.51911	2.5814	3.67049	1.86765	3.62079
C (3)	-0.336248	-0.693036	-1.63235	0.561442	0.383685	1.57329	-0.875532	1.01874	ENSMUSG00000074652	-3.02533	0.00208083	0.0194653	Myh7b	1.14097	0.865183	668940	myosin, heavy chain 7B, cardiac muscle, beta [Source:MGI Symbol;Acc:MGI:3710243]	0.466451	6.36242	13.6722	0.981473	0.599978	3.38582	0.164216	2.64956	-1.1002	2.66958	3.77317	-0.0269795	-0.737018	1.7595	-2.60633	1.40575
C (3)	-0.423303	-0.938232	-1.3564	0.694343	-0.0371029	1.90008	-0.624682	0.785303	ENSMUSG00000040441	-1.5788	0.00180068	0.0173172	Slc26a10	0.371906	0.994051	216441	solute carrier family 26, member 10 [Source:MGI Symbol;Acc:MGI:2143920]	1.83055	4.29595	8.43277	2.06773	1.51424	4.06592	1.17576	2.61198	0.872275	2.10298	3.07601	1.04805	0.598593	2.02358	0.233594	1.38514
C (3)	-0.368782	-0.880027	-1.69176	0.000171826	-0.0600563	1.2883	0.114973	1.59718	ENSMUSG00000061904	-1.03131	0.00133821	0.0137132	Slc25a3	0.141326	0.998447	18674	solute carrier family 25 (mitochondrial carrier, phosphate carrier), member 3 [Source:MGI Symbol;Acc:MGI:1353498]	828.584	1139.53	1066.32	746.74	669.014	808.384	561.883	797.984	9.6945	10.1542	10.0584	9.54446	9.38589	9.6589	9.13413	9.64022
C (3)	-0.304435	-1.01737	-1.67279	-0.0980521	-0.105425	1.53085	0.433587	1.23363	ENSMUSG00000052496	-2.1188	1.90584e-06	5.27893e-05	Pkdrej	0.0174274	0.998447	18766	polycystin (PKD) family receptor for egg jelly [Source:MGI Symbol;Acc:MGI:1338786]	0.410821	0.742963	0.925895	0.23784	0.140277	0.277117	0.086335	0.275608	-1.28342	-0.428638	-0.111079	-2.07194	-2.83365	-1.85143	-3.53391	-1.85931
C (3)	-0.168897	-0.557431	-1.83421	-0.465351	0.417052	1.49611	-0.167684	1.28042	ENSMUSG00000034570	-2.43717	0.00078551	0.00907786	Inpp5j	0.00555741	1	170835	inositol polyphosphate 5-phosphatase J [Source:MGI Symbol;Acc:MGI:2158663]	0.934753	4.2524	5.32885	0.933568	0.621752	0.684626	0.1635	1.72333	-0.0973429	2.08828	2.41382	-0.099173	-0.685589	-0.546612	-2.61264	0.785202
C (3)	-0.880449	-1.12858	-0.377257	-0.141269	-0.557488	2.02949	-0.105525	1.16108	ENSMUSG00000056492	-0.956687	0.00178217	0.0171764	Adgrf5	0.327499	0.926779	224792	adhesion G protein-coupled receptor F5 [Source:MGI Symbol;Acc:MGI:2182928]	60.053	90.7479	120.44	46.6482	43.0239	59.3573	54.9626	51.8267	5.90816	6.50379	6.91217	5.54375	5.42707	5.89135	5.78038	5.69562
C (3)	-1.03351	-1.20715	-0.543038	0.0507622	-0.33097	2.02436	0.0564843	0.983062	ENSMUSG00000050271	-1.3096	1.23208e-05	0.000267528	Prag1	0.331411	0.91392	244418	PEAK1 related kinase activating pseudokinase 1 [Source:MGI Symbol;Acc:MGI:1196223]	3.25493	4.55069	6.63181	2.19451	2.06093	3.2482	2.62044	2.82933	1.70262	2.18609	2.7294	1.1339	1.0433	1.69964	1.38981	1.50046
C (3)	-1.16623	-1.26533	-0.236735	-0.113628	-0.162171	2.07981	0.0825279	0.781759	ENSMUSG00000048371	-2.00448	1.09615e-07	4.13063e-06	Pdp2	0.598844	0.680845	382051	pyruvate dehyrogenase phosphatase catalytic subunit 2 [Source:MGI Symbol;Acc:MGI:1918878]	2.65131	3.7588	7.18553	1.42147	1.35286	2.404	2.26071	2.34645	1.4067	1.91027	2.84509	0.507382	0.436009	1.26544	1.17678	1.23048
C (3)	-1.01586	-1.15811	-0.398396	-0.275327	-0.319813	2.10469	0.147045	0.915775	ENSMUSG00000006494	-1.00711	0.000575141	0.00710052	Pdk1	0.367306	0.858119	228026	pyruvate dehydrogenase kinase, isoenzyme 1 [Source:MGI Symbol;Acc:MGI:1926119]	37.1377	46.3465	65.2831	26.5635	25.4967	32.882	31.7364	32.4632	5.21481	5.53439	6.02864	4.73137	4.67224	5.03923	4.98807	5.02073
C (3)	-0.810239	-1.31683	-0.794593	0.017239	-0.400345	1.97144	0.521622	0.811701	ENSMUSG00000078716	-1.21799	3.94857e-05	0.000736479	Tmem8b	0.285212	0.953929	242409	transmembrane protein 8B [Source:MGI Symbol;Acc:MGI:2441680]	12.011	13.4264	20.9596	7.20193	5.92869	9.89594	7.24533	8.42969	3.58628	3.747	4.38954	2.84838	2.56771	3.30684	2.85705	3.07548
C (3)	-0.56488	-1.42505	-0.576728	-0.326285	-0.443832	2.02696	0.500439	0.809373	ENSMUSG00000064225	-2.52281	3.02151e-08	1.25941e-06	Paqr9	0.2829	0.998447	75552	progestin and adipoQ receptor family member IX [Source:MGI Symbol;Acc:MGI:1922802]	1.13051	1.40933	3.36007	0.528598	0.286125	0.626711	0.524148	0.576287	0.176969	0.49501	1.74849	-0.919757	-1.80528	-0.674128	-0.931954	-0.795141
C (3)	-1.32249	-1.19603	-0.158955	0.442952	-0.587661	1.58277	-0.0804752	1.31988	ENSMUSG00000054659	-0.885479	0.000760143	0.00887724	Pm20d2	0.320129	0.874038	242377	peptidase M20 domain containing 2 [Source:MGI Symbol;Acc:MGI:2685270]	20.3	28.2633	30.0749	15.1363	15.5955	22.973	19.9269	18.0069	4.3434	4.82086	4.91049	3.91994	3.96306	4.52187	4.31665	4.17048
C (3)	-1.51653	-0.986329	-0.040796	0.0954805	-0.746866	1.63429	0.413048	1.1477	ENSMUSG00000027276	-0.732768	0.00240142	0.0218607	Jag1	0.17951	0.994201	16449	jagged 1 [Source:MGI Symbol;Acc:MGI:1095416]	6.9483	7.89828	8.59792	4.96254	5.44339	6.57388	6.41945	5.67557	2.79666	2.98154	3.10399	2.31108	2.4445	2.71674	2.68245	2.50477
C (3)	-0.273671	-1.42238	-1.18902	-0.257605	-0.180992	1.34863	0.430804	1.54424	ENSMUSG00000032602	-1.04933	0.000875424	0.00990238	Slc25a20	0.157349	0.998447	57279	solute carrier family 25 (mitochondrial carnitine/acylcarnitine translocase), member 20 [Source:MGI Symbol;Acc:MGI:1928738]	44.0566	65.5738	61.1486	34.2555	22.7268	34.4526	24.7024	35.4085	5.46129	6.03505	5.93425	5.09826	4.50632	5.10654	4.62658	5.14602
C (3)	-0.713212	-1.33468	-1.03981	-0.0998957	-0.257735	1.35803	0.529018	1.55829	ENSMUSG00000028393	-1.09215	0.000103329	0.00169123	Alad	0.229628	0.987937	17025	aminolevulinate, delta-, dehydratase [Source:MGI Symbol;Acc:MGI:96853]	57.3755	80.0305	75.0128	38.3967	31.4071	46.8183	34.5489	44.4889	5.84236	6.32248	6.22907	5.26291	4.97302	5.549	5.11057	5.47537
C (3)	-0.459123	-1.66986	-0.977046	-0.132786	-0.0940697	1.30933	0.652659	1.3709	ENSMUSG00000029263	-0.786537	0.00332359	0.0281225	Pigg	0.0232889	0.998447	433931	phosphatidylinositol glycan anchor biosynthesis, class G [Source:MGI Symbol;Acc:MGI:3576484]	4.11145	4.84094	4.77363	3.19296	2.42448	3.43893	2.8382	3.46934	2.03965	2.27529	2.25509	1.67489	1.27768	1.78196	1.50497	1.79466
C (3)	-0.56764	-1.66632	-0.948029	0.0858262	-0.230813	1.36696	0.704035	1.25599	ENSMUSG00000024059	-1.27509	3.69641e-05	0.000693439	Clip4	0.506232	0.673291	78785	CAP-GLY domain containing linker protein family, member 4 [Source:MGI Symbol;Acc:MGI:1919100]	97.5721	120.364	125.553	60.1548	39.6086	77.1276	52.0521	68.3766	6.6084	6.91126	6.97215	5.91061	5.30774	6.26918	5.70188	6.09543
C (3)	-0.316082	-1.52918	-0.730952	-0.328458	-0.247799	1.59345	0.0366303	1.52239	ENSMUSG00000032033	-3.26457	8.51433e-08	3.25579e-06	Barx2	0.359296	0.998447	12023	BarH-like homeobox 2 [Source:MGI Symbol;Acc:MGI:109617]	2.44202	12.5038	13.5197	1.65717	0.436757	1.63478	1.05029	1.78634	1.28808	3.6443	3.757	0.728722	-1.1951	0.709095	0.0707932	0.83701
C (3)	-0.403908	-1.35693	-0.956852	-0.168159	-0.372036	1.59366	0.128982	1.53524	ENSMUSG00000028383	-0.969951	0.00115523	0.0122748	Hsdl2	0.120356	0.998447	72479	hydroxysteroid dehydrogenase like 2 [Source:MGI Symbol;Acc:MGI:1919729]	32.5398	50.9774	51.9371	27.4496	20.2492	29.5951	23.0078	27.7303	5.02413	5.67179	5.69869	4.77871	4.3398	4.88728	4.52405	4.79339
C (3)	-0.661467	-1.31428	-0.851172	-0.0660703	-0.499299	1.73232	0.34095	1.31901	ENSMUSG00000018796	-1.03127	0.00357343	0.0296872	Acsl1	0.26087	0.994051	14081	acyl-CoA synthetase long-chain family member 1 [Source:MGI Symbol;Acc:MGI:102797]	157.56	206.163	230.969	119.611	99.9623	140.881	113.534	125.064	7.29976	7.68764	7.85156	6.90221	6.64331	7.13834	6.82697	6.96652
C (3)	-0.707308	-1.26875	-1.25288	0.112046	0.17065	1.59365	0.0343665	1.31823	ENSMUSG00000030214	-1.35707	0.000130531	0.00205849	Plbd1	0.350466	0.946543	66857	phospholipase B domain containing 1 [Source:MGI Symbol;Acc:MGI:1914107]	12.5522	20.9797	23.4237	9.3293	7.45238	12.9484	7.49984	13.2556	3.64987	4.39092	4.5499	3.22177	2.8977	3.69471	2.90686	3.72853
C (3)	-0.460784	-1.33391	-1.20105	0.0958629	0.126618	1.53766	-0.222683	1.45829	ENSMUSG00000027809	-0.915081	0.00549997	0.0414031	Etfdh	0.288461	0.978146	66841	electron transferring flavoprotein, dehydrogenase [Source:MGI Symbol;Acc:MGI:106100]	64.7385	119.612	123.13	59.3469	43.1434	72.7254	45.2884	73.5468	6.01655	6.90222	6.94404	5.8911	5.43107	6.18439	5.50107	6.20059
C (3)	-0.702041	-1.23548	-1.07788	0.197556	-0.0477329	1.37904	-0.197716	1.68426	ENSMUSG00000022040	-1.85796	2.28692e-05	0.000463209	Ephx2	0.574426	0.828853	13850	epoxide hydrolase 2, cytoplasmic [Source:MGI Symbol;Acc:MGI:99500]	13.0922	35.3873	30.117	10.0298	7.56639	16.1329	8.22339	14.1719	3.71064	5.14516	4.91251	3.32622	2.91961	4.01193	3.03973	3.82496
C (3)	-0.31805	-1.59968	-1.04069	0.229836	-0.119302	1.4389	-0.0460725	1.45507	ENSMUSG00000040740	-2.51105	3.00967e-05	0.000584048	Slc25a34	0.718666	0.852546	384071	solute carrier family 25, member 34 [Source:MGI Symbol;Acc:MGI:2686215]	9.99936	39.1821	38.6098	7.80749	2.43291	12.8525	4.04565	9.35489	3.32184	5.29212	5.27089	2.96486	1.28268	3.68397	2.01637	3.22572
C (3)	-1.01479	-1.24733	-1.082	-0.154524	-0.0274651	1.09766	1.03332	1.39513	ENSMUSG00000048776	-2.43999	6.45202e-12	5.36138e-10	Pthlh	0.453713	0.856658	19227	parathyroid hormone-like peptide [Source:MGI Symbol;Acc:MGI:97800]	3.24295	4.1405	3.38696	0.813325	0.695129	1.454	0.777236	1.58427	1.6973	2.0498	1.75999	-0.298096	-0.524647	0.540032	-0.363575	0.663821
C (3)	-1.09858	-1.29099	-0.908874	-0.12457	-0.0696498	1.45995	0.813065	1.21964	ENSMUSG00000031974	-0.747576	0.00197167	0.018656	Abcb10	0.18914	0.991291	56199	ATP-binding cassette, sub-family B (MDR/TAP), member 10 [Source:MGI Symbol;Acc:MGI:1860508]	11.908	12.9226	13.5626	8.10701	7.79927	9.86138	8.4223	9.97091	3.57386	3.69183	3.76156	3.01917	2.96334	3.30179	3.07421	3.31773
C (3)	-0.819006	-1.11138	-1.13523	-0.528817	-0.01587	1.47998	0.88358	1.24674	ENSMUSG00000042642	-0.679728	0.00665635	0.0482557	Flad1	0.105391	0.998447	319945	flavin adenine dinucleotide synthetase 1 [Source:MGI Symbol;Acc:MGI:2443030]	43.8185	46.9646	49.1034	31.6578	29.939	33.4613	29.803	36.9042	5.45347	5.5535	5.61775	4.98449	4.90395	5.06442	4.89738	5.20571
C (3)	-1.08022	-0.820469	-1.22461	-0.420846	-0.0565121	0.926787	1.19492	1.48095	ENSMUSG00000063428	-0.672239	0.00613158	0.0452383	Ddo	0.0675675	0.998447	70503	D-aspartate oxidase [Source:MGI Symbol;Acc:MGI:1925528]	22.2766	23.385	21.2854	15.1395	15.822	16.9326	14.7729	18.013	4.47746	4.54751	4.41179	3.92024	3.98386	4.08173	3.88488	4.17096
C (3)	-1.09996	-0.580353	-1.22738	-0.372196	-0.438536	1.22563	1.18803	1.30476	ENSMUSG00000028427	-1.54772	5.2429e-08	2.0784e-06	Aqp7	0.00658741	0.999006	11832	aquaporin 7 [Source:MGI Symbol;Acc:MGI:1314647]	13.217	13.9488	13.4484	4.59645	5.84247	6.43175	4.33389	6.23777	3.72432	3.80207	3.74937	2.20052	2.54658	2.68521	2.11566	2.64103
C (3)	-1.40985	-1.24559	-0.702165	-0.202599	0.330382	0.86368	0.814081	1.55207	ENSMUSG00000047656	-0.708493	0.00351489	0.0294338	Trpt1	0.112952	0.998447	107328	tRNA phosphotransferase 1 [Source:MGI Symbol;Acc:MGI:1333115]	21.1738	23.6484	21.3316	15.1753	15.5533	18.183	16.8722	19.6941	4.40421	4.56367	4.41492	3.92366	3.95915	4.18452	4.07657	4.29969
C (3)	-1.32022	-1.15478	-0.724257	0.0552907	-0.332684	0.830029	1.10658	1.54005	ENSMUSG00000045838	-1.09638	1.63714e-05	0.000348478	Ccdc9b	0.33001	0.840286	214239	coiled-coil domain containing 9B [Source:MGI Symbol;Acc:MGI:2685199]	19.9147	22.9784	18.1771	8.93815	9.43989	14.0751	10.8815	12.3831	4.31576	4.5222	4.18405	3.15998	3.23877	3.81508	3.44381	3.6303
C (3)	-1.76009	-0.942679	-0.378932	-0.0380843	-0.226155	1.2974	0.890552	1.15798	ENSMUSG00000072568	-1.61391	3.86757e-09	1.9895e-07	Lratd2	0.451273	0.673291	399603	LRAT domain containing 1 [Source:MGI Symbol;Acc:MGI:3026924]	2.10854	2.32336	2.4439	0.80606	1.08431	1.50547	1.33037	1.40619	1.07625	1.21622	1.28918	-0.311041	0.116773	0.590219	0.411826	0.491786
C (3)	-1.79121	-0.633888	-0.601189	-0.299801	-0.0549837	0.931454	1.04109	1.40852	ENSMUSG00000000690	-1.36652	3.55449e-05	0.000672655	Hoxb6	0.216871	0.998447	15414	homeobox B6 [Source:MGI Symbol;Acc:MGI:96187]	0.944919	1.05845	0.913464	0.394066	0.563341	0.62456	0.569058	0.673605	-0.0817374	0.0819477	-0.13058	-1.34349	-0.82792	-0.679088	-0.813352	-0.570025
C (3)	-1.29802	-1.21798	-0.385974	-0.484624	0.234169	1.21923	0.246239	1.68696	ENSMUSG00000019689	-0.783988	0.0015519	0.0154052	Fmc1	0.190864	0.992395	66117	formation of mitochondrial complex V assembly factor 1 [Source:MGI Symbol;Acc:MGI:1913367]	69.1625	91.0805	83.2936	51.4901	52.2836	60.1481	61.2926	69.0032	6.11192	6.50907	6.38013	5.68622	5.70829	5.91045	5.93764	6.10859
C (3)	-1.35123	-0.793983	-1.07247	0.150997	0.1973	1.05894	0.0187601	1.79168	ENSMUSG00000010122	-1.36335	6.65788e-05	0.00115383	Slc47a1	0.404706	0.883039	67473	solute carrier family 47, member 1 [Source:MGI Symbol;Acc:MGI:1914723]	11.6462	22.7014	17.2286	6.95332	8.57632	12.2406	7.7227	12.4559	3.54178	4.50471	4.10674	2.7977	3.10036	3.6136	2.9491	3.63875
C (3)	-1.78064	-0.752797	-0.895282	-0.138173	0.792237	1.13756	0.518322	1.11877	ENSMUSG00000003559	-1.17951	9.15087e-05	0.00151335	As3mt	0.481282	0.698912	57344	arsenite methyltransferase [Source:MGI Symbol;Acc:MGI:1929882]	14.056	17.0514	17.1548	6.70868	9.33798	11.3797	8.91958	15.3509	3.81311	4.09182	4.10054	2.74603	3.22311	3.5084	3.15698	3.94025
C (3)	-0.499801	-0.642363	-0.324817	0.0482277	-1.70856	1.86361	0.492103	0.771599	ENSMUSG00000037166	-1.1629	0.00014353	0.00223896	Ppp1r14a	-0.228982	0.996738	68458	protein phosphatase 1, regulatory inhibitor subunit 14A [Source:MGI Symbol;Acc:MGI:1931139]	4.04203	4.41238	6.21487	2.96127	2.83176	3.51668	3.12834	2.02682	2.01508	2.14156	2.63572	1.56621	1.5017	1.81421	1.6454	1.01922
C (3)	-0.431219	-0.898229	-0.406677	-0.301317	-1.28	2.08669	0.637885	0.592865	ENSMUSG00000029648	-0.974865	0.00264742	0.0234411	Flt1	-0.0217755	0.998447	14254	FMS-like tyrosine kinase 1 [Source:MGI Symbol;Acc:MGI:95558]	30.3033	29.812	51.2789	20.5548	17.349	21.5474	20.7387	15.1035	4.9214	4.89782	5.68029	4.3614	4.11678	4.42944	4.37426	3.91681
C (3)	-0.82938	-0.394122	-0.346167	0.363335	-1.54706	1.98207	0.00783883	0.763487	ENSMUSG00000022220	-0.838377	0.00530771	0.0404016	Adcy4	-0.0156882	0.998447	104110	adenylate cyclase 4 [Source:MGI Symbol;Acc:MGI:99674]	6.24067	7.71659	10.8668	4.9327	5.57428	6.89611	5.64989	4.03202	2.6417	2.94796	3.44185	2.30238	2.47879	2.78578	2.49822	2.0115
C (3)	-0.757278	-0.148374	-0.584238	0.531618	-1.71018	1.86429	0.233352	0.570817	ENSMUSG00000020183	-1.27952	0.00192452	0.0183303	Cpm	-0.201883	0.998447	70574	carboxypeptidase M [Source:MGI Symbol;Acc:MGI:1917824]	1.94451	2.29488	4.3305	1.19564	1.61221	2.25114	1.30165	0.748916	0.959406	1.19842	2.11453	0.257781	0.689044	1.17066	0.380338	-0.417124
C (3)	-0.450794	-0.732762	-0.973951	0.201038	-0.599452	2.42844	0.00866668	0.118816	ENSMUSG00000044317	-0.937199	0.00221186	0.0204364	Gpr4	-0.0897607	0.998447	319197	G protein-coupled receptor 4 [Source:MGI Symbol;Acc:MGI:2441992]	1.78941	1.83889	3.25801	1.59696	1.48926	1.87672	1.40291	1.53924	0.839483	0.878836	1.70399	0.675333	0.574595	0.908211	0.488426	0.622222
C (3)	-0.503077	-0.681978	-1.10059	0.109915	-0.576407	2.28374	-0.213583	0.681982	ENSMUSG00000031842	-0.997768	0.00142563	0.0143478	Pde4c	-0.113221	0.998447	110385	phosphodiesterase 4C, cAMP specific [Source:MGI Symbol;Acc:MGI:99556]	2.27401	3.09	5.34725	2.05943	1.93707	2.54036	1.67842	2.00837	1.18524	1.62761	2.4188	1.04224	0.953875	1.34503	0.7471	1.00602
C (3)	-0.796081	-0.937106	-0.959116	0.613899	-0.601017	1.94074	-0.259461	0.99814	ENSMUSG00000032878	-1.15966	0.00196297	0.0185918	Ccdc85a	0.289148	0.99144	216613	coiled-coil domain containing 85A [Source:MGI Symbol;Acc:MGI:2445069]	7.97849	12.6975	17.9876	6.54355	6.21132	11.017	6.16101	7.03257	2.99612	3.66648	4.16893	2.71007	2.6349	3.46166	2.62317	2.81405
C (3)	-0.635255	-1.0895	-0.709665	0.164635	-0.607182	2.09603	-0.246619	1.02756	ENSMUSG00000021974	-1.37341	0.000145396	0.00225992	Fgf9	-0.0407903	0.998447	14180	fibroblast growth factor 9 [Source:MGI Symbol;Acc:MGI:104723]	1.08461	1.72836	2.55461	0.940913	0.796906	1.26063	0.915655	0.950622	0.11717	0.7894	1.3531	-0.0878668	-0.327519	0.334139	-0.127124	-0.0730563
C (3)	-0.620431	-0.377947	-0.9521	0.702048	-0.877271	2.04004	-0.711434	0.797097	ENSMUSG00000063415	-1.56838	0.00604073	0.0447207	Cyp26b1	0.235596	0.998447	232174	cytochrome P450, family 26, subfamily b, polypeptide 1 [Source:MGI Symbol;Acc:MGI:2176159]	1.81	4.82741	10.8328	1.92035	2.24834	4.53806	1.54779	1.62496	0.855992	2.27125	3.43734	0.941369	1.16886	2.18208	0.630207	0.700409
C (3)	-0.465338	-0.484669	-1.04885	0.883329	-0.953573	2.11277	-0.405353	0.361685	ENSMUSG00000053647	-1.32384	0.00529326	0.0403864	Gper1	0.134719	0.998447	76854	G protein-coupled estrogen receptor 1 [Source:MGI Symbol;Acc:MGI:1924104]	0.525133	0.753102	1.71523	0.510533	0.505915	0.962372	0.388066	0.40584	-0.929245	-0.409083	0.778402	-0.969924	-0.983033	-0.0553334	-1.36563	-1.30102
C (3)	-0.481142	-0.190889	-1.28573	0.221671	-1.08034	1.96928	-0.13579	0.982936	ENSMUSG00000003418	-1.08138	0.00182507	0.0175118	St8sia6	-0.457646	0.844621	241230	ST8 alpha-N-acetyl-neuraminide alpha-2,8-sialyltransferase 6 [Source:MGI Symbol;Acc:MGI:2386797]	0.364555	0.519489	0.709887	0.326799	0.358251	0.408235	0.253313	0.270332	-1.45579	-0.944835	-0.494339	-1.61352	-1.48096	-1.29253	-1.98101	-1.8872
C (3)	-0.875771	-0.131664	-1.86921	0.440352	-0.604821	1.16256	1.09094	0.787622	ENSMUSG00000049409	-1.01334	0.00150156	0.0149844	Prokr1	-0.141732	0.998447	58182	prokineticin receptor 1 [Source:MGI Symbol;Acc:MGI:1929676]	1.07017	0.990722	1.08984	0.648995	0.784193	0.906981	0.504107	0.69529	0.0978333	-0.0134478	0.12411	-0.623721	-0.350719	-0.140856	-0.988198	-0.524313
C (3)	-1.103	-0.16911	-1.41467	0.0426025	-0.703948	1.33933	1.47594	0.532868	ENSMUSG00000020811	-1.05411	0.000770235	0.00895324	Wscd1	-0.187152	0.998447	216881	WSC domain containing 1 [Source:MGI Symbol;Acc:MGI:2448493]	2.32089	1.74784	2.22748	1.06876	1.41525	1.50827	0.973149	1.20501	1.21468	0.805574	1.15541	0.0959366	0.501057	0.592898	-0.0392674	0.269045
C (3)	-0.878411	0.215292	-1.3014	0.0795243	-1.368	1.312	0.917768	1.02323	ENSMUSG00000039813	-0.852904	0.0029163	0.0251524	Tbc1d2	-0.337897	0.901343	381605	TBC1 domain family, member 2 [Source:MGI Symbol;Acc:MGI:2652885]	1.00854	1.03284	1.10241	0.672373	0.860654	0.834678	0.611144	0.602025	0.0122712	0.0466168	0.140654	-0.572666	-0.216495	-0.260708	-0.710416	-0.732105
C (3)	-1.51973	-0.161974	-1.54679	0.728519	-0.308224	0.98158	0.829428	0.997199	ENSMUSG00000074158	-1.26347	0.000283228	0.00396488	Zfp976	-0.0577319	0.998447	208111	zinc finger protein 976 [Source:MGI Symbol;Acc:MGI:3036263]	1.02767	1.09083	1.08479	0.445831	0.722427	0.991463	0.441563	0.685827	0.0393841	0.125429	0.117418	-1.16543	-0.469076	-0.0123692	-1.17931	-0.544083
C (3)	-0.92207	-0.361322	-1.63954	0.0572499	-0.508812	1.12237	0.756448	1.49567	ENSMUSG00000026437	-0.801335	0.00343184	0.0288032	Cdk18	-0.155746	0.998447	18557	cyclin-dependent kinase 18 [Source:MGI Symbol;Acc:MGI:97518]	7.60105	9.21688	8.36201	4.90678	5.67931	6.33425	4.06958	5.46505	2.9262	3.20428	3.06385	2.29478	2.50572	2.66317	2.02488	2.45023
C (3)	-0.445954	-1.74467	-0.730022	-0.359635	0.414144	1.84364	0.481808	0.540685	ENSMUSG00000060180	-2.59139	1.99137e-06	5.4691e-05	Myh13	0.781359	0.769126	544791	myosin, heavy polypeptide 13, skeletal muscle [Source:MGI Symbol;Acc:MGI:1339967]	0.702747	0.735889	2.04038	0.339966	0.123021	0.363728	0.272192	0.666498	-0.508923	-0.44244	1.02884	-1.55654	-3.02302	-1.45907	-1.8773	-0.585328
C (3)	-0.650741	-1.56359	-0.848305	0.364722	-0.0379628	2.00209	0.372287	0.361497	ENSMUSG00000032125	-0.836352	0.0028436	0.0246566	Robo4	0.266155	0.954826	74144	roundabout guidance receptor 4 [Source:MGI Symbol;Acc:MGI:1921394]	9.23021	9.20558	13.8195	7.16452	5.71494	9.21294	6.82243	8.33854	3.20636	3.20251	3.78864	2.84087	2.51474	3.20366	2.77029	3.0598
C (3)	0.295484	-1.73007	-0.661051	-0.284324	-0.402502	1.97558	0.478541	0.328342	ENSMUSG00000016356	-0.759031	0.00460513	0.0361796	Col20a1	-0.0170425	0.998447	73368	collagen, type XX, alpha 1 [Source:MGI Symbol;Acc:MGI:1920618]	2.0385	1.98144	2.70529	1.96917	1.34274	1.76475	1.64344	1.72576	1.02751	0.986549	1.43578	0.977588	0.425181	0.819463	0.716722	0.787234
C (3)	-0.205011	-1.87081	-0.205762	0.260793	-0.745301	1.8023	0.681215	0.282574	ENSMUSG00000035407	-1.2092	0.000390627	0.00516177	Kank4	0.0717057	0.998447	242553	KN motif and ankyrin repeat domains 4 [Source:MGI Symbol;Acc:MGI:3043381]	0.799262	0.689495	1.21093	0.575517	0.310428	0.683952	0.575357	0.471089	-0.32326	-0.536388	0.276117	-0.79707	-1.68767	-0.548033	-0.797471	-1.08593
C (3)	-0.547612	-1.37938	-0.442224	0.644226	-0.830661	2.09126	0.320683	0.14371	ENSMUSG00000024869	-0.994655	0.00230693	0.0211315	Gm49405	0.205549	0.998447	#NUM!	predicted gene, 49405 [Source:MGI Symbol;Acc:MGI:6155029]	0.778966	0.745983	1.20089	0.629984	0.514066	0.843082	0.646426	0.587865	-0.360368	-0.422785	0.264109	-0.666613	-0.959974	-0.246255	-0.629443	-0.766443
C (3)	-0.425752	-1.28348	-0.324948	-0.0825634	-0.786611	2.27642	0.137874	0.48906	ENSMUSG00000041261	-1.2771	6.16016e-05	0.00107911	Car8	0.0765387	0.998447	12319	carbonic anhydrase 8 [Source:MGI Symbol;Acc:MGI:88253]	2.34495	2.64982	4.93613	1.92725	1.42984	2.17176	1.99606	1.69977	1.22955	1.4059	2.30338	0.946541	0.515852	1.11887	0.997157	0.765342
C (3)	-0.520443	-1.33277	-0.390088	-0.24462	-0.725562	2.14167	0.699157	0.372658	ENSMUSG00000024074	-1.21582	0.000221493	0.00320448	Crim1	0.240992	0.994051	50766	cysteine rich transmembrane BMP regulator 1 (chordin like) [Source:MGI Symbol;Acc:MGI:1354756]	52.2663	45.6849	94.7234	31.6148	22.6188	35.4216	33.3601	29.0516	5.70781	5.51364	6.56565	4.98253	4.49945	5.14656	5.06005	4.86055
C (3)	-0.37544	-1.59542	-0.843985	0.458528	-0.729664	1.49535	1.21814	0.37249	ENSMUSG00000111177	-1.60939	3.8703e-05	0.00072292	Rps2-ps3	0.461481	0.91392	#NUM!	ribosomal protein S2, pseudogene 3 [Source:MGI Symbol;Acc:MGI:3648241]	2.73018	2.06352	2.99258	1.61093	1.07566	2.12314	1.37947	1.43268	1.449	1.04511	1.58139	0.687894	0.105225	1.0862	0.464115	0.518715
C (3)	-0.501297	-1.62328	-0.870097	0.0419527	-0.472166	1.52629	0.951568	0.947028	ENSMUSG00000032528	-1.99083	2.39961e-08	1.01801e-06	Vipr1	0.397327	0.914912	22354	vasoactive intestinal peptide receptor 1 [Source:MGI Symbol;Acc:MGI:109272]	1.66711	1.6626	2.34795	0.701448	0.359462	0.969563	0.563065	0.71373	0.737347	0.733444	1.2314	-0.511592	-1.47609	-0.0445935	-0.828627	-0.48655
C (3)	-0.55457	-1.33564	-1.37075	0.5311	-0.471705	1.29353	0.828553	1.07948	ENSMUSG00000044937	-0.857079	0.00240513	0.0218791	Ttc41	-0.00756427	0.99871	103220	tetratricopeptide repeat domain 41 [Source:MGI Symbol;Acc:MGI:2387653]	1.95827	2.05148	2.1345	1.51548	1.31124	1.85324	1.30274	1.53893	0.969577	1.03667	1.0939	0.599771	0.390937	0.890047	0.381548	0.621927
C (3)	-0.759898	-1.28853	-1.2206	0.213848	-0.277502	1.63776	0.722991	0.971931	ENSMUSG00000045288	-3.33368	1.64177e-12	1.50938e-10	Ush1g	0.929823	0.482352	16470	USH1 protein network component sans [Source:MGI Symbol;Acc:MGI:2450757]	1.09205	1.3706	2.51661	0.282163	0.174171	0.686191	0.18531	0.438226	0.127046	0.454812	1.33148	-1.8254	-2.52142	-0.543318	-2.43199	-1.19025
C (3)	-0.781448	-1.18992	-1.25009	-0.00127654	-0.149722	1.7359	0.684534	0.952023	ENSMUSG00000027601	-0.704592	0.00530545	0.0404016	Mtfr1	0.106226	0.998447	67472	mitochondrial fission regulator 1 [Source:MGI Symbol;Acc:MGI:1914722]	27.9715	29.2508	33.3467	21.8914	20.4463	24.9413	20.2416	24.33	4.80588	4.8704	5.05947	4.45229	4.35377	4.64047	4.33925	4.60466
C (3)	-0.964631	-1.1138	-1.18687	0.0583168	-0.143152	1.64117	1.20279	0.506182	ENSMUSG00000042589	-2.64525	5.75421e-10	3.3752e-08	Cux2	0.591932	0.786843	13048	cut-like homeobox 2 [Source:MGI Symbol;Acc:MGI:107321]	3.42575	1.99568	4.81315	0.637711	0.568032	1.41	0.536732	1.20601	1.77642	0.99688	2.26698	-0.649025	-0.815956	0.495699	-0.897726	0.270247
C (3)	-1.14203	-1.27274	-1.30686	0.459792	0.337624	1.32753	0.851389	0.745286	ENSMUSG00000044921	-2.28701	5.83019e-08	2.2902e-06	Rassf9	0.914544	0.366596	237504	Ras association (RalGDS/AF-6) domain family (N-terminal) member 9 [Source:MGI Symbol;Acc:MGI:2384307]	3.97557	3.71347	5.39905	1.10388	1.01493	3.09088	0.992909	2.85745	1.99116	1.89277	2.43271	0.142587	0.021376	1.62802	-0.0102666	1.51473
C (3)	0.268187	-1.64309	-1.22931	-0.405684	-0.155636	1.40696	0.843893	0.914673	ENSMUSG00000118642	-1.42224	8.16844e-05	0.00136983	AY036118	-0.221055	0.998447	#NUM!	cDNA sequence AY036118 [Source:MGI Symbol;Acc:MGI:2158419]	1.77437	1.82696	2.23852	1.39914	0.635784	1.05946	0.754173	1.17463	0.827304	0.869444	1.16254	0.484541	-0.653391	0.0833332	-0.407033	0.232206
C (3)	-0.0214838	-1.53371	-1.42868	-0.387058	0.165615	1.10529	1.08319	1.01683	ENSMUSG00000057286	-1.27093	0.000106172	0.00172685	St6galnac2	-0.0724462	0.998447	20446	ST6 (alpha-N-acetyl-neuraminyl-2,3-beta-galactosyl-1,3)-N-acetylgalactosaminide alpha-2,6-sialyltransferase 2 [Source:MGI Symbol;Acc:MGI:107553]	4.25791	4.14822	4.29508	2.75757	1.52142	2.3883	1.58558	2.96812	2.09014	2.05249	2.10268	1.4634	0.605422	1.25598	0.665009	1.56955
C (3)	0.397905	-2.38231	-0.547642	-0.0322654	0.619551	0.839261	0.264582	0.840913	ENSMUSG00000056899	-1.15038	0.00672048	0.0484794	Immp2l	0.202586	0.998447	93757	IMP2 inner mitochondrial membrane peptidase-like (S. cerevisiae) [Source:MGI Symbol;Acc:MGI:2135611]	13.6459	17.3834	17.3713	14.4319	4.48927	12.0463	9.70159	15.84	3.7704	4.11964	4.11863	3.85119	2.16648	3.59052	3.27822	3.9855
C (3)	-0.511462	-2.01938	-0.909025	0.566821	0.370219	1.08326	0.39769	1.02188	ENSMUSG00000035936	-0.798482	0.00262389	0.0232969	Aldh5a1	0.257591	0.953929	214579	aldhehyde dehydrogenase family 5, subfamily A1 [Source:MGI Symbol;Acc:MGI:2441982]	3.70377	4.12923	4.17363	3.16125	2.43092	3.81453	2.94971	3.68609	1.88899	2.04587	2.0613	1.66049	1.2815	1.9315	1.56057	1.88209
C (3)	-0.541464	-2.0199	-0.834408	0.675599	0.594244	1.17388	0.0953656	0.856686	ENSMUSG00000022537	-0.859603	0.00169446	0.0164657	Tmem44	0.212026	0.992247	224090	transmembrane protein 44 [Source:MGI Symbol;Acc:MGI:1924489]	2.38611	2.79707	2.98853	2.08911	1.53441	2.69332	1.9652	2.64797	1.25466	1.48392	1.57944	1.06289	0.617683	1.42939	0.974675	1.40489
C (3)	-0.860502	-1.56585	-1.1772	0.452797	0.473787	1.18874	0.258422	1.22981	ENSMUSG00000060212	-2.2712	4.84282e-07	1.5539e-05	Pcnx2	0.907608	0.506265	270109	pecanex homolog 2 [Source:MGI Symbol;Acc:MGI:2445010]	0.343172	0.653207	0.635669	0.1635	0.102456	0.390344	0.13255	0.395811	-1.543	-0.614388	-0.653652	-2.61264	-3.28692	-1.35718	-2.91539	-1.33712
C (3)	-1.02161	-1.63762	-0.561951	1.32885	-0.00552377	1.36918	-0.0343642	0.563037	ENSMUSG00000055639	-0.99739	0.000506851	0.00642258	Dach1	0.489346	0.648365	13134	dachshund family transcription factor 1 [Source:MGI Symbol;Acc:MGI:1277991]	2.21546	2.58462	3.18211	1.71733	1.465	3.14918	1.93354	2.23201	1.14761	1.36995	1.66999	0.780169	0.550898	1.65498	0.951247	1.15834
C (3)	-1.14526	-1.45239	-0.694782	0.891092	0.255448	1.42369	-0.327831	1.05003	ENSMUSG00000001520	-1.32073	0.000109409	0.00177063	Nrip2	0.443127	0.85065	60345	nuclear receptor interacting protein 2 [Source:MGI Symbol;Acc:MGI:1891884]	0.981398	1.43957	1.59719	0.781869	0.717869	1.37734	0.886202	1.1542	-0.0270898	0.525639	0.675536	-0.355001	-0.478207	0.461883	-0.174293	0.206893
C (3)	-1.48271	-1.45184	-0.625501	0.783252	1.29449	0.743836	0.0631639	0.675303	ENSMUSG00000034258	-1.34411	0.00205497	0.0193033	Flvcr2	0.878935	0.484832	217721	feline leukemia virus subgroup C cellular receptor 2 [Source:MGI Symbol;Acc:MGI:2384974]	0.293688	0.383027	0.394587	0.150177	0.152202	0.401393	0.217833	0.501072	-1.76764	-1.38448	-1.34158	-2.73526	-2.71594	-1.31691	-2.19871	-0.99691
C (3)	-1.63716	-1.40572	-0.668618	0.828561	0.833217	0.953974	0.600079	0.495667	ENSMUSG00000012819	-1.41732	7.32378e-06	0.00016936	Cdh23	1.00446	0.070922	22295	cadherin 23 (otocadherin) [Source:MGI Symbol;Acc:MGI:1890219]	4.48618	4.30967	5.14	1.89822	2.07486	4.89806	2.75458	4.90683	2.16549	2.10758	2.36177	0.924649	1.05301	2.29221	1.46183	2.29479
C (3)	-0.371035	-1.35267	-1.56213	0.595956	0.544929	1.60678	-0.0577982	0.595972	ENSMUSG00000044788	-1.52281	0.00269563	0.0237388	Fads6	0.682187	0.825641	328035	fatty acid desaturase domain family, member 6 [Source:MGI Symbol;Acc:MGI:3039592]	4.42413	6.44692	11.5393	3.69385	2.09869	6.44686	1.86018	6.26016	2.14539	2.68861	3.52849	1.88512	1.06949	2.6886	0.895441	2.6462
C (3)	-0.295626	-1.26531	-1.86413	0.861726	0.830232	1.07271	0.196076	0.464319	ENSMUSG00000041658	-1.03743	0.00682363	0.0490597	Rragb	0.119782	0.998447	245670	Ras-related GTP binding B [Source:MGI Symbol;Acc:MGI:3038613]	1.47988	1.61237	1.95848	1.26465	0.927606	1.83075	0.766018	1.81242	0.565483	0.689179	0.969732	0.338742	-0.108416	0.872438	-0.38455	0.857915
C (3)	-0.919674	-1.36705	-0.776081	1.91667	-0.245193	0.65822	0.0148667	0.718244	ENSMUSG00000052302	-1.26476	0.00061019	0.00748334	Tbc1d30	0.537759	0.791859	74694	TBC1 domain family, member 30 [Source:MGI Symbol;Acc:MGI:1921944]	0.457123	0.564561	0.554482	0.345323	0.301936	0.808933	0.36053	0.422802	-1.12935	-0.824799	-0.850787	-1.53398	-1.72769	-0.305908	-1.47181	-1.24195
C (3)	-0.190131	-0.547529	-0.386366	-0.527133	-1.15329	-0.515623	1.40552	1.91455	ENSMUSG00000039481	-1.11368	0.000912088	0.010219	Nrtn	-0.334226	0.950127	18188	neurturin [Source:MGI Symbol;Acc:MGI:108417]	5.72835	6.96731	2.73586	3.10077	2.70249	2.72378	2.87533	2.14077	2.51812	2.8006	1.452	1.63263	1.43429	1.44561	1.52373	1.09813
C (3)	-0.545998	-0.321405	-0.128488	-0.760516	-0.996428	-0.590595	1.48098	1.86245	ENSMUSG00000024697	-1.93663	0.000313349	0.00430746	Gna14	-0.502796	0.958242	14675	guanine nucleotide binding protein, alpha 14 [Source:MGI Symbol;Acc:MGI:95769]	1.6055	2.12155	0.353399	0.365104	0.430213	0.312138	0.495335	0.262717	0.683019	1.08512	-1.50063	-1.45362	-1.21688	-1.67974	-1.01352	-1.92842
C (3)	-0.636949	-0.270973	-0.368431	-0.633083	-0.886915	-0.596708	1.90296	1.4901	ENSMUSG00000028132	-0.929837	0.00599253	0.0444146	Tlcd4	-0.12376	0.998447	99887	TLC domain containing 4 [Source:MGI Symbol;Acc:MGI:1923195]	30.6487	26.2904	12.1086	11.9289	13.6663	11.946	13.1803	10.871	4.93775	4.71646	3.59796	3.57639	3.77255	3.57846	3.72031	3.44241
C (3)	-0.321518	0.00917269	-0.296423	0.142044	-1.83795	-0.539698	1.61443	1.22995	ENSMUSG00000056596	-1.68219	0.0027282	0.0238634	Trnp1	-0.420759	0.994051	69539	TMF1-regulated nuclear protein 1 [Source:MGI Symbol;Acc:MGI:1916789]	2.55775	1.94597	0.552948	0.645738	0.816903	0.897842	0.657363	0.219682	1.35487	0.960488	-0.854784	-0.630979	-0.291763	-0.155467	-0.605238	-2.18651
C (3)	0.170051	-0.494165	-0.513334	-1.05257	-0.807855	-0.489307	2.03197	1.15521	ENSMUSG00000093954	-1.24223	0.00446325	0.035365	Gm16867	-0.757618	0.65815	#NUM!	predicted gene, 16867 [Source:MGI Symbol;Acc:MGI:4439791]	1.91518	1.19681	0.495498	0.705661	0.494209	0.366325	0.489155	0.417693	0.937476	0.259192	-1.01305	-0.502953	-1.01681	-1.4488	-1.03164	-1.25949
C (3)	0.0637585	0.0392397	-0.881798	-0.786569	-0.892124	-0.750054	1.82228	1.38527	ENSMUSG00000009487	-1.23873	0.00606591	0.0448559	Otog	-1.0404	0.321078	18419	otogelin [Source:MGI Symbol;Acc:MGI:1202064]	2.5657	1.93058	0.481003	0.816899	0.803967	0.469707	0.44148	0.438523	1.35935	0.949033	-1.05588	-0.29177	-0.314792	-1.09017	-1.17958	-1.18928
C (3)	0.0706023	-0.21356	-1.19025	-0.272474	-0.66848	-0.708701	2.21965	0.763213	ENSMUSG00000040046	-1.97751	0.0011124	0.0119273	Tph1	-0.797097	0.828853	21990	tryptophan hydroxylase 1 [Source:MGI Symbol;Acc:MGI:98796]	5.58047	1.72213	0.52485	0.984571	0.782752	0.746397	0.355804	0.542171	2.48039	0.784193	-0.930023	-0.0224328	-0.353373	-0.421985	-1.49085	-0.88318
C (3)	-1.01524	0.187048	0.0572624	-1.1547	-1.00173	0.163103	1.99329	0.770972	ENSMUSG00000041460	-1.56513	0.00106508	0.0115344	Cacna2d4	-0.509871	0.917167	319734	calcium channel, voltage-dependent, alpha 2/delta subunit 4 [Source:MGI Symbol;Acc:MGI:2442632]	13.5223	6.00104	4.00649	1.83077	4.07076	1.6687	3.73433	1.84728	3.75727	2.58521	2.00234	0.872447	2.0253	0.738721	1.90085	0.885405
C (3)	-1.00931	0.273055	-0.491083	-0.639533	-1.22275	0.641938	2.04658	0.401105	ENSMUSG00000037406	-1.75333	0.000388996	0.00514547	Htra4	-0.784971	0.679243	330723	HtrA serine peptidase 4 [Source:MGI Symbol;Acc:MGI:3036260]	9.15398	2.76662	3.29616	0.992026	2.52064	1.29809	1.44606	0.849412	3.1944	1.46813	1.72078	-0.0115502	1.33379	0.376388	0.532127	-0.235464
C (3)	-1.42629	0.291259	0.227147	-0.479677	-0.749697	-0.433384	2.1643	0.406351	ENSMUSG00000040724	-0.977941	0.00369637	0.030481	Kcna2	-0.135078	0.998447	16490	potassium voltage-gated channel, shaker-related subfamily, member 2 [Source:MGI Symbol;Acc:MGI:96659]	1.59728	0.932696	0.721331	0.532318	0.900417	0.711184	0.882923	0.654779	0.675617	-0.100521	-0.471267	-0.90964	-0.151335	-0.491705	-0.17964	-0.61092
C (3)	-0.603542	-0.487363	-0.652131	-1.16845	-0.287798	-0.0346821	2.00063	1.23333	ENSMUSG00000081752	-1.14518	0.000512177	0.00647742	Sms-ps	-0.241164	0.994051	#NUM!	spermine synthase, pseudogene [Source:MGI Symbol;Acc:MGI:3705601]	61.6162	44.4252	25.8736	20.3018	21.3326	15.9566	19.8855	23.227	5.94524	5.47331	4.69341	4.34353	4.41499	3.99609	4.31365	4.53773
C (3)	-0.565388	-0.360874	-0.370705	-1.33366	-0.421647	-0.194687	1.89456	1.3524	ENSMUSG00000070498	-3.75012	3.42083e-06	8.74641e-05	Tmem132b	-0.617211	0.98195	208151	transmembrane protein 132B [Source:MGI Symbol;Acc:MGI:3609245]	6.14633	2.89245	0.33662	0.201054	0.267176	0.069093	0.263549	0.245529	2.61973	1.53229	-1.57081	-2.31435	-1.90414	-3.85532	-1.92386	-2.02603
C (3)	-0.883473	-0.40494	-0.367511	-1.06449	-0.555069	0.0211054	1.92991	1.32446	ENSMUSG00000040410	-0.798241	0.0029081	0.0251318	Fbxl4	-0.0952409	0.998447	269514	F-box and leucine-rich repeat protein 4 [Source:MGI Symbol;Acc:MGI:2140367]	20.3743	17.2575	12.0713	9.41942	10.7403	8.96327	10.8511	10.3071	4.34868	4.10915	3.59351	3.23564	3.42496	3.16402	3.43977	3.36556
C (3)	-0.904158	-0.462862	-0.245163	-1.163	-0.569753	0.263617	1.99574	1.08558	ENSMUSG00000033458	-0.899784	0.000927368	0.0103541	Fan1	-0.174533	0.998447	330554	FANCD2/FANCI-associated nuclease 1 [Source:MGI Symbol;Acc:MGI:3045266]	7.89937	6.33427	5.18913	3.90893	4.35064	3.67102	4.58659	4.23927	2.98174	2.66318	2.37549	1.96677	2.12123	1.87618	2.19742	2.08381
C (3)	-0.594062	-0.790919	-0.397187	-1.12052	0.0545975	-0.301249	2.1016	1.04774	ENSMUSG00000021963	-1.0395	0.00248099	0.0224432	Sap18	-0.0867371	0.998447	20220	Sin3-associated polypeptide 18 [Source:MGI Symbol;Acc:MGI:1277978]	9.87178	6.80399	4.22541	3.81031	3.55441	3.16386	4.08465	4.79121	3.30331	2.76638	2.07909	1.92991	1.82961	1.66169	2.03021	2.26039
C (3)	-0.939987	-0.63595	0.271647	-1.13189	-0.58975	-0.0759029	1.86139	1.24044	ENSMUSG00000036856	-1.24925	0.00036798	0.00490753	Wnt4	0.115594	0.998447	22417	wingless-type MMTV integration site family, member 4 [Source:MGI Symbol;Acc:MGI:98957]	19.5977	14.7429	8.0633	5.42605	6.23755	4.96911	9.45597	6.37106	4.29261	3.88194	3.01137	2.4399	2.64098	2.31299	3.24122	2.67153
C (3)	-0.572018	-0.649674	0.324841	-1.11634	-0.956901	-0.159134	1.74061	1.38862	ENSMUSG00000024654	-0.793124	0.00553575	0.0416241	Asrgl1	-0.0281346	0.998447	66514	asparaginase like 1 [Source:MGI Symbol;Acc:MGI:1913764]	27.3847	24.9568	16.5921	14.8802	14.5785	12.8902	18.8512	13.4438	4.7753	4.64136	4.05243	3.89532	3.86577	3.6882	4.23658	3.74887
C (3)	-0.756087	-0.830903	-0.121086	-0.805763	-0.691212	-0.0584262	1.99759	1.26589	ENSMUSG00000071708	-1.00233	0.000720423	0.00851307	Sms	0.113583	0.998447	20603	spermine synthase [Source:MGI Symbol;Acc:MGI:109490]	85.1285	65.7546	41.2044	32.2115	31.3721	31.6517	40.3032	32.9575	6.41157	6.03902	5.36473	5.0095	4.97141	4.98421	5.33282	5.04253
C (3)	-0.37171	-1.01981	-0.0599023	-0.797917	-0.813612	-0.0957469	2.0901	1.0686	ENSMUSG00000060961	-0.908557	0.00239102	0.0217813	Slc4a4	0.00993055	0.998447	54403	solute carrier family 4 (anion exchanger), member 4 [Source:MGI Symbol;Acc:MGI:1927555]	66.071	47.8145	33.0726	30.3057	24.6839	26.4803	33.45	26.3491	6.04594	5.57938	5.04756	4.92152	4.6255	4.72685	5.06394	4.71968
C (3)	-0.600486	-0.711056	0.028101	-0.604677	-1.06887	-0.233274	2.08586	1.1044	ENSMUSG00000005034	-0.745195	0.00634273	0.0464	Prkacb	0.00274677	0.999833	18749	protein kinase, cAMP dependent, catalytic, beta [Source:MGI Symbol;Acc:MGI:97594]	60.115	47.2179	33.9754	31.0402	30.2071	31.0082	36.2322	27.6614	5.90965	5.56126	5.08642	4.95607	4.91682	4.95458	5.1792	4.7898
C (3)	-1.21899	-0.0494904	-0.591486	-0.213294	-0.490991	-0.626174	2.03889	1.15154	ENSMUSG00000029638	-0.963692	0.00545672	0.0412211	Glcci1	0.00673333	0.999555	170772	glucocorticoid induced transcript 1 [Source:MGI Symbol;Acc:MGI:2179717]	9.87274	7.32504	4.02825	3.30001	4.89058	4.6284	4.07552	4.21565	3.30345	2.87284	2.01015	1.72247	2.29	2.21051	2.02699	2.07575
C (3)	-1.21833	-0.349194	-0.90101	0.222612	-0.747263	-0.0735637	1.89812	1.16863	ENSMUSG00000022292	-0.763312	0.0048426	0.0376572	Rrm2b	0.0172523	0.998447	382985	ribonucleotide reductase M2 B (TP53 inducible) [Source:MGI Symbol;Acc:MGI:2155865]	12.181	10.2527	7.64526	5.83368	7.1633	8.19934	6.2878	6.52037	3.60656	3.35793	2.93457	2.54441	2.84062	3.03551	2.65255	2.70495
C (3)	-1.64534	-0.579501	-0.350915	0.155391	-0.106128	-0.480783	1.65445	1.35283	ENSMUSG00000021532	-0.830125	0.0022319	0.0205922	Fastkd3	0.11157	0.998447	69577	FAST kinase domains 3 [Source:MGI Symbol;Acc:MGI:1916827]	8.09216	7.61827	5.27874	4.18158	5.1755	5.99527	5.4177	5.68964	3.01653	2.92946	2.40019	2.06405	2.3717	2.58382	2.43768	2.50834
C (3)	-0.481637	-1.33359	-0.714002	-0.772964	-0.101786	0.318987	1.46644	1.61856	ENSMUSG00000045100	-0.723045	0.00385689	0.0315152	Slc25a26	-0.0319065	0.998447	67582	solute carrier family 25 (mitochondrial carrier, phosphate carrier), member 26 [Source:MGI Symbol;Acc:MGI:1914832]	13.2032	13.5036	11.1424	9.89817	8.72637	9.48075	9.56379	10.4701	3.72282	3.75528	3.47799	3.30716	3.12538	3.245	3.25758	3.38821
C (3)	-0.94053	-0.683327	-0.984756	-0.392318	-0.339106	0.0764664	1.82993	1.43365	ENSMUSG00000031112	-3.00737	9.12491e-11	6.03501e-09	Stk26	0.231236	0.998447	70415	serine/threonine kinase 26 [Source:MGI Symbol;Acc:MGI:1917665]	2.73433	1.99697	0.680708	0.303884	0.372639	0.469366	0.293411	0.489596	1.45119	0.997816	-0.554892	-1.71841	-1.42415	-1.09121	-1.76901	-1.03034
C (3)	-0.711292	-0.420926	-0.715044	-1.37721	0.0605261	0.0797571	1.27494	1.80925	ENSMUSG00000031144	-1.06777	0.000533677	0.00667325	Syp	-0.194223	0.998447	20977	synaptophysin [Source:MGI Symbol;Acc:MGI:98467]	2.10133	2.4518	1.48815	1.18432	1.28787	0.977185	1.18303	1.47991	1.0713	1.29384	0.573518	0.244053	0.364988	-0.0332964	0.24249	0.565508
C (3)	-0.818741	-0.457291	-0.773601	-0.87362	-0.105064	-0.268894	1.30238	1.99483	ENSMUSG00000021951	-0.774869	0.00518763	0.0397677	Eef1akmt1	-0.104505	0.998447	68043	EEF1A alpha lysine methyltransferase 1 [Source:MGI Symbol;Acc:MGI:1915293]	37.8833	43.7363	27.3441	24.3959	26.2958	24.1197	24.6255	28.2895	5.24349	5.45076	4.77316	4.60857	4.71676	4.59214	4.62208	4.82219
C (3)	-0.152486	-0.700515	-0.860586	-1.2393	0.0196843	-0.267572	1.51348	1.68729	ENSMUSG00000038742	-0.966873	0.00247257	0.0223983	Angptl6	-0.250909	0.991513	70726	angiopoietin-like 6 [Source:MGI Symbol;Acc:MGI:1917976]	3.54177	3.7327	2.06808	2.14124	1.81455	1.54201	1.7289	2.25555	1.82447	1.90022	1.04829	1.09845	0.859616	0.624815	0.789857	1.17348
C (3)	-1.31312	0.00383997	-0.487887	-0.769092	-0.65392	0.0967472	1.8179	1.30553	ENSMUSG00000097586	-1.51685	1.63674e-05	0.000348478	Gm26528	-0.403987	0.913376	#NUM!	predicted gene, 26528 [Source:MGI Symbol;Acc:MGI:5477022]	76.7863	60.5571	34.5852	17.9947	33.1277	23.1545	26.3772	24.4238	6.26278	5.92022	5.11208	4.1695	5.04997	4.53322	4.72122	4.61022
C (3)	-1.1767	-0.0791819	-0.820211	-0.435306	-0.71451	0.0227029	1.83137	1.37184	ENSMUSG00000030823	-0.872304	0.0014834	0.0148374	9130019O22Rik	-0.186255	0.998447	78921	RIKEN cDNA 9130019O22 gene [Source:MGI Symbol;Acc:MGI:1926171]	2.83848	2.57735	1.94143	1.50913	1.90033	1.76338	1.62645	1.66296	1.50512	1.36589	0.957117	0.593715	0.926248	0.818347	0.701726	0.733752
C (3)	-1.18274	0.159668	-1.06259	-0.825039	-0.5054	0.529517	1.26461	1.62198	ENSMUSG00000082769	-1.59336	3.44075e-05	0.000654955	Gm15793	-0.307003	0.994051	#NUM!	predicted gene 15793 [Source:MGI Symbol;Acc:MGI:3783235]	5.87293	6.92866	4.18002	1.89318	3.52271	2.23384	2.00138	2.58981	2.55408	2.79258	2.06351	0.920812	1.81669	1.15953	1.001	1.37284
C (3)	-0.946956	-0.430498	0.975026	-0.302099	-1.75946	0.571937	1.5219	0.370156	ENSMUSG00000064280	-1.1043	0.00259549	0.0230922	Ccdc146	-0.0457152	0.998447	75172	coiled-coil domain containing 146 [Source:MGI Symbol;Acc:MGI:1922422]	3.10965	2.14726	2.29119	1.40593	1.6599	1.72986	2.60824	1.0827	1.63675	1.1025	1.1961	0.49153	0.731098	0.790659	1.38308	0.114634
C (3)	-0.614289	-1.03585	1.29524	-0.431203	-1.39162	0.687555	1.50877	-0.0186029	ENSMUSG00000002835	-0.79288	0.00506579	0.038972	Chaf1a	-0.00839769	0.998447	27221	chromatin assembly factor 1, subunit A (p150) [Source:MGI Symbol;Acc:MGI:1351331]	1.0978	0.857696	0.961371	0.778984	0.727686	0.802375	1.06057	0.68703	0.134615	-0.221462	-0.0568348	-0.360334	-0.458612	-0.317651	0.0848358	-0.541555
C (3)	-0.352241	-0.760265	0.9383	-1.47602	-0.659588	1.38682	1.31432	-0.391325	ENSMUSG00000030592	-0.753017	0.000754192	0.00883028	Ryr1	0.753019	0.0514556	20190	ryanodine receptor 1, skeletal muscle [Source:MGI Symbol;Acc:MGI:99659]	1728.75	1377.41	1745.52	1384.6	1311.36	1192.11	1644.29	1329.06	10.7555	10.4277	10.7694	10.4353	10.3568	10.2193	10.6833	10.3762
C (3)	-1.42605	-0.417087	1.1461	-1.04639	-0.956392	0.918906	1.03017	0.750743	ENSMUSG00000033768	-1.59844	6.41095e-05	0.001117	Nrxn2	0.273657	0.998447	18190	neurexin II [Source:MGI Symbol;Acc:MGI:1096362]	0.862954	0.763453	0.821867	0.293972	0.45753	0.347213	0.907947	0.361187	-0.212644	-0.389389	-0.283023	-1.76625	-1.12806	-1.52611	-0.13932	-1.46918
C (3)	-1.18633	-0.873619	1.18391	-1.19628	-0.648197	0.912391	1.13795	0.670167	ENSMUSG00000032338	-0.873283	0.00202786	0.0191179	Hcn4	0.0832069	0.998447	330953	hyperpolarization-activated, cyclic nucleotide-gated K+ 4 [Source:MGI Symbol;Acc:MGI:1298209]	1.33018	1.19434	1.26285	0.778883	0.837037	0.777101	1.34433	0.881633	0.411621	0.25622	0.336688	-0.360521	-0.256637	-0.363826	0.426889	-0.18175
C (3)	-1.17917	-0.735527	0.893691	-0.659454	-1.27272	0.573835	1.35592	1.02342	ENSMUSG00000020364	-0.926708	0.00215044	0.0199401	Zfp354a	0.134614	0.998447	21408	zinc finger protein 354A [Source:MGI Symbol;Acc:MGI:103172]	8.52323	7.75757	6.83048	4.15843	4.7149	4.81754	7.47783	4.04974	3.0914	2.9556	2.77199	2.05604	2.23723	2.2683	2.90262	2.01783
C (3)	-0.525391	-1.17365	1.03561	-1.25922	-0.897532	1.26397	0.970833	0.585381	ENSMUSG00000027324	-0.936197	0.00150079	0.0149844	Rpusd2	0.0278895	0.998447	271842	RNA pseudouridylate synthase domain containing 2 [Source:MGI Symbol;Acc:MGI:1918066]	3.50081	3.17421	3.77151	2.39367	2.03016	1.9865	3.55891	2.17771	1.80769	1.6664	1.91514	1.25923	1.0216	0.99023	1.83144	1.12281
C (3)	-0.78186	-0.998663	0.622802	-0.790204	-1.31671	1.27275	1.14021	0.851681	ENSMUSG00000013033	-0.885186	0.000865229	0.00982134	Adgrl1	0.160289	0.998447	330814	adhesion G protein-coupled receptor L1 [Source:MGI Symbol;Acc:MGI:1929461]	19.7368	17.8151	20.6878	9.97485	9.23585	9.94534	16.4246	8.24965	4.30282	4.15503	4.37071	3.3183	3.20724	3.31402	4.03779	3.04433
C (3)	-1.38237	-0.637475	0.133817	-1.08717	-0.488803	1.54473	1.05799	0.859282	ENSMUSG00000056476	-1.53052	5.84446e-07	1.82558e-05	Med12l	0.0692132	0.998447	329650	mediator complex subunit 12-like [Source:MGI Symbol;Acc:MGI:2139916]	0.547469	0.513026	0.641926	0.246482	0.314466	0.271462	0.404679	0.330132	-0.869151	-0.962896	-0.639521	-2.02045	-1.66902	-1.88118	-1.30515	-1.59889
C (3)	-1.23941	-0.818369	0.640452	-1.11239	-0.596617	1.55909	1.04028	0.526958	ENSMUSG00000033006	-2.10765	5.77061e-08	2.27369e-06	Sox10	0.370491	0.95832	20665	SRY (sex determining region Y)-box 10 [Source:MGI Symbol;Acc:MGI:98358]	1.11771	0.85129	1.47179	0.333554	0.417022	0.356802	0.904113	0.469076	0.160546	-0.232277	0.557572	-1.58401	-1.2618	-1.4868	-0.145425	-1.09211
C (3)	-0.99532	-1.24995	0.28472	-1.04943	-0.447552	1.24482	1.28893	0.923784	ENSMUSG00000030731	-1.00416	0.000170588	0.00257131	Syt3	0.0660567	0.998447	20981	synaptotagmin III [Source:MGI Symbol;Acc:MGI:99665]	3.30826	3.03754	3.27431	1.93936	1.82727	1.91498	2.61597	2.20434	1.72607	1.6029	1.71119	0.955578	0.869689	0.937328	1.38734	1.14034
C (3)	-1.12694	-1.14527	-0.0219909	-0.756876	-0.538403	1.45328	1.35223	0.783971	ENSMUSG00000000183	-1.30345	3.65949e-07	1.21949e-05	Fgf6	0.148206	0.998447	14177	fibroblast growth factor 6 [Source:MGI Symbol;Acc:MGI:95520]	5.74179	4.81469	5.92443	2.66312	2.64803	2.98672	3.75058	3.19593	2.5215	2.26744	2.56668	1.41312	1.40492	1.57856	1.90711	1.67624
C (3)	-1.20523	-1.00035	0.549488	-1.35802	-0.132385	0.875336	1.27291	0.998258	ENSMUSG00000103906	-0.951606	0.000570266	0.00705377	Tigd5	0.0998413	0.998447	105734	tigger transposable element derived 5 [Source:MGI Symbol;Acc:MGI:2145902]	1.42103	1.3384	1.30299	0.827663	0.865489	0.800534	1.2136	1.04588	0.50694	0.420513	0.381832	-0.272885	-0.208413	-0.320965	0.279293	0.0647201
C (3)	-0.57463	-0.811977	0.719944	-1.29724	-0.943409	0.165828	1.62954	1.11195	ENSMUSG00000023828	-2.58787	5.97049e-05	0.001053	Slc22a3	0.433422	0.998447	20519	solute carrier family 22 (organic cation transporter), member 3 [Source:MGI Symbol;Acc:MGI:1333817]	1.8947	1.20116	0.522127	0.272022	0.220717	0.143965	0.850523	0.196595	0.921966	0.264426	-0.937527	-1.8782	-2.17973	-2.79621	-0.233578	-2.3467
C (3)	-0.855724	-1.06424	0.504545	-1.02314	-0.847202	0.526694	1.50671	1.25236	ENSMUSG00000020109	-0.668306	0.00629216	0.0461342	Dnajb12	0.172924	0.998186	56709	DnaJ heat shock protein family (Hsp40) member B12 [Source:MGI Symbol;Acc:MGI:1931881]	92.1567	86.9643	73.7028	53.7767	51.2798	51.7626	73.3315	53.8812	6.52602	6.44235	6.20365	5.74891	5.68032	5.69384	6.19636	5.75171
C (3)	-0.703458	-0.775597	0.616277	-1.16009	-1.07231	0.503194	0.840059	1.75192	ENSMUSG00000049550	-0.884224	0.00129459	0.013404	Clip1	0.307976	0.912442	56430	CAP-GLY domain containing linker protein 1 [Source:MGI Symbol;Acc:MGI:1928401]	222.086	281.253	203.529	148.898	146.142	132.289	209.579	135.331	7.79497	8.13572	7.66909	7.21818	7.19123	7.04755	7.71135	7.08035
C (3)	-0.443955	-0.400129	0.515379	-1.60777	-1.04349	0.482486	1.66819	0.829299	ENSMUSG00000056947	-0.984832	0.00163526	0.0160347	Mab21l1	-0.264052	0.987887	17116	mab-21-like 1 [Source:MGI Symbol;Acc:MGI:1333773]	1.84563	1.43469	1.29281	0.978887	0.991853	0.690203	1.30564	0.817628	0.884114	0.52074	0.370514	-0.0307858	-0.0118018	-0.534907	0.384762	-0.290483
C (3)	-0.465919	-0.511601	0.346435	-1.53063	-0.982101	0.357283	1.59792	1.18862	ENSMUSG00000031504	-1.05172	0.00119221	0.0126058	Rab20	-0.267468	0.990856	19332	RAB20, member RAS oncogene family [Source:MGI Symbol;Acc:MGI:102789]	3.18426	2.79858	2.15305	1.66067	1.63692	1.18694	2.1457	1.41115	1.67096	1.4847	1.10638	0.731769	0.71098	0.247251	1.10145	0.49687
C (3)	-0.137557	-0.569997	0.933128	-1.69006	-1.03172	0.110007	1.14013	1.24607	ENSMUSG00000024049	-2.52773	1.38057e-06	3.95937e-05	Myom1	0.296751	0.998447	17929	myomesin 1 [Source:MGI Symbol;Acc:MGI:1341430]	952.542	969.522	802.169	769.721	716.158	594.123	920.215	663.077	9.89564	9.92113	9.64776	9.58819	9.48413	9.21462	9.84583	9.37303
C (3)	-0.771378	-0.468314	0.415811	-1.79528	0.0642588	-0.15682	1.56112	1.1506	ENSMUSG00000094708	-0.861855	0.00294214	0.0252966	Gm10359	0.205853	0.998186	#NUM!	predicted gene 10359 [Source:MGI Symbol;Acc:MGI:3708724]	13452.5	11912.7	8088.65	6742.86	7375.95	4979.33	9583.31	8635.87	13.7156	13.5402	12.9817	12.7191	12.8486	12.2817	13.2263	13.0761
C (3)	-0.690172	-0.856411	-0.655738	-0.661296	-0.941554	0.949236	1.59703	1.25891	ENSMUSG00000038068	-1.99315	1.50869e-13	1.62976e-11	Rnf144b	-0.0813706	0.998447	218215	ring finger protein 144B [Source:MGI Symbol;Acc:MGI:2384986]	32.6782	26.2613	21.4963	7.44784	6.68886	7.5882	7.61551	6.33059	5.03026	4.71487	4.42601	2.89682	2.74176	2.92376	2.92894	2.66234
C (3)	-0.645311	-0.761663	-0.888776	-0.632547	-0.786965	0.6961	1.78514	1.23402	ENSMUSG00000030905	-1.14023	0.00016762	0.00253542	Crym	-0.230695	0.997126	12971	crystallin, mu [Source:MGI Symbol;Acc:MGI:102675]	3.78939	3.21223	2.73377	1.8285	1.76581	1.83551	1.69978	1.75246	1.92197	1.68357	1.45089	0.870657	0.820328	0.876179	0.765345	0.809384
C (3)	-0.318066	-0.542971	-0.812894	-0.778818	-1.20028	0.758389	1.70358	1.19106	ENSMUSG00000069806	-1.75599	2.04897e-08	8.88807e-07	Cacng7	-0.550905	0.574414	81904	calcium channel, voltage-dependent, gamma subunit 7 [Source:MGI Symbol;Acc:MGI:1932374]	21.5889	15.177	11.2715	5.37692	4.60653	3.91693	3.82622	2.93149	4.43222	3.92381	3.49461	2.42678	2.20368	1.96972	1.93592	1.55164
C (3)	-0.588968	-0.564241	-0.859893	-0.683476	-1.02527	1.04018	1.7877	0.893965	ENSMUSG00000036792	-0.863981	0.000334032	0.00454839	Mbd5	-0.177285	0.994051	109241	methyl-CpG binding domain protein 5 [Source:MGI Symbol;Acc:MGI:2138934]	44.076	34.3194	35.7534	22.659	22.8164	22.0673	21.0039	20.0537	5.46192	5.10095	5.16001	4.50201	4.512	4.46384	4.39259	4.32579
C (3)	-0.724684	-0.291113	-0.78479	-0.536943	-1.25794	0.899883	1.82769	0.867896	ENSMUSG00000026840	-3.24326	5.58571e-11	3.97844e-09	Lamc3	-0.652412	0.840286	23928	laminin gamma 3 [Source:MGI Symbol;Acc:MGI:1344394]	2.00536	0.713296	0.738297	0.128344	0.204724	0.157104	0.120299	0.07227	1.00386	-0.487427	-0.437727	-2.96191	-2.28825	-2.67021	-3.0553	-3.79046
C (3)	-0.8151	-0.693283	-0.179084	-0.70315	-1.26825	1.03494	1.63325	0.990678	ENSMUSG00000029361	-1.10941	5.22361e-05	0.000933982	Nos1	0.0072189	0.99871	18125	nitric oxide synthase 1, neuronal [Source:MGI Symbol;Acc:MGI:97360]	89.2556	66.3746	67.7426	28.8742	30.5419	30.4033	38.7107	23.4313	6.47987	6.05256	6.08199	4.85171	4.93272	4.92616	5.27466	4.55036
C (3)	-0.641659	-0.530069	-0.377943	-1.01186	-1.13822	0.966783	1.663	1.06997	ENSMUSG00000021981	-0.685105	0.00367137	0.0303255	Cab39l	-0.155003	0.998447	69008	calcium binding protein 39-like [Source:MGI Symbol;Acc:MGI:1914081]	12.7396	11.3307	11.102	8.0789	8.25905	7.50894	8.51112	7.32376	3.67125	3.50217	3.47275	3.01416	3.04597	2.90861	3.08935	2.87258
C (3)	-0.407237	-0.819559	-0.156067	-1.1326	-1.06458	1.03622	1.72618	0.817638	ENSMUSG00000002274	-0.771627	0.00154491	0.0153579	Metrn	-0.130941	0.998447	70083	meteorin, glial cell differentiation regulator [Source:MGI Symbol;Acc:MGI:1917333]	56.6581	44.6195	47.2589	32.3348	29.0129	26.7207	34.5421	27.2028	5.82421	5.4796	5.56251	5.01501	4.85862	4.73989	5.11028	4.76569
C (3)	-0.719998	-0.749009	-0.646032	-0.716213	-1.00957	1.34315	1.40343	1.09424	ENSMUSG00000084883	-1.32306	2.2305e-08	9.54254e-07	Ccdc85c	-0.0887558	0.998447	668158	coiled-coil domain containing 85C [Source:MGI Symbol;Acc:MGI:3644008]	41.911	35.4648	40.5684	13.3109	13.1039	13.3381	13.8535	11.3836	5.38926	5.14832	5.34228	3.73454	3.71193	3.73749	3.79218	3.50888
C (3)	-0.76948	-0.742307	-0.464437	-0.870392	-0.987109	1.35515	1.26293	1.21565	ENSMUSG00000060093	-2.8772	2.92011e-22	1.14707e-19	H4c1	-0.0974202	0.998447	326619	H4 clustered histone 1 [Source:MGI Symbol;Acc:MGI:2448419]	49.1807	46.9347	53.8758	6.59291	6.77244	5.96685	8.9138	5.31651	5.62002	5.55258	5.75156	2.72092	2.75968	2.57697	3.15604	2.41048
C (3)	-0.538378	-0.835556	-0.623804	-0.839152	-0.998468	1.36433	1.17481	1.29622	ENSMUSG00000042010	-1.65989	8.21086e-11	5.55089e-09	Acacb	-0.121564	0.998447	100705	acetyl-Coenzyme A carboxylase beta [Source:MGI Symbol;Acc:MGI:2140940]	199.98	209.707	215.369	102.313	91.0847	90.9566	98.9509	85.461	7.64371	7.71223	7.75067	6.67685	6.50914	6.50711	6.62864	6.41719
C (3)	-0.971801	-0.919681	-0.389227	-0.392891	-1.08508	1.35968	1.20949	1.18951	ENSMUSG00000020312	-1.59549	1.24336e-09	6.97735e-08	Shc2	0.0821525	0.998447	216148	SHC (Src homology 2 domain containing) transforming protein 2 [Source:MGI Symbol;Acc:MGI:106180]	7.96404	7.89031	8.5409	2.88442	2.95527	3.77676	3.78321	2.73623	2.9935	2.98008	3.09439	1.52828	1.56329	1.91715	1.91961	1.45219
C (3)	-0.71593	-1.01195	-0.413929	-0.697359	-0.914991	0.829734	1.41763	1.50679	ENSMUSG00000002820	-0.772782	0.000915991	0.0102502	Atg4d	0.0382579	0.998447	235040	autophagy related 4D, cysteine peptidase [Source:MGI Symbol;Acc:MGI:2444308]	49.8925	51.0856	42.6934	28.3424	26.2037	28.4823	30.7044	26.8858	5.64075	5.67484	5.41594	4.82489	4.7117	4.83199	4.94037	4.74877
C (3)	-0.942988	-0.786478	-0.30972	-0.787831	-0.909386	0.80824	1.52857	1.39959	ENSMUSG00000002803	-0.754988	0.00156914	0.0155273	Btbd6	0.0128831	0.998447	399566	BTB (POZ) domain containing 6 [Source:MGI Symbol;Acc:MGI:3026623]	26.4641	25.7635	22.7812	15.8255	16.3492	16.3446	18.0539	15.9365	4.72597	4.68726	4.50977	3.98417	4.03115	4.03074	4.17424	3.99426
C (3)	-0.992882	-0.530608	-0.358974	-0.642189	-1.08018	0.537634	1.65944	1.40776	ENSMUSG00000027346	-1.0988	7.18737e-05	0.00122431	Gpcpd1	0.0663278	0.998447	74182	glycerophosphocholine phosphodiesterase 1 [Source:MGI Symbol;Acc:MGI:104898]	240.383	219.055	158.873	90.2966	107.099	102.777	114.104	87.4329	7.90919	7.77515	7.31173	6.4966	6.7428	6.68337	6.83421	6.4501
C (3)	-1.29067	-0.58361	-0.281825	-0.792139	-0.626669	0.542768	1.5507	1.48144	ENSMUSG00000025876	-0.822453	0.00127293	0.013215	Unc5a	0.0730145	0.998447	107448	unc-5 netrin receptor A [Source:MGI Symbol;Acc:MGI:894682]	23.165	22.692	17.1565	9.93626	12.2659	11.5271	13.4198	12.1096	4.53388	4.50411	4.10068	3.3127	3.61659	3.52696	3.74629	3.59808
C (3)	-0.981261	-0.934459	-0.0516641	-0.539844	-0.891973	0.247834	1.72934	1.42203	ENSMUSG00000037989	-1.03451	0.000370394	0.00492299	Wnk2	0.275373	0.953929	75607	WNK lysine deficient protein kinase 2 [Source:MGI Symbol;Acc:MGI:1922857]	135.228	120.308	76.9662	48.221	49.0872	57.038	68.6782	49.887	7.07925	6.91059	6.26615	5.59159	5.61728	5.83385	6.10178	5.64059
C (3)	-0.95494	-0.781889	-0.283943	-0.48961	-0.85614	0.0763323	1.6947	1.59549	ENSMUSG00000024597	-1.09637	0.000176846	0.0026533	Slc12a2	0.163503	0.998447	20496	solute carrier family 12, member 2 [Source:MGI Symbol;Acc:MGI:101924]	52.093	50.3523	29.9238	21.0183	22.3019	24.6503	26.4496	21.7418	5.70302	5.65398	4.90322	4.39357	4.47909	4.62354	4.72518	4.4424
C (3)	-0.90428	-0.504317	-0.611394	-0.115537	-1.41157	1.0128	1.6616	0.872693	ENSMUSG00000079465	-1.42788	2.44865e-06	6.59913e-05	Col4a3	-0.136879	0.998447	12828	collagen, type IV, alpha 3 [Source:MGI Symbol;Acc:MGI:104688]	1.60948	1.14224	1.21397	0.527609	0.627791	0.743373	0.599241	0.423204	0.686594	0.191872	0.27973	-0.922459	-0.671644	-0.427842	-0.738792	-1.24057
C (3)	-1.11911	-0.281588	-0.315595	-0.493922	-1.32036	1.26606	1.5875	0.677021	ENSMUSG00000038253	-0.99437	0.000309599	0.00427405	Hoxa5	-0.211497	0.993996	15402	homeobox A5 [Source:MGI Symbol;Acc:MGI:96177]	4.53054	3.43209	4.10748	1.98455	2.56207	2.40142	2.53564	1.86641	2.17968	1.77909	2.03825	0.98881	1.35731	1.26389	1.34235	0.900264
C (3)	-0.451862	-0.513875	-0.698226	-0.172951	-1.59028	1.32632	1.56002	0.540854	ENSMUSG00000004791	-1.09195	0.00174368	0.0168304	Pgf	-0.128244	0.998447	18654	placental growth factor [Source:MGI Symbol;Acc:MGI:105095]	1.46	1.14911	1.382	0.910065	0.896902	0.971697	0.858885	0.69649	0.545968	0.200522	0.466756	-0.135959	-0.156978	-0.0414216	-0.219463	-0.521825
C (3)	-0.611747	-1.07995	-0.458112	-0.465121	-0.91349	1.22899	1.87246	0.426967	ENSMUSG00000044499	-1.5391	4.69477e-07	1.51013e-05	Hs3st5	-0.017889	0.998447	319415	heparan sulfate (glucosamine) 3-O-sulfotransferase 5 [Source:MGI Symbol;Acc:MGI:2441996]	9.29754	4.92308	7.00563	3.11754	2.5373	3.32523	3.33549	2.73004	3.21685	2.29956	2.80852	1.64041	1.34329	1.73345	1.7379	1.44892
C (3)	-1.13745	-0.828832	-0.0348944	-0.56863	-0.867588	1.38156	1.70616	0.349665	ENSMUSG00000024294	-0.95867	0.00023748	0.00339036	Mib1	0.225028	0.979855	225164	mindbomb E3 ubiquitin protein ligase 1 [Source:MGI Symbol;Acc:MGI:2443157]	38.5206	25.8921	35.0275	16.7506	18.335	19.7868	23.1344	18.1281	5.26756	4.69444	5.13042	4.06614	4.19653	4.30646	4.53197	4.18015
C (3)	-0.194251	-0.855639	-0.07185	-0.308827	-1.84865	1.24277	1.23507	0.801376	ENSMUSG00000092232	-1.45078	2.51765e-05	0.000502096	Gm20521	-0.221614	0.998447	#NUM!	predicted gene 20521 [Source:MGI Symbol;Acc:MGI:5141986]	12.482	9.7724	12.5364	5.57192	3.83637	5.22307	5.97038	2.19061	3.64178	3.28871	3.64805	2.47818	1.93974	2.3849	2.57782	1.13133
C (3)	-0.340911	-0.406226	-0.383524	-0.556061	-1.76061	1.43334	1.20721	0.806794	ENSMUSG00000029047	-0.723194	0.00416996	0.033483	Pex10	-0.330466	0.840286	668173	peroxisomal biogenesis factor 10 [Source:MGI Symbol;Acc:MGI:2684988]	12.2498	11.0661	12.9734	8.26963	8.13367	7.83017	8.18067	5.76764	3.61468	3.46807	3.69748	3.04782	3.02391	2.96904	3.03222	2.52798
C (3)	-0.0593305	-0.238983	-0.248868	-0.286934	-2.17017	0.995777	1.20022	0.808289	ENSMUSG00000031734	-0.868984	0.00579837	0.0431979	Irx3	-0.411714	0.840286	16373	Iroquois related homeobox 3 [Source:MGI Symbol;Acc:MGI:1197522]	4.4207	3.76413	4.06506	2.63688	2.44954	2.40182	2.43962	1.10924	2.14427	1.91232	2.02328	1.39883	1.29251	1.26413	1.28666	0.149572
C (3)	-1.18534	-0.198049	0.107939	0.313183	-1.8943	1.19082	0.99451	0.671228	ENSMUSG00000035601	-1.21321	0.000312451	0.00429968	Trmt10b	-0.184202	0.998447	69934	tRNA methyltransferase 10B [Source:MGI Symbol;Acc:MGI:1917184]	3.45731	3.07438	3.71276	1.56668	2.2422	2.69957	2.50569	1.2111	1.78965	1.62029	1.89249	0.647714	1.16492	1.43273	1.32521	0.27632
C (3)	-0.886534	-0.388059	0.102056	0.050817	-1.9576	0.906817	1.22055	0.951952	ENSMUSG00000028259	-1.748	8.28911e-07	2.49342e-05	Fhl5	0.0773574	0.998447	57756	four and a half LIM domains 5 [Source:MGI Symbol;Acc:MGI:1913192]	3.08087	2.71422	2.65704	1.14024	1.4425	1.77431	1.81772	0.687964	1.62334	1.44054	1.40982	0.189332	0.528576	0.827259	0.86213	-0.539595
C (3)	-0.498048	-0.184547	0.00916057	-1.82482	-0.807468	1.34982	0.954907	1.00099	ENSMUSG00000083405	-1.26116	3.04957e-05	0.000590906	Gm15725	-0.285384	0.958242	#NUM!	predicted gene 15725 [Source:MGI Symbol;Acc:MGI:3833682]	13.4858	13.796	16.387	6.58465	7.68618	3.42159	8.45705	5.65235	3.75337	3.78618	4.03448	2.71911	2.94227	1.77467	3.08016	2.49885
C (3)	-0.466095	-0.285871	0.350253	-1.84457	-0.88023	1.34598	0.843871	0.936656	ENSMUSG00000052430	-0.82612	0.00670131	0.0484149	Bmpr1b	-0.241921	0.990856	12167	bone morphogenetic protein receptor, type 1B [Source:MGI Symbol;Acc:MGI:107191]	5.9615	6.14463	7.02206	3.88901	4.12441	2.48096	5.07516	3.39773	2.57567	2.61933	2.81189	1.9594	2.04419	1.3109	2.34345	1.76457
C (3)	-0.265636	-0.627296	-0.0306622	-1.7533	-0.690167	1.4004	1.19501	0.771644	ENSMUSG00000047976	-1.23444	0.000169905	0.00256413	Kcna1	-0.322583	0.953929	16485	potassium voltage-gated channel, shaker-related subfamily, member 1 [Source:MGI Symbol;Acc:MGI:96654]	1.16485	0.965587	1.27585	0.609767	0.519471	0.315398	0.676683	0.505198	0.220143	-0.0505218	0.351454	-0.71367	-0.944885	-1.66475	-0.563448	-0.985079
C (3)	-0.928358	0.0416335	0.505819	-1.34818	-1.23048	1.51308	1.04982	0.396675	ENSMUSG00000046070	-1.13531	0.00131703	0.0135604	Igfals	-0.312247	0.977608	16005	insulin-like growth factor binding protein, acid labile subunit [Source:MGI Symbol;Acc:MGI:107973]	3.88538	2.9208	4.75703	1.63712	2.50112	1.36276	3.06346	1.43468	1.95806	1.54636	2.25006	0.711163	1.32257	0.446536	1.61516	0.520725
C (3)	-0.379249	-0.377274	0.060739	-1.29813	-1.4432	1.19447	1.14008	1.10256	ENSMUSG00000032643	-1.09672	0.000212217	0.00309793	Fhl3	-0.243749	0.983426	14201	four and a half LIM domains 3 [Source:MGI Symbol;Acc:MGI:1341092]	455.041	446.909	467.094	219.232	219.44	140.959	270.861	131.466	8.82985	8.80384	8.86757	7.77631	7.77768	7.13914	8.08141	7.03854
C (3)	-0.566462	-0.0125266	-0.200431	-1.46969	-1.18626	1.17048	0.871049	1.39385	ENSMUSG00000029330	-1.43436	4.24342e-06	0.000104776	Cds1	-0.523578	0.698912	74596	CDP-diacylglycerol synthase 1 [Source:MGI Symbol;Acc:MGI:1921846]	1.22198	1.57095	1.41107	0.612467	0.799242	0.396822	0.730241	0.454718	0.289218	0.651635	0.496791	-0.707296	-0.323296	-1.33344	-0.453555	-1.13696
C (3)	-0.675376	-0.00454398	-0.17301	-0.912393	-1.64661	1.3032	0.898814	1.20992	ENSMUSG00000026435	-0.852179	0.002299	0.0211117	Slc45a3	-0.349799	0.872688	212980	solute carrier family 45, member 3 [Source:MGI Symbol;Acc:MGI:1922082]	1.83229	2.00469	2.05948	1.16248	1.41122	1.08551	1.34415	0.877943	0.873649	1.00338	1.04228	0.217208	0.496947	0.118372	0.426696	-0.187801
C (3)	-0.560829	-0.319094	-0.104406	-1.07837	-1.44287	1.43494	0.785122	1.28551	ENSMUSG00000024924	-1.04255	0.00029731	0.00413019	Vldlr	-0.0780165	0.998447	22359	very low density lipoprotein receptor [Source:MGI Symbol;Acc:MGI:98935]	139.236	165.028	173.619	88.1516	95.6941	73.9427	102.932	65.3328	7.12139	7.36657	7.43978	6.46191	6.58036	6.20834	6.68555	6.02974
C (3)	-1.15507	-0.172652	0.0623006	-0.790596	-1.40962	1.26004	1.10249	1.10311	ENSMUSG00000020431	-1.69533	3.08503e-07	1.05092e-05	Adcy1	-0.203242	0.998447	432530	adenylate cyclase 1 [Source:MGI Symbol;Acc:MGI:99677]	0.903666	0.903977	0.985532	0.26082	0.447906	0.318763	0.509744	0.22672	-0.146138	-0.145642	-0.0210254	-1.93887	-1.15873	-1.64944	-0.972155	-2.14102
C (3)	-0.722884	-0.368729	0.121441	-1.39145	-0.93421	1.52263	0.326557	1.44665	ENSMUSG00000038203	-2.08763	1.95685e-06	5.39717e-05	Hoxa13	-0.218631	0.998447	15398	homeobox A13 [Source:MGI Symbol;Acc:MGI:96173]	2.68921	6.66859	7.0923	1.1484	1.53038	0.667845	2.27719	0.967567	1.42718	2.73738	2.82625	0.199626	0.61389	-0.582415	1.18725	-0.0475665
C (3)	-0.895118	-0.546778	0.494044	-1.45913	-0.870588	1.30705	0.741469	1.22905	ENSMUSG00000018822	-1.49096	1.31086e-05	0.000284159	Sfrp5	-0.0446529	0.998447	54612	secreted frizzled-related sequence protein 5 [Source:MGI Symbol;Acc:MGI:1860298]	3.66797	4.6787	4.86447	1.62046	1.9282	1.22283	3.24181	1.64042	1.87498	2.22611	2.28228	0.696402	0.947257	0.29023	1.6968	0.714067
C (3)	-0.659391	-0.392414	0.589185	-1.64621	-0.634335	1.87529	0.263098	0.604774	ENSMUSG00000054793	-1.50065	0.000128282	0.00202796	Cadm4	-0.151252	0.998447	260299	cell adhesion molecule 4 [Source:MGI Symbol;Acc:MGI:2449088]	1.14518	1.35795	2.55905	0.722875	0.82583	0.441893	1.34743	0.731965	0.195579	0.441427	1.35561	-0.468182	-0.276083	-1.17823	0.43021	-0.450153
C (3)	-0.550827	0.0653232	0.559501	-1.68325	-0.991501	1.77019	0.209875	0.620696	ENSMUSG00000047787	-1.08164	0.00563501	0.0422723	Flrt1	-0.414952	0.926779	396184	fibronectin leucine rich transmembrane protein 1 [Source:MGI Symbol;Acc:MGI:3026647]	1.23839	1.51125	2.63824	0.856488	1.15459	0.494693	1.46708	0.69176	0.30846	0.595745	1.39958	-0.223495	0.207376	-1.01539	0.552951	-0.531657
C (3)	-0.259728	-0.554548	0.516792	-1.01049	-1.40628	2.02766	0.2655	0.421101	ENSMUSG00000030732	-1.74898	0.000178456	0.00266819	Chrdl2	-0.1622	0.998447	69121	chordin-like 2 [Source:MGI Symbol;Acc:MGI:1916371]	1.48266	1.6237	4.14913	1.09103	0.918468	0.703766	1.71702	0.558533	0.568192	0.699285	2.05281	0.125687	-0.122699	-0.506832	0.779905	-0.840286
C (3)	-1.47387	-0.104797	0.833589	-0.799357	-1.26402	0.976997	0.559709	1.27175	ENSMUSG00000103332	-1.02771	0.000522597	0.0065734	Pcdhga2	-0.025147	0.998447	93710	protocadherin gamma subfamily A, 2 [Source:MGI Symbol;Acc:MGI:1935214]	1.18639	1.43359	1.32556	0.690981	0.994293	0.826672	1.27598	0.730621	0.246573	0.519632	0.406599	-0.533282	-0.00825704	-0.274613	0.351603	-0.452805
C (3)	-0.83651	-0.515709	1.16209	-1.2493	-1.13112	1.11521	0.207597	1.24774	ENSMUSG00000020682	-0.973251	0.00361887	0.0299753	Mmp28	0.0383478	0.998447	118453	matrix metallopeptidase 28 (epilysin) [Source:MGI Symbol;Acc:MGI:2153062]	1.97443	2.75439	2.63999	1.41354	1.56639	1.23859	2.67991	1.28634	0.981438	1.46173	1.40053	0.499313	0.647445	0.308703	1.42218	0.363274
C (3)	-0.13944	-0.574557	0.489321	-0.950413	-1.65119	1.15015	0.112215	1.56392	ENSMUSG00000008540	-1.33812	0.00520018	0.0398168	Mgst1	-0.225782	0.998447	56615	microsomal glutathione S-transferase 1 [Source:MGI Symbol;Acc:MGI:1913850]	44.1362	100.462	79.4678	38.2712	29.9094	24.1726	54.6495	16.2513	5.46389	6.65051	6.3123	5.25819	4.90253	4.5953	5.77214	4.02249
C (3)	-0.577258	-0.749676	0.868518	-0.925326	-1.45904	1.05748	0.321037	1.46426	ENSMUSG00000003526	-1.01277	0.00653788	0.0475059	Prodh	-0.0110223	0.998447	19125	proline dehydrogenase [Source:MGI Symbol;Acc:MGI:97770]	9.33041	14.615	12.4581	6.5578	6.12864	5.72031	11.5674	4.63907	3.22194	3.86938	3.63901	2.71321	2.61557	2.51609	3.53199	2.21384
C (3)	-0.268958	-0.597412	-1.0737	-0.935759	-0.870905	0.997791	1.44472	1.30422	ENSMUSG00000038204	-0.97875	7.56567e-05	0.00127867	Asb10	-0.303377	0.865183	117590	ankyrin repeat and SOCS box-containing 10 [Source:MGI Symbol;Acc:MGI:2152836]	116.464	109.226	94.9623	53.2495	45.8325	39.2707	36.8731	40.4512	6.86374	6.77117	6.56928	5.7347	5.5183	5.29538	5.2045	5.33811
C (3)	-0.0527094	-0.506177	-1.02872	-1.03801	-0.994396	0.823011	1.51581	1.28118	ENSMUSG00000021140	-0.660479	0.00440963	0.0350472	Pcnx	-0.386048	0.66175	54604	pecanex homolog [Source:MGI Symbol;Acc:MGI:1891924]	58.929	55.0829	48.2811	37.5295	32.9398	28.267	28.3426	28.6238	5.88091	5.78353	5.59339	5.22995	5.04176	4.82105	4.8249	4.83914
C (3)	-0.0504084	-0.464587	-0.851927	-1.23562	-1.02617	0.978084	1.26827	1.38236	ENSMUSG00000042607	-1.96951	1.16455e-10	7.66295e-09	Asb4	-1.20144	0.00576546	65255	ankyrin repeat and SOCS box-containing 4 [Source:MGI Symbol;Acc:MGI:1929751]	14.0202	15.4711	10.9139	4.49209	3.1419	1.615	2.24905	1.93501	3.80943	3.9515	3.44809	2.16739	1.65164	0.691533	1.16931	0.952344
C (3)	-0.116614	-0.32649	-1.16532	-1.27544	-0.721101	1.07632	1.36345	1.16519	ENSMUSG00000056665	-0.706681	0.00335895	0.028327	Them6	-0.384202	0.704886	223626	thioesterase superfamily member 6 [Source:MGI Symbol;Acc:MGI:1925301]	10.2603	9.74621	9.52422	6.99038	6.62015	5.17623	5.32615	5.97632	3.359	3.28484	3.2516	2.80537	2.72686	2.3719	2.41309	2.57926
C (3)	-0.268132	-0.689693	-0.846531	-0.915758	-1.05812	1.33582	1.29363	1.14878	ENSMUSG00000052276	-2.67871	2.24337e-18	5.01393e-16	Ostn	-0.938573	0.067275	239790	osteocrin [Source:MGI Symbol;Acc:MGI:2677164]	41.5174	35.7442	43.368	8.2629	5.34426	4.23061	4.54444	3.65171	5.37565	5.15964	5.43856	3.04665	2.41799	2.08087	2.1841	1.86857
C (3)	-0.480733	-0.520416	-0.769802	-0.970168	-1.06424	1.21267	1.29135	1.30134	ENSMUSG00000036377	-3.22786	1.11844e-26	7.24916e-24	Cracd	-0.769328	0.297921	320827	capping protein inhibiting regulator of actin [Source:MGI Symbol;Acc:MGI:2444817]	5.13719	5.19594	4.69709	0.683477	0.653292	0.391543	0.491844	0.351785	2.36098	2.37738	2.23177	-0.549035	-0.6142	-1.35276	-1.02373	-1.50723
C (3)	-0.478031	-0.303958	-0.889855	-0.999438	-1.057	1.24596	1.50362	0.978701	ENSMUSG00000067787	-0.739356	0.00165975	0.0162503	Blcap	-0.358485	0.743477	53619	bladder cancer associated protein [Source:MGI Symbol;Acc:MGI:1858907]	35.0578	30.3069	32.6394	20.2316	21.2326	17.5069	18.0473	17.2296	5.13167	4.92157	5.02854	4.33854	4.40821	4.12985	4.17371	4.10681
C (3)	-0.322285	-0.642563	-0.542001	-1.24998	-0.928795	0.947827	1.61202	1.12578	ENSMUSG00000074922	-0.930221	0.000254515	0.00359791	Fam122a	-0.276074	0.922804	68034	family with sequence similarity 122, member A [Source:MGI Symbol;Acc:MGI:1915284]	25.7749	22.2233	21.0496	14.2907	12.9611	10.7698	13.3647	11.8779	4.6879	4.474	4.39572	3.837	3.69612	3.42892	3.74035	3.5702
C (3)	-0.351134	-0.639762	-0.628987	-1.15126	-0.883893	0.697364	1.70783	1.24984	ENSMUSG00000001229	-0.678845	0.00374797	0.0308306	Dpp9	-0.1392	0.998447	224897	dipeptidylpeptidase 9 [Source:MGI Symbol;Acc:MGI:2443967]	50.8358	44.4443	37.7942	27.7866	25.5306	21.973	25.6114	23.766	5.66777	5.47393	5.24009	4.79632	4.67415	4.45766	4.67871	4.57083
C (3)	-0.362641	-0.211974	-0.724297	-1.33364	-0.955095	0.94722	1.65563	0.984793	ENSMUSG00000036902	-2.9864	5.36766e-12	4.48909e-10	Neto2	-1.56426	0.012466	74513	neuropilin (NRP) and tolloid (TLL)-like 2 [Source:MGI Symbol;Acc:MGI:1921763]	15.1771	6.3628	6.06041	1.11	1.34933	0.315396	0.694684	0.515106	3.92383	2.66966	2.59942	0.150565	0.432244	-1.66476	-0.525571	-0.957059
C (3)	-0.0444993	-0.548161	-0.715428	-0.92489	-1.25545	0.50084	1.35159	1.636	ENSMUSG00000040183	-1.5142	4.46126e-06	0.000109737	Ankrd6	-0.766357	0.301822	140577	ankyrin repeat domain 6 [Source:MGI Symbol;Acc:MGI:2154278]	5.37098	6.35344	3.24955	2.3547	1.7488	1.39992	1.58428	1.15162	2.42518	2.66754	1.70024	1.23554	0.806361	0.485341	0.663829	0.203663
C (3)	-0.247026	-0.40194	-0.604001	-1.00572	-1.2932	0.597271	1.53706	1.41756	ENSMUSG00000035890	-0.696359	0.00528333	0.0403344	Rnf126	-0.439145	0.602769	70294	ring finger protein 126 [Source:MGI Symbol;Acc:MGI:1917544]	129.893	123.526	87.4861	61.3384	57.4696	44.5821	52.7877	39.5052	7.02118	6.94868	6.45098	5.93872	5.84473	5.47839	5.72213	5.30397
C (3)	-0.186927	-0.584183	-0.7106	-0.854528	-1.29354	0.848063	1.13866	1.64305	ENSMUSG00000027457	-3.08249	2.54587e-14	3.13375e-12	Snph	-1.04137	0.277808	241727	syntaphilin [Source:MGI Symbol;Acc:MGI:2139270]	2.75723	4.93908	1.97066	0.595812	0.376453	0.275432	0.32528	0.165828	1.46322	2.30424	0.978675	-0.747071	-1.40946	-1.86023	-1.62025	-2.59224
C (3)	-0.0256333	-0.199782	-0.646969	-1.23305	-1.37694	0.936226	1.33032	1.21582	ENSMUSG00000042608	-0.911434	0.000119516	0.00191506	Stk40	-0.605893	0.219169	74178	serine/threonine kinase 40 [Source:MGI Symbol;Acc:MGI:1921428]	83.7325	79.1124	68.8739	42.7552	39.2192	23.4997	31.4218	21.8819	6.38771	6.30583	6.10588	5.41803	5.29349	4.55457	4.97369	4.45167
C (3)	-0.13054	-0.268693	-0.775674	-1.13017	-1.2985	1.24858	1.09464	1.26035	ENSMUSG00000026672	-0.748404	0.0012414	0.0129359	Optn	-0.605404	0.206407	71648	optineurin [Source:MGI Symbol;Acc:MGI:1918898]	80.1054	85.688	85.279	48.679	46.0202	32.4223	37.4486	30.2778	6.32383	6.42102	6.41412	5.60523	5.5242	5.01892	5.22684	4.92019
C (3)	-0.212204	0.105062	-1.00272	-1.04033	-1.33755	1.19412	1.22068	1.07294	ENSMUSG00000030031	-0.969085	0.000731083	0.0086068	Kbtbd8	-0.794032	0.212443	243574	kelch repeat and BTB (POZ) domain containing 8 [Source:MGI Symbol;Acc:MGI:2661430]	1.11292	1.05634	1.10252	0.670968	0.750517	0.500834	0.50753	0.45093	0.154343	0.0790688	0.140809	-0.575684	-0.414043	-0.997596	-0.978435	-1.14902
C (3)	0.116977	-0.0371246	-0.979619	-1.06907	-1.28056	0.495319	1.69697	1.05711	ENSMUSG00000038481	-1.12867	0.000216522	0.00315368	Cdk19	-1.26047	0.0029201	78334	cyclin-dependent kinase 19 [Source:MGI Symbol;Acc:MGI:1925584]	40.6251	27.1569	19.0679	15.0271	13.638	7.12278	7.53533	6.23496	5.3443	4.76325	4.25307	3.9095	3.76956	2.83244	2.91367	2.64038
C (3)	0.238831	-0.0649678	-0.826621	-1.27668	-1.24727	0.437356	1.62124	1.11811	ENSMUSG00000034290	-0.76228	0.00340093	0.0285903	Nek9	-0.589656	0.331148	217718	NIMA (never in mitosis gene a)-related expressed kinase 9 [Source:MGI Symbol;Acc:MGI:2387995]	123.533	103.328	81.1453	75.6234	67.892	44.1578	51.8076	44.6212	6.94876	6.69108	6.34243	6.24076	6.08517	5.4646	5.69509	5.47966
C (3)	0.229351	-0.295945	-0.928745	-0.72189	-1.4124	0.224914	1.77792	1.1268	ENSMUSG00000036006	-1.24006	0.000975461	0.0107525	Ripor2	-1.03742	0.148034	193385	RHO family interacting cell polarization regulator 2 [Source:MGI Symbol;Acc:MGI:2444879]	19.6497	13.354	7.82099	7.8416	5.74215	4.46005	3.94501	2.96105	4.29644	3.7392	2.96735	2.97115	2.52159	2.15706	1.98003	1.56611
C (3)	-0.421566	-0.104483	-1.043	-0.823682	-1.10099	0.454606	1.58325	1.45586	ENSMUSG00000109695	-0.886306	0.000692218	0.00825504	Gm31166	-0.516778	0.490559	#NUM!	predicted gene, 31166 [Source:MGI Symbol;Acc:MGI:5590325]	15.8599	15.2781	11.3891	8.80736	9.66604	7.82722	7.33942	7.21561	3.98731	3.93339	3.50958	3.13871	3.27293	2.9685	2.87567	2.85112
C (3)	-0.0266271	-0.291876	-1.16742	-0.818835	-0.982655	0.160683	1.58695	1.53978	ENSMUSG00000054640	-0.984625	0.00052986	0.00664272	Slc8a1	-0.531872	0.532074	20541	solute carrier family 8 (sodium/calcium exchanger), member 1 [Source:MGI Symbol;Acc:MGI:107956]	15.2258	14.9357	8.51109	7.88519	7.07679	5.70835	4.95195	5.33947	3.92844	3.90069	3.08934	2.97915	2.82309	2.51307	2.308	2.4167
C (3)	0.39135	0.132045	-0.724189	-1.73862	-0.999611	0.5101	1.40538	1.02354	ENSMUSG00000060096	-1.62756	0.00208257	0.0194653	Amd-ps3	-2.97475	5.95711e-06	#NUM!	S-adenosylmethionine decarboxylase, pseudogene 3 [Source:MGI Symbol;Acc:MGI:3704487]	243.894	143.827	70.7028	59.994	41.9134	3.15293	12.8246	8.7621	7.93011	7.16819	6.14369	5.90675	5.38934	1.65669	3.68084	3.13128
C (3)	0.470954	0.482268	-1.10546	-1.14562	-1.51337	0.721446	1.13647	0.953305	ENSMUSG00000056367	-1.25662	0.000104907	0.00171057	Actr3b	-3.67607	1.74266e-22	242894	ARP3 actin-related protein 3B [Source:MGI Symbol;Acc:MGI:2661120]	22.0871	17.0647	12.3105	8.65076	8.78971	0.887632	0.939283	0.528793	4.46513	4.09294	3.62181	3.11283	3.13582	-0.171966	-0.0903682	-0.919225
C (3)	0.136422	-0.497135	-1.08091	-1.31563	-0.454152	0.348592	1.88384	0.978969	ENSMUSG00000044952	-0.768669	0.00609055	0.0450124	Kctd21	-0.413418	0.784888	622320	potassium channel tetramerisation domain containing 21 [Source:MGI Symbol;Acc:MGI:3643121]	4.15816	3.33498	2.85988	2.71571	2.32703	1.90608	2.01833	2.35155	2.05595	1.73768	1.51596	1.44133	1.21849	0.930606	1.01316	1.23361
C (3)	-0.0740151	-0.292543	-0.773873	-1.33753	-0.72194	0.0674107	1.77729	1.3552	ENSMUSG00000034472	-1.34274	0.000332382	0.00453066	Rasd2	-0.732918	0.457021	75141	RASD family, member 2 [Source:MGI Symbol;Acc:MGI:1922391]	115.808	85.4557	33.808	30.5346	26.0887	12.2931	18.4472	19.1501	6.8556	6.4171	5.07929	4.93237	4.70535	3.61977	4.20533	4.25928
C (3)	-0.433933	-0.39305	-0.779438	-1.30136	-0.617032	0.514352	1.80476	1.2057	ENSMUSG00000033068	-0.808574	0.00170681	0.0165733	Entpd6	-0.391662	0.748856	12497	ectonucleoside triphosphate diphosphohydrolase 6 [Source:MGI Symbol;Acc:MGI:1202295]	10.6188	8.90605	7.2699	5.50312	5.56957	4.26579	4.97224	5.21508	3.40854	3.15479	2.86194	2.46025	2.47757	2.09281	2.3139	2.38269
C (3)	-0.331451	-0.233987	-0.811497	-1.20206	-0.871139	0.351727	1.70616	1.39224	ENSMUSG00000021556	-1.57242	2.2652e-06	6.15594e-05	Golm1	-0.807991	0.244649	105348	golgi membrane protein 1 [Source:MGI Symbol;Acc:MGI:1917329]	22.1835	18.3147	9.7034	6.39427	6.78628	3.75807	4.76996	4.5994	4.47141	4.19493	3.27849	2.67678	2.76262	1.90999	2.25398	2.20145
C (3)	-0.543374	-0.122031	-0.80222	-1.19214	-0.686468	0.324799	2.00258	1.01885	ENSMUSG00000057101	-0.846852	0.00291382	0.0251477	Zfp180	-0.436992	0.730686	210135	zinc finger protein 180 [Source:MGI Symbol;Acc:MGI:1923701]	19.6559	13.9332	10.9299	8.06729	9.34836	6.42942	7.36894	7.67343	4.29689	3.80046	3.4502	3.01208	3.22471	2.68469	2.88146	2.93987
C (3)	-0.596894	0.141815	-0.959464	-1.59232	-0.342411	0.678196	1.44289	1.22818	ENSMUSG00000040113	-0.855371	0.003281	0.0278531	Mettl11b	-0.555665	0.517079	240879	methyltransferase like 11B [Source:MGI Symbol;Acc:MGI:2685053]	20.2289	18.7356	15.3942	9.76284	12.7104	6.84186	8.57704	10.6918	4.33835	4.22771	3.94432	3.2873	3.66794	2.77439	3.10048	3.41843
C (3)	-0.459075	-0.156368	-0.598743	-1.00019	-0.98613	0.382439	2.22035	0.597717	ENSMUSG00000043531	-2.75168	4.09986e-06	0.000101813	Sorcs1	-1.17341	0.43182	58178	sortilin-related VPS10 domain containing receptor 1 [Source:MGI Symbol;Acc:MGI:1929666]	7.25078	1.34299	1.07378	0.447849	0.613404	0.255224	0.387345	0.25898	2.85814	0.42545	0.102701	-1.15892	-0.705091	-1.97016	-1.36831	-1.94909
C (3)	-0.00099681	-0.193985	-0.747567	-1.38571	-0.737916	0.317438	2.10247	0.646273	ENSMUSG00000025777	-1.21197	0.00128291	0.0132937	Gdap1	-0.851243	0.327784	14545	ganglioside-induced differentiation-associated-protein 1 [Source:MGI Symbol;Acc:MGI:1338002]	19.3632	8.4523	7.00939	5.84732	5.23897	2.65844	3.82286	3.84393	4.27524	3.07934	2.80929	2.54777	2.38928	1.41058	1.93465	1.94258
C (3)	-0.1276	-0.723643	-0.588409	-1.11272	-0.730278	0.642895	2.16985	0.4699	ENSMUSG00000085028	-0.910615	0.00120138	0.0126717	Slc2a4rg-ps	-0.305321	0.926779	329584	Slc2a4 regulator, pseudogene [Source:MGI Symbol;Acc:MGI:3651388]	3.24862	2.16716	2.2583	1.87973	1.631	1.48667	1.68438	1.62843	1.69983	1.1158	1.17524	0.910529	0.705757	0.572088	0.752217	0.703477
C (3)	-0.680376	-0.58402	-0.591563	-0.9975	-0.598478	0.615413	2.15691	0.679613	ENSMUSG00000027547	-1.63908	1.96746e-06	5.41491e-05	Sall4	-0.209402	0.998447	99377	spalt like transcription factor 4 [Source:MGI Symbol;Acc:MGI:2139360]	5.8064	2.87769	2.79122	1.50796	1.57861	1.29702	1.57296	1.5678	2.53764	1.52491	1.4809	0.592596	0.658651	0.375199	0.65348	0.64874
C (3)	-0.111402	-0.615842	-0.337463	-1.3664	-1.08608	0.711785	1.34774	1.45766	ENSMUSG00000090290	-0.743357	0.00257629	0.0230169	Tarbp1	-0.253695	0.940778	212728	TAR RNA binding protein 1 [Source:MGI Symbol;Acc:MGI:4936930]	6.41699	6.58735	5.51429	4.53173	4.01826	3.35994	4.29397	3.59215	2.6819	2.7197	2.46317	2.18006	2.00657	1.74844	2.10231	1.84485
C (3)	-0.438	-0.777752	-0.191721	-1.29254	-0.870574	0.647804	1.30816	1.61463	ENSMUSG00000022615	-1.07427	0.000470178	0.00602265	Tymp	-0.227775	0.998186	72962	thymidine phosphorylase [Source:MGI Symbol;Acc:MGI:1920212]	1.2617	1.34962	1.09123	0.859544	0.797693	0.712352	0.907356	0.781583	0.335363	0.432548	0.125961	-0.218357	-0.326094	-0.489338	-0.140259	-0.355529
C (3)	-0.500838	-0.792529	0.0378025	-1.21114	-0.990226	0.558596	1.73205	1.16628	ENSMUSG00000041245	-1.54868	3.52426e-06	8.95783e-05	Wnk3	-0.222583	0.998447	279561	WNK lysine deficient protein kinase 3 [Source:MGI Symbol;Acc:MGI:2652875]	1.91736	1.4805	1.12148	0.691055	0.604807	0.499494	0.883942	0.552557	0.93912	0.566084	0.165408	-0.533128	-0.725453	-1.00146	-0.177976	-0.855805
C (3)	-0.465183	-0.62586	-0.18998	-1.10258	-1.08001	0.436794	1.83131	1.19551	ENSMUSG00000038028	-0.877231	0.00138533	0.014118	Tigar	-0.21613	0.990856	319801	Trp53 induced glycolysis regulatory phosphatase [Source:MGI Symbol;Acc:MGI:2442752]	71.9714	57.2739	43.6089	31.5384	29.7694	25.0835	34.8161	25.2877	6.16935	5.83981	5.44655	4.97904	4.89576	4.64867	5.12168	4.66036
C (3)	-0.627463	-0.920649	-0.230171	-0.921792	-0.916611	0.581055	1.70581	1.32982	ENSMUSG00000030168	-0.775983	0.00119547	0.0126196	Adipor2	0.0440836	0.998447	68465	adiponectin receptor 2 [Source:MGI Symbol;Acc:MGI:93830]	97.4617	88.7951	73.7641	54.6821	50.8519	50.8375	60.3367	50.9028	6.60676	6.47241	6.20485	5.773	5.66823	5.66782	5.91496	5.66967
C (3)	-0.278798	-0.813945	-0.482179	-1.18714	-0.706235	0.311154	1.7175	1.43964	ENSMUSG00000050052	-1.92279	6.24048e-07	1.93068e-05	Tdrp	-0.379384	0.940778	72148	testis development related protein [Source:MGI Symbol;Acc:MGI:1919398]	19.8356	16.5641	7.96638	5.43331	3.83979	3.01422	4.76179	4.11766	4.31002	4.04999	2.99392	2.44183	1.94103	1.59178	2.2515	2.04183
C (3)	-0.615811	-0.704582	-0.525392	-0.987588	-0.605225	0.130212	1.56198	1.74641	ENSMUSG00000026857	-1.14667	7.84155e-05	0.00132013	Ntmt1	-0.152299	0.998447	66617	N-terminal Xaa-Pro-Lys N-methyltransferase 1 [Source:MGI Symbol;Acc:MGI:1913867]	22.9385	24.5626	13.4872	10.2269	9.89568	8.90957	10.5758	10.2672	4.5197	4.61839	3.75352	3.3543	3.3068	3.15536	3.40269	3.35997
C (3)	-0.733314	-0.393528	-0.290637	-1.10375	-0.936818	0.301925	1.41173	1.74438	ENSMUSG00000040888	-0.774875	0.00262658	0.0233048	Gfer	-0.200275	0.991291	11692	growth factor, augmenter of liver regeneration [Source:MGI Symbol;Acc:MGI:107757]	44.3837	48.8993	32.1245	23.762	26.234	21.3316	27.0321	22.3944	5.47196	5.61174	5.0056	4.57058	4.71336	4.41492	4.7566	4.48507
C (3)	-0.404239	-0.453982	-0.318988	-1.20319	-1.1185	0.460839	1.48207	1.556	ENSMUSG00000021311	-0.745388	0.00292242	0.0251716	Mtr	-0.261077	0.937044	238505	5-methyltetrahydrofolate-homocysteine methyltransferase [Source:MGI Symbol;Acc:MGI:894292]	20.0787	20.4892	15.1812	11.9797	11.8176	9.626	12.2626	9.85182	4.32759	4.35679	3.92421	3.58252	3.56287	3.26694	3.61619	3.30039
C (3)	-0.664113	-0.435341	0.0331168	-1.6118	-0.696703	0.56803	1.51133	1.29548	ENSMUSG00000040669	-0.97997	0.000762555	0.00889739	Phc1	-0.170662	0.998447	13619	polyhomeotic 1 [Source:MGI Symbol;Acc:MGI:103248]	26.9557	24.8583	18.9197	11.9153	12.9834	8.34937	15.4788	11.7704	4.75252	4.63566	4.24182	3.57474	3.6986	3.06167	3.95222	3.5571
C (3)	-0.596796	-0.250763	0.0168521	-1.44436	-0.959714	0.37555	1.84483	1.0144	ENSMUSG00000040658	-1.15544	0.000478064	0.00609356	Dnph1	-0.327408	0.953929	381101	2'-deoxynucleoside 5'-phosphate N-hydrolase 1 [Source:MGI Symbol;Acc:MGI:3039376]	6.87139	4.90746	3.78785	2.554	2.93857	1.8114	3.27527	2.20462	2.7806	2.29498	1.92138	1.35276	1.55512	0.857109	1.71162	1.14053
C (3)	-0.727843	-0.649621	-0.148116	-1.35781	-0.554041	0.528574	1.88195	1.02691	ENSMUSG00000034175	-0.703558	0.0059364	0.044049	Rhbdd3	-0.0425697	0.998447	279766	rhomboid domain containing 3 [Source:MGI Symbol;Acc:MGI:2444684]	50.7213	41.8914	37.4725	28.2914	28.7908	24.5728	32.2087	29.413	5.66452	5.38858	5.22776	4.82229	4.84754	4.61899	5.00938	4.87838
C (3)	0.0833517	-0.476391	0.0320905	-1.15145	-1.39081	-0.0316867	1.78138	1.15351	ENSMUSG00000050368	-1.64446	5.72842e-05	0.00101583	Hoxd10	-0.60683	0.786843	15430	homeobox D10 [Source:MGI Symbol;Acc:MGI:96202]	3.24471	2.24952	1.12666	1.20487	0.869194	0.58624	1.16937	0.509833	1.69809	1.16962	0.172052	0.268879	-0.20225	-0.770437	0.225733	-0.971903
C (3)	-0.301455	-0.404699	-0.0981163	-1.08262	-1.13084	0.0283131	2.13335	0.856074	ENSMUSG00000027827	-2.00784	0.000153556	0.00236625	Kcnab1	-0.615714	0.874082	16497	potassium voltage-gated channel, shaker-related subfamily, beta member 1 [Source:MGI Symbol;Acc:MGI:109155]	9.70799	3.83782	2.10322	1.65511	1.53549	0.938268	1.91862	0.905967	3.27917	1.94029	1.0726	0.726923	0.618699	-0.091928	0.94007	-0.14247
C (3)	-0.208382	-0.191894	-0.273641	-1.21149	-1.27834	0.105497	1.69562	1.36263	ENSMUSG00000040447	-1.30033	0.000772116	0.00896056	Spns2	-0.725706	0.502671	216892	spinster homolog 2 [Source:MGI Symbol;Acc:MGI:2384936]	153.153	119.17	46.2187	36.4848	36.9409	17.135	34.7343	16.2933	7.25883	6.89688	5.5304	5.18922	5.20715	4.09887	5.11829	4.0262
C (3)	-0.126974	-0.221973	-0.456357	-0.903069	-1.30433	-0.180713	1.79411	1.39931	ENSMUSG00000035459	-1.06943	0.00352329	0.0294483	Stab2	-0.660371	0.564387	192188	stabilin 2 [Source:MGI Symbol;Acc:MGI:2178743]	16.1612	13.0814	5.61287	5.77674	5.49021	3.81228	4.84259	3.07512	4.01446	3.70945	2.48874	2.53026	2.45686	1.93065	2.27578	1.62064
C (3)	-0.510483	-0.209032	-0.338456	-0.827696	-1.62881	0.89597	1.23176	1.38674	ENSMUSG00000042363	-0.901288	0.000533839	0.00667325	Lgalsl	-0.368898	0.791859	216551	lectin, galactoside binding-like [Source:MGI Symbol;Acc:MGI:1916114]	57.3826	60.8985	50.4454	29.4065	33.0125	26.0364	31.4131	19.146	5.84254	5.92834	5.65665	4.87806	5.04494	4.70246	4.97329	4.25897
C (3)	-0.628773	0.0750099	-0.285926	-0.886175	-1.55444	0.463779	1.66728	1.14924	ENSMUSG00000032131	-1.97815	2.54458e-06	6.81516e-05	Abcg4	-0.886652	0.479881	192663	ATP binding cassette subfamily G member 4 [Source:MGI Symbol;Acc:MGI:1890594]	2.42248	1.56177	0.873706	0.346179	0.628487	0.27834	0.462882	0.157998	1.27649	0.643186	-0.19478	-1.53041	-0.670045	-1.84508	-1.11128	-2.66202
C (3)	-0.510493	-0.433582	0.0808043	-0.487101	-1.71564	0.145816	1.65904	1.26115	ENSMUSG00000047759	-1.49818	0.000156516	0.00240137	Hs3st3a1	-0.204984	0.998447	15478	heparan sulfate (glucosamine) 3-O-sulfotransferase 3A1 [Source:MGI Symbol;Acc:MGI:1333861]	0.459018	0.37872	0.220914	0.160869	0.166961	0.162698	0.214081	0.089852	-1.12338	-1.4008	-2.17844	-2.63604	-2.58242	-2.61973	-2.22377	-3.47631
C (3)	-0.693791	-0.397765	-0.867813	-0.443291	-1.04248	0.289026	1.93861	1.21751	ENSMUSG00000035314	-1.24614	0.000108618	0.00176002	Gdpd5	-0.249522	0.990856	233552	glycerophosphodiester phosphodiesterase domain containing 5 [Source:MGI Symbol;Acc:MGI:2686926]	13.7688	10.0442	6.6917	4.35349	4.95532	4.85762	4.03441	3.73766	3.78333	3.32829	2.74237	2.12217	2.30898	2.28025	2.01236	1.90213
C (3)	-0.541201	0.185664	-0.806206	-0.526076	-1.41999	0.221068	1.95033	0.936414	ENSMUSG00000030838	-1.92296	2.99952e-05	0.00058295	Ush1c	-0.912574	0.498222	72088	USH1 protein network component harmonin [Source:MGI Symbol;Acc:MGI:1919338]	4.12424	1.87109	1.07133	0.591381	1.04217	0.598395	0.481009	0.298101	2.04413	0.903882	0.0994056	-0.75784	0.0595906	-0.74083	-1.05586	-1.74613
C (3)	-0.256276	-0.280021	-0.14078	-1.48929	-1.20472	0.692867	1.56299	1.11523	ENSMUSG00000062077	-0.702254	0.00512752	0.0393516	Trim54	-0.326225	0.840286	58522	tripartite motif-containing 54 [Source:MGI Symbol;Acc:MGI:1889623]	391.567	330.858	282.245	197.486	195.729	124.182	206.257	138.216	8.61312	8.37007	8.14081	7.6256	7.61272	6.95631	7.6883	7.11078
C (3)	-0.199951	-0.1749	-0.0653129	-1.44272	-1.42265	0.765888	1.33416	1.20549	ENSMUSG00000021699	-0.774445	0.00624983	0.0459277	Pde4d	-0.597526	0.403409	238871	phosphodiesterase 4D, cAMP specific [Source:MGI Symbol;Acc:MGI:99555]	255.094	243.377	207.259	145.623	146.962	92.4691	152.967	93.1498	7.99488	7.92705	7.69529	7.18609	7.1993	6.5309	7.25708	6.54148
C (3)	-0.008701	-0.400919	-0.284025	-1.36972	-1.26179	0.532193	1.62746	1.16551	ENSMUSG00000112743	-1.14275	0.000169913	0.00256413	Gm49358	-0.61647	0.443322	#NUM!	predicted gene, 49358 [Source:MGI Symbol;Acc:MGI:6121566]	32.4987	26.6038	20.2197	15.9955	13.4957	8.86949	14.1968	9.29411	5.02231	4.73356	4.33769	3.99959	3.75443	3.14885	3.82749	3.21632
C (3)	-0.319271	-0.0612587	0.143939	-1.48933	-1.3113	0.287758	1.56627	1.1832	ENSMUSG00000026100	-1.17371	0.00288177	0.0249323	Mstn	-0.555974	0.790016	17700	myostatin [Source:MGI Symbol;Acc:MGI:95691]	52.1478	41.7317	24.789	17.4145	20.2344	8.81717	22.7996	9.7792	5.70453	5.38307	4.63163	4.12222	4.33874	3.14032	4.51094	3.28972
C (3)	-0.0440339	0.03578	-0.364847	-0.999128	-1.74374	0.516534	1.0002	1.59924	ENSMUSG00000069763	-1.25474	0.0014267	0.0143478	Tmem100	-1.27472	0.0503597	67888	transmembrane protein 100 [Source:MGI Symbol;Acc:MGI:1915138]	17.9264	27.7234	12.6069	8.38326	8.88468	4.18322	6.6375	2.43298	4.16401	4.79303	3.65614	3.06751	3.15132	2.06461	2.73064	1.28273
C (3)	-0.103953	-0.0117156	-0.0452235	-1.21765	-1.69619	0.795006	0.694519	1.58521	ENSMUSG00000038210	-1.49494	0.000109674	0.0017727	Hoxa11	-0.981863	0.250491	15396	homeobox A11 [Source:MGI Symbol;Acc:MGI:96172]	2.06228	3.97785	2.22093	1.14442	1.22499	0.503332	1.19508	0.353648	1.04424	1.99199	1.15117	0.194622	0.292768	-0.990418	0.257113	-1.49961
C (3)	0.529524	-0.46472	-0.485932	-0.985232	-1.37791	-0.0735154	1.03562	1.82216	ENSMUSG00000074634	-1.71966	0.00570786	0.0426731	Tmem267	-1.63676	0.168486	633640	transmembrane protein 267 [Source:MGI Symbol;Acc:MGI:3648543]	52.2296	114.529	17.2606	31.5137	11.6802	6.94681	11.4355	4.69399	5.7068	6.83957	4.10941	4.97791	3.54599	2.79635	3.51544	2.23081
C (3)	0.103366	-0.853075	-0.185365	-0.843172	-1.20261	-0.105459	1.15832	1.928	ENSMUSG00000022358	-1.29735	0.00130858	0.0135057	Fbxo32	-0.425715	0.921815	67731	F-box protein 32 [Source:MGI Symbol;Acc:MGI:1914981]	239.158	354.301	125.437	139.552	85.6311	86.0652	120.422	71.6336	7.90182	8.46883	6.97082	7.12466	6.42006	6.42736	6.91195	6.16256
C (3)	0.745834	-0.752212	-0.415613	-0.878586	-1.52166	0.139592	1.34468	1.33796	ENSMUSG00000116988	-1.07091	0.00684054	0.0491268	Gm49673	-1.19943	0.135611	#NUM!	predicted gene, 49673 [Source:MGI Symbol;Acc:MGI:6215117]	1.58587	1.57924	0.748038	1.09168	0.428962	0.396457	0.529141	0.26549	0.665277	0.65923	-0.418817	0.126555	-1.22108	-1.33476	-0.918276	-1.91327
C (3)	-0.0286358	-0.143592	-1.0988	-0.605296	-1.37192	1.17214	0.333199	1.7429	ENSMUSG00000070643	-0.841341	0.00274739	0.0239828	Sox13	-0.507598	0.573876	20668	SRY (sex determining region Y)-box 13 [Source:MGI Symbol;Acc:MGI:98361]	10.2549	17.3353	14.0158	8.96204	8.58646	7.23001	6.01619	5.43433	3.35824	4.11564	3.80899	3.16383	3.10206	2.854	2.58885	2.4421
C (3)	0.505916	0.0797906	-1.50539	-0.705005	-1.29288	0.773522	0.621401	1.52264	ENSMUSG00000050164	-0.935001	0.00328828	0.0278966	Mchr1	-1.17937	0.0226088	207911	melanin-concentrating hormone receptor 1 [Source:MGI Symbol;Acc:MGI:2180756]	3.1563	5.42457	3.4584	2.9447	2.2795	1.42246	0.879375	0.999149	1.65823	2.43951	1.79011	1.55812	1.18872	0.508392	-0.18545	-0.00122826
C (3)	0.17725	-0.434505	-1.42957	-0.937618	-0.821242	1.22907	0.780268	1.43635	ENSMUSG00000056091	-1.34516	9.15269e-05	0.00151335	St3gal5	-1.03535	0.0785583	20454	ST3 beta-galactoside alpha-2,3-sialyltransferase 5 [Source:MGI Symbol;Acc:MGI:1339963]	77.7797	131.178	111.21	48.1095	29.5511	19.7926	13.375	21.7154	6.28132	7.03538	6.79715	5.58825	4.88514	4.30689	3.74147	4.44065
C (3)	-0.100008	-0.214328	-1.56251	-0.771044	-0.874264	1.24889	1.14667	1.12659	ENSMUSG00000038522	-0.969213	0.000298179	0.004134	Mfsd4b1	-0.618231	0.337719	215929	major facilitator superfamily domain containing 4B1 [Source:MGI Symbol;Acc:MGI:2143575]	5.41908	5.38206	5.61142	3.54154	3.40606	2.81681	2.1502	2.71933	2.43805	2.42816	2.48836	1.82438	1.7681	1.49406	1.10447	1.44325
C (3)	-0.113464	-0.478369	-1.22982	-0.783066	-1.03435	1.51205	1.14822	0.978796	ENSMUSG00000027983	-0.832272	0.000665633	0.00800426	Cyp2u1	-0.425153	0.617915	71519	cytochrome P450, family 2, subfamily u, polypeptide 1 [Source:MGI Symbol;Acc:MGI:1918769]	12.3845	11.7729	13.8074	8.49341	7.61569	6.95268	6.0835	6.44955	3.63046	3.5574	3.78737	3.08634	2.92897	2.79757	2.6049	2.6892
C (3)	0.0127269	-0.679865	-1.25967	-0.554989	-1.13337	1.20424	1.23573	1.1752	ENSMUSG00000026495	-0.680131	0.00572036	0.0427395	Efcab2	-0.389013	0.714563	68226	EF-hand calcium binding domain 2 [Source:MGI Symbol;Acc:MGI:1915476]	9.42945	9.29472	9.35913	7.05034	5.97997	6.16017	5.20996	5.36876	3.23717	3.21641	3.22637	2.81769	2.58014	2.62297	2.38127	2.42459
C (3)	-0.144893	-0.467197	-0.379312	-0.861443	-1.48862	1.68572	0.355449	1.3003	ENSMUSG00000051669	-1.55596	4.35838e-05	0.000799119	AU021092	-0.51372	0.887322	239691	expressed sequence AU021092 [Source:MGI Symbol;Acc:MGI:2146559]	1.08232	1.86221	2.3236	0.811997	0.67478	0.538054	0.709714	0.375309	0.114122	0.897014	1.21636	-0.300454	-0.567511	-0.894177	-0.49469	-1.41385
C (3)	-0.260207	-0.608142	-0.52667	-0.806956	-1.35443	1.31782	0.591494	1.64709	ENSMUSG00000021904	-1.04074	5.1618e-05	0.000926766	Sema3g	-0.320734	0.86214	218877	sema domain, immunoglobulin domain (Ig), short basic domain, secreted, (semaphorin) 3G [Source:MGI Symbol;Acc:MGI:3041242]	4.0701	5.87793	5.24124	3.02563	2.68043	2.50116	2.75755	2.06708	2.02506	2.55531	2.38991	1.59724	1.42246	1.3226	1.46339	1.04759
C (3)	0.286776	0.0955363	-0.576731	-0.865489	-1.85601	1.28095	0.367595	1.26737	ENSMUSG00000030317	-1.22667	0.00418029	0.0335328	Timp4	-1.58717	0.012466	110595	tissue inhibitor of metalloproteinase 4 [Source:MGI Symbol;Acc:MGI:109125]	13.4711	28.0322	28.3441	12.613	10.7938	4.93466	6.24298	2.20246	3.7518	4.80901	4.82498	3.65684	3.43214	2.30295	2.64223	1.13911
C (3)	0.19367	-0.828954	-0.355301	-1.15475	-1.11695	1.90839	0.607733	0.746163	ENSMUSG00000063142	-0.990729	0.00126805	0.0131818	Kcnma1	-0.369546	0.871796	16531	potassium large conductance calcium-activated channel, subfamily M, alpha member 1 [Source:MGI Symbol;Acc:MGI:99923]	53.689	57.0897	95.6092	44.6789	28.3831	24.5632	35.0207	24.9786	5.74655	5.83516	6.57908	5.48152	4.82696	4.61843	5.13014	4.64262
C (3)	0.330965	-0.801717	-0.508693	-1.05455	-1.31762	1.62746	0.808375	0.915781	ENSMUSG00000037887	-1.04652	0.00112199	0.0119904	Dusp8	-0.658074	0.427775	18218	dual specificity phosphatase 8 [Source:MGI Symbol;Acc:MGI:106626]	33.7765	36.0786	55.8444	25.1965	12.571	10.7639	15.0484	9.15868	5.07795	5.17307	5.80334	4.65515	3.65203	3.42813	3.91154	3.19514
C (3)	0.108637	-0.982911	-0.476815	-0.888612	-1.07088	1.9106	0.362382	1.0376	ENSMUSG00000020032	-0.894531	0.00359221	0.0297926	Nuak1	-0.267022	0.977608	77976	NUAK family, SNF1-like kinase, 1 [Source:MGI Symbol;Acc:MGI:1925226]	20.677	27.2736	39.014	18.6336	11.9095	12.3791	14.6564	11.4875	4.36995	4.76943	5.28592	4.21983	3.57404	3.62983	3.87346	3.522
C (3)	0.00651906	-0.55445	-0.631664	-1.15067	-1.10275	1.7018	0.442065	1.28915	ENSMUSG00000040177	-0.884256	0.000940915	0.0104876	2310057M21Rik	-0.45172	0.643537	68277	RIKEN cDNA 2310057M21 gene [Source:MGI Symbol;Acc:MGI:1915527]	15.8809	21.1624	24.3392	13.7013	11.3289	9.25605	11.0363	9.40762	3.98922	4.40343	4.60521	3.77624	3.50194	3.2104	3.46418	3.23383
C (3)	-0.115695	-0.81555	-0.616939	-1.19009	-0.878754	1.67709	0.799619	1.14032	ENSMUSG00000035226	-2.24543	2.72687e-10	1.69131e-08	Rims4	-0.672228	0.564387	241770	regulating synaptic membrane exocytosis 4 [Source:MGI Symbol;Acc:MGI:2674366]	1.22799	1.61362	2.48121	0.589597	0.33645	0.249192	0.394513	0.319829	0.296304	0.6903	1.31104	-0.762199	-1.57154	-2.00467	-1.34186	-1.64463
C (3)	0.490547	-0.357623	-1.08909	-0.778039	-1.28474	1.81075	0.904724	0.303478	ENSMUSG00000027560	-1.30589	0.000430441	0.00556311	Dok5	-1.25727	0.0528861	76829	docking protein 5 [Source:MGI Symbol;Acc:MGI:1924079]	3.04853	2.03491	5.60561	2.30762	1.30474	0.983502	0.797916	0.699572	1.60812	1.02497	2.48687	1.2064	0.383762	-0.0240001	-0.325691	-0.515456
C (2)	1.37441	0.662123	0.913393	0.451756	-0.171364	-0.296573	-1.79358	-1.14017	ENSMUSG00000049556	1.58553	7.04931e-05	0.00120636	Lingo1	-0.645872	0.673291	235402	leucine rich repeat and Ig domain containing 1 [Source:MGI Symbol;Acc:MGI:1915522]	0.189614	0.309941	0.584526	2.05381	1.20205	1.02616	1.45207	0.642241	-2.39886	-1.68993	-0.774661	1.0383	0.265495	0.0372529	0.538114	-0.638813
C (2)	1.30094	0.925852	0.752408	0.189704	-0.124922	-0.0931196	-1.9603	-0.990554	ENSMUSG00000020142	1.00001	0.00264178	0.0234141	Slc1a4	-0.750529	0.330498	55963	solute carrier family 1 (glutamate/neutral amino acid transporter), member 4 [Source:MGI Symbol;Acc:MGI:2135601]	0.208475	0.32117	0.479094	0.891703	0.754446	0.543447	0.69833	0.472352	-2.26205	-1.63859	-1.06162	-0.165365	-0.40651	-0.879789	-0.518019	-1.08207
C (2)	1.43897	0.86331	0.369195	0.55257	0.0379451	-0.446763	-1.9455	-0.869727	ENSMUSG00000027248	0.815803	0.0011204	0.0119904	Pdia3	-0.382021	0.764971	14827	protein disulfide isomerase associated 3 [Source:MGI Symbol;Acc:MGI:95834]	16.2648	21.1807	23.4981	37.3314	32.4117	30.0312	28.7093	26.4672	4.02368	4.40468	4.55447	5.22232	5.01844	4.90839	4.84345	4.72613
C (2)	1.1442	0.947881	0.748415	0.326056	-0.112606	-0.417631	-2.17365	-0.462666	ENSMUSG00000028634	0.908044	0.000947653	0.0105349	Hivep3	-0.442304	0.710482	16656	human immunodeficiency virus type I enhancer binding protein 3 [Source:MGI Symbol;Acc:MGI:106589]	4.44326	8.62887	8.78094	16.094	14.9139	11.7174	13.8034	9.88391	2.15162	3.10917	3.13437	4.00845	3.89858	3.55058	3.78695	3.30508
C (2)	1.14832	0.535776	1.14025	-0.00284431	0.598156	-0.646731	-1.87306	-0.899862	ENSMUSG00000040152	2.36796	2.06862e-08	8.90883e-07	Thbs1	-0.309398	0.998186	21825	thrombospondin 1 [Source:MGI Symbol;Acc:MGI:98737]	2.32034	5.4046	6.73405	32.0328	18.8134	11.7824	31.809	19.8612	1.21434	2.43419	2.75148	5.00148	4.23369	3.55856	4.99136	4.31188
C (2)	1.26062	0.268891	1.16935	0.234826	0.596181	-0.896051	-1.69715	-0.936669	ENSMUSG00000016487	0.959113	0.000153698	0.00236625	Ppfibp1	-0.00876294	0.998447	67533	PTPRF interacting protein, binding protein 1 (liprin beta 1) [Source:MGI Symbol;Acc:MGI:1914783]	32.7694	41.1959	41.7025	79.8016	59.2114	58.6075	77.6398	65.3398	5.03428	5.36443	5.38206	6.31835	5.8878	5.87301	6.27872	6.02989
C (2)	1.36525	0.0337209	0.83021	0.341665	0.658884	-0.357916	-2.00295	-0.868869	ENSMUSG00000024042	1.24957	0.000370658	0.00492299	Sik1	-0.166095	0.998447	17691	salt inducible kinase 1 [Source:MGI Symbol;Acc:MGI:104754]	9.29302	18.4504	25.1305	71.247	31.8463	38.365	51.5519	46.4782	3.21615	4.20558	4.65137	6.15476	4.99305	5.26172	5.68796	5.53848
C (2)	1.58782	0.673259	1.06843	-0.485197	0.148023	-0.631484	-1.65003	-0.710825	ENSMUSG00000048120	0.971946	0.000876798	0.00990927	Entpd1	-0.535943	0.584634	12495	ectonucleoside triphosphate diphosphohydrolase 1 [Source:MGI Symbol;Acc:MGI:102805]	6.10948	8.39319	8.62141	18.2593	13.4023	9.05859	15.3183	11.2214	2.61105	3.06922	3.10792	4.19056	3.74441	3.17929	3.93719	3.48819
C (2)	1.72531	0.292871	1.33866	-0.465632	-0.159432	-0.582565	-1.43122	-0.717988	ENSMUSG00000026819	1.81398	3.26426e-05	0.000628746	Slc25a25	-0.735013	0.673291	227731	solute carrier family 25 (mitochondrial carrier, phosphate carrier), member 25 [Source:MGI Symbol;Acc:MGI:1915913]	19.7818	30.5536	33.1826	135.462	56.5774	35.6339	107.021	42.9453	4.3061	4.93327	5.05235	7.08175	5.82215	5.15518	6.74175	5.42443
C (2)	1.63999	0.0661049	1.02996	-0.326841	0.469991	-0.303371	-1.79191	-0.783926	ENSMUSG00000028967	1.65182	9.29587e-05	0.00153311	Errfi1	-0.494195	0.902824	74155	ERBB receptor feedback inhibitor 1 [Source:MGI Symbol;Acc:MGI:1921405]	14.4634	26.3895	35.1511	112.06	43.8195	34.6623	77.8745	55.7585	3.85433	4.72189	5.1355	6.80812	5.4535	5.1153	6.28308	5.80112
C (2)	0.442841	0.867836	1.30866	0.485095	0.337219	-0.380244	-1.81217	-1.24924	ENSMUSG00000038702	0.963014	0.00432664	0.0345001	Dsel	-0.0527188	0.998447	319901	dermatan sulfate epimerase-like [Source:MGI Symbol;Acc:MGI:2442948]	1.14686	1.57221	2.55861	4.05811	5.1494	4.15534	6.59238	3.82488	0.197684	0.652799	1.35536	2.02081	2.36441	2.05497	2.7208	1.93541
C (2)	0.360474	0.691358	1.27076	0.282146	0.53449	0.0515561	-1.9946	-1.19619	ENSMUSG00000020893	1.09201	0.00154005	0.0153213	Per1	0.187688	0.998447	18626	period circadian clock 1 [Source:MGI Symbol;Acc:MGI:1098283]	22.0549	34.0395	67.0708	79.3339	94.9662	76.0271	130.121	87.2043	4.46303	5.08914	6.06761	6.30987	6.56934	6.24844	7.02371	6.44633
C (2)	0.753542	0.637937	1.39462	0.387825	0.212202	-0.305037	-1.69092	-1.39017	ENSMUSG00000031880	2.13658	5.77028e-06	0.000136248	Rrad	0.0362358	0.998447	56437	Ras-related associated with diabetes [Source:MGI Symbol;Acc:MGI:1930943]	3.11688	4.24622	12.9568	38.4717	34.1605	26.4151	74.3657	22.0516	1.6401	2.08618	3.69564	5.26572	5.09426	4.72329	6.21656	4.46281
C (2)	0.855042	0.591998	1.25826	0.324491	0.212047	-0.0487943	-1.80248	-1.39056	ENSMUSG00000000555	0.889895	0.00401082	0.0324749	Itga5	-0.0683407	0.998447	16402	integrin alpha 5 (fibronectin receptor alpha) [Source:MGI Symbol;Acc:MGI:96604]	7.04491	8.52464	15.8633	24.1035	21.3405	18.8552	29.0491	17.8989	2.81658	3.09164	3.98762	4.59117	4.41552	4.23689	4.86042	4.1618
C (2)	0.706098	0.826107	1.24204	-0.20511	0.348188	0.259361	-1.58287	-1.59382	ENSMUSG00000035621	1.02055	0.00300441	0.0257581	Midn	-0.11441	0.998447	59090	midnolin [Source:MGI Symbol;Acc:MGI:1890222]	31.3421	31.1713	78.5867	98.2108	104.272	62.3298	128.322	82.1482	4.97003	4.96215	6.29621	6.61781	6.7042	5.96185	7.00363	6.36016
C (2)	1.02785	0.372967	1.22789	0.0111188	0.120977	0.30867	-2.0225	-1.04697	ENSMUSG00000019997	1.99982	0.00654581	0.0475369	Ccn2	-0.305771	0.998447	14219	cellular communication network factor 2 [Source:MGI Symbol;Acc:MGI:95537]	2.01727	6.53148	33.425	79.476	36.1162	23.3582	101.126	26.6625	1.0124	2.70741	5.06286	6.31245	5.17457	4.54586	6.66001	4.73674
C (2)	1.0588	0.241986	1.09933	0.236953	0.416511	0.106137	-2.01523	-1.14448	ENSMUSG00000003032	1.07463	0.00386312	0.0315152	Klf4	-0.100864	0.998447	16600	Kruppel-like factor 4 (gut) [Source:MGI Symbol;Acc:MGI:1342287]	6.70229	10.527	20.1339	32.9954	21.6032	21.5469	33.6962	23.6494	2.74465	3.39602	4.33155	5.0442	4.43318	4.42941	5.07451	4.56373
C (2)	1.12471	0.711485	0.631489	0.0372281	0.623267	-0.123931	-2.17743	-0.82682	ENSMUSG00000059970	0.999335	0.000660223	0.00794659	Hspa2	-0.353013	0.892639	15512	heat shock protein 2 [Source:MGI Symbol;Acc:MGI:96243]	3.62214	6.5629	8.94198	15.4909	12.9152	9.59919	12.4684	12.4234	1.85684	2.71433	3.16059	3.95335	3.69099	3.26291	3.64021	3.63499
C (2)	0.801135	0.399476	0.668054	0.404389	0.84086	0.241634	-1.98881	-1.36673	ENSMUSG00000055148	1.14309	0.00408166	0.0329933	Klf2	0.0398368	0.998447	16598	Kruppel-like factor 2 (lung) [Source:MGI Symbol;Acc:MGI:1342772]	7.78394	11.7079	33.6379	48.5596	37.3088	37.4292	44.499	49.842	2.9605	3.54941	5.07202	5.60168	5.22144	5.22609	5.4757	5.63929
C (2)	1.18417	0.179682	0.893739	-0.120953	0.773643	0.259685	-1.7607	-1.40927	ENSMUSG00000028341	2.11459	0.00356935	0.0296872	Nr4a3	-0.387341	0.998447	18124	nuclear receptor subfamily 4, group A, member 3 [Source:MGI Symbol;Acc:MGI:1352457]	2.17252	3.23563	21.4552	61.1824	19.5952	13.9366	44.0206	38.4182	1.11937	1.69405	4.42325	5.93504	4.29243	3.8008	5.46011	5.26372
C (2)	0.606488	0.703394	0.936179	-0.399381	1.17337	-0.0469195	-1.87563	-1.0975	ENSMUSG00000043415	1.29868	0.00448294	0.035456	Otud1	0.0516008	0.998447	71198	OTU domain containing 1 [Source:MGI Symbol;Acc:MGI:1918448]	4.69963	8.58086	19.344	32.0704	34.5674	14.7269	41.3893	49.7264	2.23255	3.10112	4.27382	5.00317	5.11134	3.88039	5.37118	5.63594
C (2)	0.58676	0.73752	1.11157	-0.124158	1.01747	-0.244778	-1.60888	-1.47551	ENSMUSG00000024190	1.72686	6.08826e-06	0.000143495	Dusp1	0.0317486	0.998447	19252	dual specificity phosphatase 1 [Source:MGI Symbol;Acc:MGI:105120]	38.7064	42.5709	102.447	185.432	206.492	111.656	269.66	252.15	5.2745	5.41179	6.67874	7.53475	7.68994	6.80291	8.075	7.97814
C (2)	1.36689	1.6225	0.276129	0.211456	-0.849771	-0.389689	-1.14092	-1.09659	ENSMUSG00000032666	0.807439	0.000654556	0.00790038	1700025G04Rik	-0.502339	0.437091	69399	RIKEN cDNA 1700025G04 gene [Source:MGI Symbol;Acc:MGI:1916649]	24.9889	25.2266	29.3388	42.6982	45.0945	33.3591	33.8231	26.5924	4.64321	4.65688	4.87474	5.4161	5.49488	5.06001	5.07994	4.73294
C (2)	1.5213	1.14872	0.585133	0.199259	-0.421119	-0.328365	-1.49484	-1.21008	ENSMUSG00000030056	0.763888	0.00171037	0.0165856	Isy1	-0.610379	0.264565	57905	ISY1 splicing factor homolog [Source:MGI Symbol;Acc:MGI:1923310]	8.41416	9.05227	11.3516	18.2504	16.5857	12.9981	14.3516	11.0845	3.07282	3.17828	3.50483	4.18985	4.05187	3.70023	3.84314	3.47047
C (2)	1.8127	0.704692	0.15131	0.437941	-0.585883	0.171773	-1.39743	-1.2951	ENSMUSG00000036040	1.33747	0.000521828	0.0065734	Adamtsl2	-1.19852	0.0860534	77794	ADAMTS-like 2 [Source:MGI Symbol;Acc:MGI:1925044]	0.581495	0.620146	1.56012	4.37884	2.18132	1.84441	1.54017	0.968748	-0.782161	-0.68932	0.641654	2.13055	1.1252	0.883163	0.623087	-0.0458067
C (2)	1.96681	1.01161	-0.141372	-0.32729	-0.33195	-0.0913195	-0.457627	-1.62887	ENSMUSG00000033581	1.7683	5.4327e-07	1.72186e-05	Igf2bp2	-1.99	1.28161e-05	319765	insulin-like growth factor 2 mRNA binding protein 2 [Source:MGI Symbol;Acc:MGI:1890358]	1.65601	0.733563	2.13629	8.93431	4.599	1.81308	2.06324	1.80721	0.727715	-0.447007	1.09511	3.15936	2.20132	0.858439	1.04491	0.853765
C (2)	1.46393	0.92931	0.0728556	0.0300739	0.622467	-0.0962911	-1.61848	-1.40387	ENSMUSG00000038811	1.02083	0.00357493	0.0296872	Gngt2	-0.719781	0.42585	14710	guanine nucleotide binding protein (G protein), gamma transducing activity polypeptide 2 [Source:MGI Symbol;Acc:MGI:893584]	1.93403	2.10291	3.50212	6.43638	5.22485	3.67907	3.74098	4.63546	0.951612	1.07239	1.80823	2.68625	2.38539	1.87934	1.90342	2.21271
C (2)	1.56143	1.26701	0.0355315	-0.174612	0.345253	-0.321839	-1.25032	-1.46246	ENSMUSG00000034382	1.56452	2.73209e-05	0.000537423	AI661453	-1.19522	0.0480417	224833	expressed sequence AI661453 [Source:MGI Symbol;Acc:MGI:2146908]	0.109087	0.098631	0.169551	0.414746	0.360619	0.181832	0.200918	0.23276	-3.19645	-3.34182	-2.56021	-1.2697	-1.47145	-2.45932	-2.31532	-2.10308
C (2)	1.39184	0.884446	0.995252	-0.349105	0.254915	-0.381074	-1.55361	-1.24267	ENSMUSG00000056832	0.97706	0.00357112	0.0296872	Ttc26	-0.76485	0.317585	264134	tetratricopeptide repeat domain 26 [Source:MGI Symbol;Acc:MGI:2444853]	0.33385	0.38278	0.559157	1.21956	0.975614	0.567075	1.02434	0.739644	-1.58273	-1.38541	-0.838675	0.286361	-0.0356176	-0.818389	0.0346961	-0.435097
C (2)	1.60168	0.549346	0.705407	-0.0598927	0.400027	-0.233639	-1.59885	-1.36408	ENSMUSG00000021453	1.91317	9.57679e-08	3.64058e-06	Gadd45g	-0.793833	0.381249	23882	growth arrest and DNA-damage-inducible 45 gamma [Source:MGI Symbol;Acc:MGI:1346325]	14.8253	17.5632	39.7184	149.402	69.8964	45.0257	78.2311	62.7543	3.88999	4.13449	5.31174	7.22306	6.12715	5.49268	6.28967	5.97164
C (2)	2.15104	0.500057	0.283517	-0.313258	-0.061364	-0.232614	-1.46223	-0.865145	ENSMUSG00000052459	0.808862	0.00252137	0.0226721	Atp6v1a	-0.664465	0.273007	11964	ATPase, H+ transporting, lysosomal V1 subunit A [Source:MGI Symbol;Acc:MGI:1201780]	13.6157	15.9551	18.8732	35.5419	22.9267	18.4733	21.6455	19.7513	3.7672	3.99594	4.23827	5.15145	4.51895	4.20737	4.436	4.30387
C (2)	2.1782	0.753225	-0.515107	-0.131526	0.0742423	-0.570692	-1.3816	-0.406743	ENSMUSG00000029675	1.13446	2.4755e-05	0.000495214	Eln	-0.899213	0.0541137	13717	elastin [Source:MGI Symbol;Acc:MGI:95317]	14.7319	20.7158	19.5616	51.1508	31.0781	22.8085	19.9455	24.5101	3.88088	4.37266	4.28995	5.67668	4.95783	4.5115	4.31799	4.6153
C (2)	0.83364	0.871928	0.901811	0.661843	0.559842	-1.50585	-1.07846	-1.24475	ENSMUSG00000040522	2.22357	3.93988e-14	4.72895e-12	Tlr8	-0.365998	0.830062	170744	toll-like receptor 8 [Source:MGI Symbol;Acc:MGI:2176887]	0.821696	0.71098	0.566461	4.33956	4.48661	3.73689	4.60483	3.41945	-0.283323	-0.492119	-0.819951	2.11755	2.16562	1.90184	2.20315	1.77376
C (2)	0.856352	0.727283	0.940237	0.66022	0.647396	-1.51241	-1.05414	-1.26494	ENSMUSG00000028487	2.54623	3.53208e-24	1.76102e-21	Bnc2	-0.117699	0.998447	242509	basonuclin 2 [Source:MGI Symbol;Acc:MGI:2443805]	7.81048	6.54146	5.3122	38.9555	34.9479	33.0311	41.8034	32.6767	2.96541	2.70961	2.40931	5.28375	5.12713	5.04575	5.38555	5.03019
C (2)	0.728001	0.770879	1.10763	0.698085	0.476546	-1.58746	-1.03218	-1.1615	ENSMUSG00000042759	1.87765	2.80521e-09	1.47222e-07	Apobr	-0.0103648	0.998447	171504	apolipoprotein B receptor [Source:MGI Symbol;Acc:MGI:2176230]	0.412243	0.369028	0.256234	1.86122	1.93084	1.81414	2.57625	1.50064	-1.27843	-1.4382	-1.96447	0.896252	0.949226	0.85929	1.36527	0.585582
C (2)	0.840405	0.764586	1.10554	0.455275	0.621178	-1.53616	-1.10453	-1.1463	ENSMUSG00000057666	0.734082	0.00355114	0.0296416	Gapdh	0.0659944	0.998447	14433	glyceraldehyde-3-phosphate dehydrogenase [Source:MGI Symbol;Acc:MGI:95640]	7535.08	7448.9	6690.8	12871.9	12606	11576.9	13846.6	12117.9	12.8794	12.8628	12.708	13.6519	13.6218	13.499	13.7572	13.5649
C (2)	0.773815	1.05405	0.853679	0.692982	0.415848	-1.54408	-1.09881	-1.14748	ENSMUSG00000091243	2.62418	2.3952e-20	7.2207e-18	Vgll3	-0.467312	0.648365	73569	vestigial like family member 3 [Source:MGI Symbol;Acc:MGI:1920819]	1.13877	1.08589	0.737029	7.09719	9.3326	6.55821	7.6732	5.00245	0.187479	0.118877	-0.440207	2.82725	3.22228	2.7133	2.93983	2.32263
C (2)	0.687759	0.990203	0.908867	0.602852	0.608669	-1.6014	-1.03228	-1.16467	ENSMUSG00000028926	2.09755	3.0079e-16	4.87393e-14	Cdk14	-0.221548	0.982086	18647	cyclin-dependent kinase 14 [Source:MGI Symbol;Acc:MGI:894318]	6.7187	6.06061	4.31348	25.6421	32.4512	24.0016	30.4597	24.1106	2.74818	2.59946	2.10885	4.68044	5.0202	4.58506	4.92883	4.59159
C (2)	0.874998	0.758089	0.896053	0.750177	0.545574	-1.20462	-1.07314	-1.54713	ENSMUSG00000054342	2.27558	1.29664e-13	1.42443e-11	Kcnn4	-0.150975	0.998447	16534	potassium intermediate/small conductance calcium-activated channel, subfamily N, member 4 [Source:MGI Symbol;Acc:MGI:1277957]	0.486742	0.311811	0.430182	3.03539	2.71964	2.6995	3.09604	2.2274	-1.03877	-1.68126	-1.21698	1.60188	1.44342	1.43269	1.63042	1.15536
C (2)	0.975683	0.76536	0.902794	0.696991	0.473367	-1.25189	-1.07208	-1.49023	ENSMUSG00000003363	1.19065	1.37961e-07	5.09028e-06	Pld3	-0.131671	0.998447	18807	phospholipase D family, member 3 [Source:MGI Symbol;Acc:MGI:1333782]	19.3641	16.3691	18.0144	44.0915	40.5183	39.4203	42.8189	36.0326	4.27532	4.0329	4.17107	5.46243	5.3405	5.30087	5.42018	5.17123
C (2)	0.783702	0.806825	1.06884	0.64338	0.515569	-1.30463	-1.09669	-1.417	ENSMUSG00000022500	2.16195	1.65946e-15	2.56091e-13	Litaf	-0.0839375	0.998447	56722	LPS-induced TN factor [Source:MGI Symbol;Acc:MGI:1929512]	5.63034	4.36938	4.77585	24.9434	25.4041	22.3212	31.2592	20.1734	2.49322	2.12743	2.25576	4.64058	4.66699	4.48034	4.96621	4.33438
C (2)	0.704985	0.880164	0.929175	0.579213	0.702043	-1.27467	-0.918177	-1.60274	ENSMUSG00000005148	1.87089	8.19811e-14	9.30839e-12	Klf5	-0.115378	0.998447	12224	Kruppel-like factor 5 [Source:MGI Symbol;Acc:MGI:1338056]	6.23467	4.098	5.01083	16.8627	18.7743	15.6115	19.3469	16.8324	2.64031	2.03492	2.32505	4.07577	4.23069	3.96454	4.27403	4.07316
C (2)	0.939667	0.486785	1.1197	0.661948	0.583149	-1.44123	-1.10555	-1.24447	ENSMUSG00000043998	0.632673	0.00652725	0.0474573	Mgat2	-0.0876789	0.998447	217664	mannoside acetylglucosaminyltransferase 2 [Source:MGI Symbol;Acc:MGI:2384966]	5.44203	5.25915	5.0106	9.00139	8.05221	8.40684	9.40909	8.24541	2.44414	2.39483	2.32498	3.17015	3.00938	3.07156	3.23406	3.04359
C (2)	1.00087	0.624609	1.17367	0.380137	0.581393	-1.35191	-1.106	-1.30278	ENSMUSG00000018672	0.651293	0.00448857	0.0354779	Copz2	-0.131564	0.998447	56358	coatomer protein complex, subunit zeta 2 [Source:MGI Symbol;Acc:MGI:1929008]	45.4706	43.1619	42.6039	79.4393	71.9055	67.3979	83.1587	71.0873	5.50686	5.43169	5.41291	6.31178	6.16803	6.07463	6.3778	6.15152
C (2)	1.02345	0.827225	0.990021	0.4593	0.492596	-1.18703	-1.42727	-1.17829	ENSMUSG00000046841	1.41725	7.05874e-10	4.06678e-08	Ckap4	-0.251963	0.92491	216197	cytoskeleton-associated protein 4 [Source:MGI Symbol;Acc:MGI:2444926]	4.16088	4.74666	4.72476	15.2138	13.7137	11.2882	14.9471	11.4888	2.05689	2.24691	2.24024	3.9273	3.77754	3.49674	3.90179	3.52215
C (2)	1.12694	0.892266	0.990761	0.378697	0.358312	-1.24547	-1.26679	-1.2347	ENSMUSG00000039536	0.696524	0.00146451	0.0146711	Stau1	-0.16152	0.998186	20853	staufen double-stranded RNA binding protein 1 [Source:MGI Symbol;Acc:MGI:1338864]	33.9355	34.17	34.0912	56.7252	53.9389	48.3094	55.0913	48.0985	5.08472	5.09466	5.09133	5.82592	5.75325	5.59423	5.78375	5.58792
C (2)	1.0776	0.73947	0.88725	0.422698	0.669928	-1.46462	-1.24455	-1.08777	ENSMUSG00000040711	1.87609	9.65882e-15	1.2908e-12	Sh3pxd2b	-0.317763	0.844621	268396	SH3 and PX domains 2B [Source:MGI Symbol;Acc:MGI:2442062]	3.49617	3.85813	3.04462	15.0424	12.1629	9.9676	13.3465	11.6429	1.80577	1.9479	1.60626	3.91096	3.60442	3.31725	3.73839	3.54138
C (2)	0.824436	0.775363	1.09028	0.628519	0.501307	-1.19927	-1.38757	-1.23306	ENSMUSG00000032431	0.988187	4.19888e-05	0.000775358	Crtap	-0.168313	0.998447	56693	cartilage associated protein [Source:MGI Symbol;Acc:MGI:1891221]	3.31789	3.56196	3.61767	9.16567	8.96136	8.3768	10.3562	7.90131	1.73027	1.83267	1.85506	3.19624	3.16372	3.0664	3.37242	2.98209
C (2)	0.820039	0.772287	1.16399	0.593546	0.441501	-1.2745	-1.39512	-1.12174	ENSMUSG00000015094	1.04763	5.1144e-06	0.000123122	Npdc1	-0.11409	0.998447	18146	neural proliferation, differentiation and control 1 [Source:MGI Symbol;Acc:MGI:1099802]	17.5341	19.6308	18.4301	43.7883	42.9328	39.8765	50.4747	37.4486	4.13209	4.29505	4.20399	5.45247	5.42401	5.31747	5.65749	5.22684
C (2)	0.811542	0.91258	1.04464	0.315983	0.684751	-1.21573	-1.51114	-1.04262	ENSMUSG00000037286	0.643026	0.00430638	0.0343742	Stag1	-0.0651248	0.998447	20842	stromal antigen 1 [Source:MGI Symbol;Acc:MGI:1098658]	13.2871	14.9253	14.2977	23.6453	24.2457	20.9093	25.0534	22.913	3.73195	3.89969	3.83771	4.56348	4.59966	4.38607	4.64693	4.51809
C (2)	0.553832	1.13808	0.948101	0.861396	0.23331	-1.39805	-1.07311	-1.26357	ENSMUSG00000052087	1.60526	3.12356e-06	8.13068e-05	Rgs14	-0.227933	0.998186	51791	regulator of G-protein signaling 14 [Source:MGI Symbol;Acc:MGI:1859709]	0.340474	0.300972	0.275873	0.976292	1.42519	1.19143	1.26023	0.793321	-1.55438	-1.7323	-1.85792	-0.0346154	0.511151	0.252689	0.333682	-0.334023
C (2)	0.768834	0.948623	1.17763	0.717722	0.0946145	-1.26163	-1.13492	-1.31087	ENSMUSG00000022102	1.35561	4.40521e-06	0.000108564	Dok2	-0.214912	0.994051	13449	docking protein 2 [Source:MGI Symbol;Acc:MGI:1332623]	1.52104	1.35476	1.39937	5.32329	5.99181	5.14723	6.96627	3.41592	0.605063	0.438037	0.484777	2.41232	2.58299	2.3638	2.80039	1.77227
C (2)	0.666338	1.16196	0.877422	0.720378	0.356454	-1.33125	-1.14404	-1.30727	ENSMUSG00000036371	0.76561	0.000482398	0.00613672	Serbp1	-0.0204071	0.998447	66870	serpine1 mRNA binding protein 1 [Source:MGI Symbol;Acc:MGI:1914120]	147.941	142.769	142.024	219.534	244.584	222.135	229.873	205.192	7.20888	7.15754	7.14999	7.7783	7.93419	7.7953	7.84469	7.68083
C (2)	0.732947	1.0378	0.876657	0.677999	0.502058	-1.23676	-1.1952	-1.3955	ENSMUSG00000028111	3.59545	1.78828e-32	1.78319e-29	Ctsk	-0.48509	0.641609	13038	cathepsin K [Source:MGI Symbol;Acc:MGI:107823]	2.39944	1.8704	2.2786	26.3915	38.5573	24.6484	31.5558	19.8046	1.2627	0.90335	1.18815	4.722	5.26893	4.62342	4.97983	4.30776
C (2)	0.606706	1.04537	1.09782	0.556208	0.459409	-1.20046	-1.07925	-1.48581	ENSMUSG00000059326	1.86886	2.33525e-10	1.46951e-08	Csf2ra	-0.175489	0.998447	12982	colony stimulating factor 2 receptor, alpha, low-affinity (granulocyte-macrophage) [Source:MGI Symbol;Acc:MGI:1339754]	3.06166	2.18616	2.76916	12.3747	17.7975	11.8677	18.5879	10.9532	1.61431	1.1284	1.46945	3.62932	4.1536	3.56897	4.21629	3.45328
C (2)	0.642823	0.905492	0.910365	0.902679	0.469389	-1.20242	-1.35342	-1.27491	ENSMUSG00000017057	1.96952	5.3008e-13	5.16648e-11	Il13ra1	-0.149667	0.998447	16164	interleukin 13 receptor, alpha 1 [Source:MGI Symbol;Acc:MGI:105052]	0.960314	1.02339	1.0853	4.84067	5.98881	5.97517	6.0125	4.20603	-0.0584219	0.0333532	0.118097	2.27521	2.58227	2.57898	2.58797	2.07246
C (2)	0.678523	0.804831	1.0059	0.900477	0.420469	-1.33936	-1.08381	-1.38703	ENSMUSG00000000594	1.308	6.57473e-08	2.55941e-06	Gm2a	-0.0137847	0.998447	14667	GM2 ganglioside activator protein [Source:MGI Symbol;Acc:MGI:95762]	5.26312	4.56563	4.66884	12.0251	12.7588	13.344	14.0201	10.6548	2.39592	2.19081	2.22306	3.58798	3.67342	3.73811	3.80942	3.41343
C (2)	0.652653	0.934811	1.06476	0.788607	0.329458	-1.40595	-1.36143	-1.00291	ENSMUSG00000060703	1.33063	1.39359e-06	3.98788e-05	Cd302	-0.193385	0.998186	66205	CD302 antigen [Source:MGI Symbol;Acc:MGI:1913455]	3.22725	3.94531	3.14772	9.97646	11.6854	10.7662	12.568	8.32385	1.69031	1.98014	1.65431	3.31853	3.54663	3.42844	3.65168	3.05725
C (2)	0.680853	0.880728	0.907289	0.918502	0.42497	-1.43848	-1.30205	-1.07181	ENSMUSG00000024621	1.21435	1.33818e-07	4.95623e-06	Csf1r	0.020222	0.998447	12978	colony stimulating factor 1 receptor [Source:MGI Symbol;Acc:MGI:1339758]	22.9365	25.5987	21.4914	59.056	64.963	66.144	65.7912	52.271	4.51957	4.678	4.42569	5.88401	6.02155	6.04754	6.03982	5.70794
C (2)	0.468574	0.94134	0.972639	0.981988	0.397317	-1.38474	-1.39261	-0.9845	ENSMUSG00000052688	1.38699	8.84944e-07	2.64321e-05	Rab7b	-0.0111246	0.998447	226421	RAB7B, member RAS oncogene family [Source:MGI Symbol;Acc:MGI:2442295]	2.0637	2.63564	2.07346	6.29713	8.36009	8.56628	8.51841	6.03383	1.04524	1.39815	1.05204	2.65469	3.06352	3.09867	3.09058	2.59308
C (2)	0.784453	0.697866	0.96276	1.03953	0.264523	-1.32433	-1.46383	-0.96097	ENSMUSG00000031502	1.05231	5.05331e-06	0.000122213	Col4a1	0.0471786	0.998447	12826	collagen, type IV, alpha 1 [Source:MGI Symbol;Acc:MGI:88454]	88.2023	100.622	91.4853	158.953	155.388	169.937	166.554	138.713	6.46275	6.6528	6.51547	7.31246	7.27973	7.40886	7.37984	7.11596
C (2)	0.729507	0.675753	1.07541	0.968161	0.337238	-1.28183	-1.36368	-1.14056	ENSMUSG00000005142	1.0564	8.4218e-06	0.000191194	Man2b1	0.0536249	0.998447	17159	mannosidase 2, alpha B1 [Source:MGI Symbol;Acc:MGI:107286]	9.94758	10.9099	10.2903	23.656	23.1355	26.1117	27.2969	20.1111	3.31435	3.44757	3.36322	4.56413	4.53204	4.70663	4.77066	4.32992
C (2)	0.474395	0.667826	1.14211	1.07921	0.380987	-1.29159	-1.36439	-1.08855	ENSMUSG00000040466	1.05415	0.00010993	0.00177463	Blvrb	0.130005	0.998447	233016	biliverdin reductase B (flavin reductase (NADPH)) [Source:MGI Symbol;Acc:MGI:2385271]	5.65142	6.61283	5.89065	16.1057	17.9815	22.729	23.5581	15.2713	2.49861	2.72527	2.55843	4.0095	4.16844	4.50647	4.55815	3.93275
C (2)	0.508927	0.72685	1.15847	0.862834	0.526183	-1.27535	-1.45139	-1.05652	ENSMUSG00000019832	1.46226	2.13031e-06	5.80153e-05	Rab32	0.0916698	0.998447	67844	RAB32, member RAS oncogene family [Source:MGI Symbol;Acc:MGI:1915094]	0.540757	0.722947	0.615494	2.28579	2.68307	2.96523	3.68528	2.31499	-0.886948	-0.468038	-0.700183	1.1927	1.42388	1.56815	1.88177	1.211
C (2)	0.465485	0.844311	1.1874	0.891045	0.360417	-1.11507	-1.42952	-1.20407	ENSMUSG00000025935	0.675435	0.00367721	0.0303423	Tram1	0.0238439	0.998447	72265	translocating chain-associating membrane protein 1 [Source:MGI Symbol;Acc:MGI:1919515]	9.50734	10.1836	10.4636	16.9396	19.0129	19.2857	21.1088	16.4057	3.24904	3.34818	3.38731	4.08233	4.24891	4.26946	4.39977	4.03612
C (2)	0.646609	0.433092	1.27826	0.951846	0.419084	-1.38277	-1.25836	-1.08776	ENSMUSG00000053641	1.03803	6.13147e-05	0.00107554	Dennd4a	0.219154	0.987751	102442	DENN/MADD domain containing 4A [Source:MGI Symbol;Acc:MGI:2142979]	2.60997	2.84547	2.4506	6.84831	6.14647	7.99305	9.42971	6.10303	1.38403	1.50867	1.29314	2.77575	2.61976	2.99875	3.23721	2.60953
C (2)	0.734386	0.476264	1.28796	0.787026	0.477979	-1.20751	-1.24468	-1.31143	ENSMUSG00000020422	1.13271	1.29576e-06	3.73266e-05	Tns3	0.137335	0.998447	319939	tensin 3 [Source:MGI Symbol;Acc:MGI:2443012]	8.69806	8.44898	8.83993	20.5836	18.3963	21.0607	26.1917	18.41	3.12069	3.07878	3.14404	4.36343	4.20134	4.39648	4.71104	4.20242
C (2)	0.7161	0.639119	1.32251	0.730338	0.286439	-1.5094	-0.936664	-1.24845	ENSMUSG00000071713	1.30484	3.37521e-06	8.69839e-05	Csf2rb	0.0764554	0.998447	12983	colony stimulating factor 2 receptor, beta, low-affinity (granulocyte-macrophage) [Source:MGI Symbol;Acc:MGI:1339759]	3.76757	3.12184	2.66731	10.2068	9.74385	10.2948	14.7129	7.87717	1.91364	1.6424	1.41539	3.35146	3.28449	3.36385	3.87901	2.97768
C (2)	0.592901	0.811383	1.24146	0.661207	0.473	-1.13009	-1.32593	-1.32393	ENSMUSG00000054520	1.57775	3.72717e-09	1.92491e-07	Sh3bp2	0.0195549	0.998447	24055	SH3-domain binding protein 2 [Source:MGI Symbol;Acc:MGI:1346349]	2.98303	2.9871	3.41025	11.0716	12.8547	11.6007	17.2472	10.2005	1.57678	1.57875	1.76988	3.46879	3.68422	3.53615	4.10829	3.35057
C (2)	0.582942	0.895264	1.14261	0.505653	0.679629	-1.21207	-1.26571	-1.32831	ENSMUSG00000039234	1.3575	1.11778e-08	5.12007e-07	Sec24d	-0.0407108	0.998447	69608	Sec24 related gene family, member D (S. cerevisiae) [Source:MGI Symbol;Acc:MGI:1916858]	5.75629	5.58942	5.90324	13.7221	15.8913	13.2326	17.85	14.3599	2.52514	2.4827	2.56151	3.77843	3.99016	3.72603	4.15785	3.84398
C (2)	0.459359	0.974328	1.05389	0.636792	0.674508	-1.22008	-1.45495	-1.12385	ENSMUSG00000068335	1.30962	3.15616e-06	8.18266e-05	Dok1	-0.079755	0.998447	13448	docking protein 1 [Source:MGI Symbol;Acc:MGI:893587]	1.1479	1.42832	1.34042	4.06181	5.70633	4.56655	6.01405	4.68167	0.198994	0.514323	0.422684	2.02212	2.51256	2.1911	2.58834	2.22702
C (2)	0.393644	0.778224	1.19902	0.745308	0.653374	-1.47918	-1.21019	-1.08021	ENSMUSG00000041779	0.877484	0.000187999	0.00279797	Tram2	0.11891	0.998447	170829	translocating chain-associating membrane protein 2 [Source:MGI Symbol;Acc:MGI:1924817]	2.65342	2.78651	2.39786	4.85347	5.60965	5.54056	6.57267	5.35206	1.40785	1.47846	1.26175	2.27902	2.48791	2.47003	2.71648	2.4201
C (2)	0.448673	0.87597	1.19615	0.710792	0.52779	-1.51785	-1.10206	-1.13948	ENSMUSG00000038155	0.931614	4.43263e-05	0.000811584	Gstp2	0.0727116	0.998447	14869	glutathione S-transferase, pi 2 [Source:MGI Symbol;Acc:MGI:95864]	107.482	106.151	93.5885	180.108	207.639	196.53	230.994	184.915	6.74795	6.72998	6.54826	7.49272	7.69793	7.6186	7.85171	7.53071
C (2)	0.417161	0.995814	1.23028	0.743019	0.344187	-1.31048	-1.25829	-1.16169	ENSMUSG00000029622	1.15884	2.33899e-06	6.32992e-05	Arpc1b	-0.0110378	0.998447	11867	actin related protein 2/3 complex, subunit 1B [Source:MGI Symbol;Acc:MGI:1343142]	27.148	28.3864	26.5016	58.8479	76.8729	68.4035	85.6631	56.898	4.76277	4.82713	4.72801	5.87892	6.2644	6.096	6.4206	5.83031
C (2)	0.329107	0.885062	1.39549	0.523347	0.538003	-1.14123	-1.48319	-1.04659	ENSMUSG00000026829	1.05383	0.00122327	0.0127881	Gbgt1	0.0698258	0.998447	227671	globoside alpha-1,3-N-acetylgalactosaminyltransferase 1 [Source:MGI Symbol;Acc:MGI:2449143]	0.916562	1.17003	1.10972	2.52529	3.44617	2.81505	4.58462	2.83822	-0.125696	0.22655	0.150193	1.33645	1.78499	1.49316	2.1968	1.50499
C (2)	0.514987	0.854072	1.26208	0.484731	0.555086	-1.46888	-1.48001	-0.722069	ENSMUSG00000026600	2.23099	1.75999e-10	1.13506e-08	Soat1	0.0399281	0.998447	20652	sterol O-acyltransferase 1 [Source:MGI Symbol;Acc:MGI:104665]	1.44833	2.8412	1.46273	8.53335	11.5355	8.30688	16.5793	8.84304	0.534392	1.5065	0.548661	3.09311	3.52801	3.05431	4.05131	3.14454
C (2)	0.510539	0.872529	1.65246	0.482339	-0.0498029	-1.1838	-1.11056	-1.1737	ENSMUSG00000031548	1.23467	0.00039706	0.00522018	Sfrp1	0.0322626	0.998447	20377	secreted frizzled-related protein 1 [Source:MGI Symbol;Acc:MGI:892014]	1.51518	1.46024	1.45163	3.9116	4.83425	3.8476	7.62945	2.81827	0.59949	0.546204	0.537675	1.96776	2.27329	1.94396	2.93158	1.49481
C (2)	0.58197	1.17693	1.4082	0.504403	-0.224456	-1.19108	-1.23968	-1.01628	ENSMUSG00000025555	0.876841	0.000952901	0.0105651	Farp1	-0.215092	0.990856	223254	FERM, RhoGEF (Arhgef) and pleckstrin domain protein 1 (chondrocyte-derived) [Source:MGI Symbol;Acc:MGI:2446173]	3.61622	3.91602	3.67942	6.92316	8.559	6.73433	9.29462	5.19331	1.85448	1.96939	1.87948	2.79143	3.09744	2.75154	3.2164	2.37665
C (2)	0.447507	1.08725	1.57067	0.152711	0.23121	-1.21487	-1.06206	-1.21242	ENSMUSG00000059866	0.899614	0.0038604	0.0315152	Tnip2	-0.20096	0.998447	231130	TNFAIP3 interacting protein 2 [Source:MGI Symbol;Acc:MGI:2386643]	3.8526	3.60631	3.60243	7.47841	9.90572	6.56987	12.2498	6.80042	1.94583	1.85052	1.84897	2.90273	3.30826	2.71586	3.61469	2.76562
C (2)	0.769029	1.12786	1.29455	0.251744	0.17259	-1.18089	-1.28338	-1.15149	ENSMUSG00000063511	0.833487	0.000217105	0.00315862	Snrnp70	-0.144405	0.998447	20637	small nuclear ribonucleoprotein 70 (U1) [Source:MGI Symbol;Acc:MGI:98341]	61.8323	63.8204	63.3717	101.179	110.276	89.3687	114.776	87.6874	5.95029	5.99595	5.98577	6.66076	6.78498	6.4817	6.84268	6.4543
C (2)	0.559535	1.20894	1.35288	0.207741	0.231447	-1.23866	-1.34605	-0.975828	ENSMUSG00000049130	1.72627	1.81938e-06	5.0829e-05	C5ar1	-0.360677	0.948793	12273	complement component 5a receptor 1 [Source:MGI Symbol;Acc:MGI:88232]	1.90419	2.45567	2.04998	7.05124	11.016	5.53737	12.161	5.62829	0.929175	1.29612	1.03561	2.81788	3.46153	2.4692	3.60419	2.4927
C (2)	0.790719	1.13705	1.16098	0.489668	0.0653716	-1.11241	-1.42154	-1.10984	ENSMUSG00000028583	2.16357	4.75818e-11	3.40775e-09	Pdpn	-0.481564	0.780418	14726	podoplanin [Source:MGI Symbol;Acc:MGI:103098]	2.56586	3.28889	3.28215	14.9435	19.6901	11.7576	20.0689	8.38599	1.35944	1.7176	1.71464	3.90145	4.2994	3.55552	4.32689	3.06798
C (2)	0.736471	1.10774	1.19954	0.421441	0.165241	-0.97905	-1.56366	-1.08773	ENSMUSG00000025130	0.863209	0.000149607	0.00231151	P4hb	-0.16684	0.998186	18453	prolyl 4-hydroxylase, beta polypeptide [Source:MGI Symbol;Acc:MGI:97464]	70.7828	78.3893	80.2378	115.922	125.529	108.349	128.026	102.556	6.14533	6.29258	6.32621	6.85701	6.97188	6.75954	7.00029	6.68027
C (2)	0.841158	1.42023	0.926833	0.336075	0.0435221	-1.34025	-1.00372	-1.22385	ENSMUSG00000022246	1.08865	8.60493e-06	0.00019467	Rai14	-0.448462	0.584634	75646	retinoic acid induced 14 [Source:MGI Symbol;Acc:MGI:1922896]	4.92458	4.5833	4.41251	8.99041	10.86	7.62451	9.24526	6.9304	2.3	2.19639	2.1416	3.16839	3.44096	2.93064	3.20871	2.79294
C (2)	0.732424	1.3971	1.02081	0.560685	-0.20212	-1.08932	-1.19233	-1.22724	ENSMUSG00000003037	0.905985	0.000326476	0.00446582	Rab8a	-0.409285	0.699619	17274	RAB8A, member RAS oncogene family [Source:MGI Symbol;Acc:MGI:96960]	8.19163	8.10752	8.44495	14.471	17.6133	13.7546	15.7589	10.9776	3.03415	3.01926	3.07809	3.85509	4.13859	3.78184	3.97809	3.45649
C (2)	1.41833	0.357389	0.919827	0.474765	0.508745	-1.12365	-1.31414	-1.24127	ENSMUSG00000040511	0.830195	0.000745118	0.00874907	Pvr	-0.254121	0.943494	52118	poliovirus receptor [Source:MGI Symbol;Acc:MGI:107741]	9.86966	10.1116	10.5146	24.4708	17.2003	17.8844	20.735	18.0875	3.303	3.33794	3.39433	4.61299	4.10436	4.16063	4.374	4.17692
C (2)	1.5687	0.519181	1.02159	0.2697	0.130644	-1.11095	-1.08835	-1.31052	ENSMUSG00000031508	0.678163	0.00336357	0.0283301	Ankrd10	-0.224961	0.953929	102334	ankyrin repeat domain 10 [Source:MGI Symbol;Acc:MGI:1921840]	21.8074	20.7396	21.6963	39.7529	31.3594	29.6404	35.1298	28.7235	4.44674	4.37432	4.43938	5.31299	4.97083	4.88949	5.13462	4.84416
C (2)	1.23941	0.236582	1.36429	0.539301	0.144196	-0.928833	-1.24586	-1.3491	ENSMUSG00000032300	0.826402	0.00244456	0.022191	1700017B05Rik	-0.113803	0.998447	74211	RIKEN cDNA 1700017B05 gene [Source:MGI Symbol;Acc:MGI:1921461]	3.72628	3.57694	4.22498	9.97493	6.70433	7.55863	10.4809	6.46336	1.89774	1.83872	2.07895	3.31831	2.74509	2.91813	3.38969	2.69229
C (2)	0.949143	0.711446	1.51302	0.384081	-0.123435	-0.818582	-1.466	-1.14967	ENSMUSG00000029659	1.20385	7.2098e-05	0.00122652	Medag	-0.188176	0.998447	70717	mesenteric estrogen dependent adipogenesis [Source:MGI Symbol;Acc:MGI:1917967]	7.14619	8.18563	9.43586	20.154	18.1989	15.8128	25.6739	12.7171	2.83718	3.03309	3.23815	4.33299	4.18578	3.98302	4.68223	3.66869
C (2)	0.972896	0.382856	1.49768	0.509941	0.0900016	-0.661831	-1.57086	-1.22068	ENSMUSG00000018001	0.778361	0.00259505	0.0230922	Cyth3	-0.0112031	0.998447	19159	cytohesin 3 [Source:MGI Symbol;Acc:MGI:1335107]	9.00182	10.0737	12.0548	20.3817	16.8623	17.565	24.1245	15.3482	3.17022	3.33252	3.59154	4.3492	4.07573	4.13463	4.59243	3.94
C (2)	0.763192	0.631204	1.43576	0.705545	0.10851	-1.10218	-1.30544	-1.23659	ENSMUSG00000040249	1.16826	1.51701e-06	4.32199e-05	Lrp1	-0.049345	0.998447	16971	low density lipoprotein receptor-related protein 1 [Source:MGI Symbol;Acc:MGI:96828]	41.2811	42.6174	45.3521	107.511	101.141	104.681	146.76	79.4129	5.36741	5.41337	5.5031	6.74834	6.66023	6.70986	7.19732	6.3113
C (2)	0.839607	0.719674	1.3044	0.633335	0.180407	-1.03423	-1.52055	-1.12263	ENSMUSG00000021196	0.968011	0.000161661	0.00246833	Pfkp	-0.132298	0.998447	56421	phosphofructokinase, platelet [Source:MGI Symbol;Acc:MGI:1891833]	3.63318	4.26405	4.41844	9.39109	8.94866	8.64312	11.3223	7.20316	1.86123	2.09223	2.14354	3.23129	3.16167	3.11155	3.5011	2.84863
C (2)	0.718704	1.25343	1.25052	0.33014	-0.315987	-0.505915	-1.08712	-1.64377	ENSMUSG00000060470	1.25512	0.00118478	0.0125476	Adgrg3	-0.481916	0.840286	54672	adhesion G protein-coupled receptor G3 [Source:MGI Symbol;Acc:MGI:1859670]	0.283977	0.216098	0.377701	0.688869	0.895562	0.569281	0.894285	0.414596	-1.81615	-2.21024	-1.40468	-0.537698	-0.159135	-0.812787	-0.161193	-1.27022
C (2)	0.66138	1.2517	1.18352	0.218223	0.126387	-0.533022	-1.35757	-1.55061	ENSMUSG00000032290	0.70171	0.00535289	0.0406738	Ptpn9	-0.314407	0.871796	56294	protein tyrosine phosphatase, non-receptor type 9 [Source:MGI Symbol;Acc:MGI:1928376]	3.37379	3.21177	4.1631	5.64503	6.56189	5.04194	6.44881	4.92526	1.75437	1.68337	2.05766	2.49698	2.71411	2.33398	2.68903	2.3002
C (2)	0.441034	1.16227	1.79153	-0.293039	-0.111736	-0.692775	-1.03034	-1.26694	ENSMUSG00000035673	1.13883	0.00171063	0.0165856	Sbno2	-0.108331	0.998447	216161	strawberry notch 2 [Source:MGI Symbol;Acc:MGI:2448490]	13.7991	12.122	16.601	30.8885	45.8495	20.6637	64.7136	22.8206	3.7865	3.59956	4.0532	4.949	5.51883	4.36902	6.016	4.51227
C (2)	1.00956	0.916679	1.29949	0.0191265	0.0710356	-0.5999	-0.911788	-1.80421	ENSMUSG00000050931	2.20626	3.48266e-06	8.88696e-05	Sgms2	-0.589279	0.86872	74442	sphingomyelin synthase 2 [Source:MGI Symbol;Acc:MGI:1921692]	1.65059	0.750181	2.17435	9.01522	8.30487	3.7574	11.6477	3.93377	0.722984	-0.414689	1.12059	3.17236	3.05396	1.90974	3.54198	1.97591
C (2)	0.986818	0.977273	1.19686	-0.353446	0.429817	-0.533953	-0.910213	-1.79315	ENSMUSG00000026185	1.25437	5.62333e-07	1.77793e-05	Igfbp5	-0.121232	0.998447	16011	insulin-like growth factor binding protein 5 [Source:MGI Symbol;Acc:MGI:96440]	193.749	163.135	208.482	280.362	279.841	215.943	292.07	251.536	7.59805	7.34993	7.70378	8.13115	8.12846	7.75451	8.19017	7.97462
C (2)	1.03308	1.39631	1.01858	-0.269943	0.0748264	-0.871079	-0.82219	-1.55959	ENSMUSG00000061167	0.683135	0.00383343	0.0314511	Rpl15-ps3	-0.360019	0.764971	#NUM!	ribosomal protein L15, pseudogene 3 [Source:MGI Symbol;Acc:MGI:3782952]	106.21	88.8552	104.961	166.382	181.666	121.393	165.8	131.953	6.73077	6.47338	6.71371	7.37836	7.50515	6.92354	7.3733	7.04388
C (2)	0.810764	0.499668	1.35506	0.571955	0.477808	-1.02792	-1.21356	-1.47377	ENSMUSG00000037815	0.690774	0.00190059	0.0181557	Ctnna1	0.0775097	0.998447	12385	catenin (cadherin associated protein), alpha 1 [Source:MGI Symbol;Acc:MGI:88274]	32.3541	30.4155	33.8123	52.3231	48.5972	49.4386	59.5424	48.3456	5.01588	4.92674	5.07948	5.70938	5.6028	5.62757	5.89584	5.59531
C (2)	0.855375	0.671121	1.17571	0.456853	0.611227	-0.98519	-1.34601	-1.43909	ENSMUSG00000002249	1.28445	9.37827e-08	3.5756e-06	Tead3	-0.0778731	0.998447	21678	TEA domain family member 3 [Source:MGI Symbol;Acc:MGI:109241]	7.03783	6.70083	8.5124	22.4628	20.3835	18.2062	26.5955	19.7499	2.81513	2.74434	3.08957	4.48947	4.34933	4.18636	4.73311	4.30377
C (2)	0.739913	0.62987	1.44775	0.469354	0.327672	-0.777128	-1.4555	-1.38193	ENSMUSG00000030122	1.10074	6.95357e-06	0.00016183	Ptms	0.0860924	0.998447	69202	parathymosin [Source:MGI Symbol;Acc:MGI:1916452]	90.8459	93.6846	120.647	227.539	217.304	203.195	305.928	191.505	6.50535	6.54974	6.91465	7.82997	7.76357	7.66672	8.25705	7.58124
C (2)	0.767184	0.696548	1.3707	0.212	0.651388	-1.30875	-1.11856	-1.27051	ENSMUSG00000069270	0.884787	0.00389719	0.0317332	H2ac6	-0.164824	0.998447	319164	H2A clustered histone 6 [Source:MGI Symbol;Acc:MGI:2448287]	0.919849	0.852906	0.836841	2.34944	2.26834	1.78265	3.17175	2.21797	-0.120531	-0.229541	-0.256975	1.23231	1.18164	0.834021	1.66528	1.14924
C (2)	0.741022	0.58775	1.3436	0.263805	0.771449	-1.20997	-1.08713	-1.41052	ENSMUSG00000051985	3.85897	6.93724e-17	1.21524e-14	Igfn1	0.467562	0.940778	226438	immunoglobulin-like and fibronectin type III domain containing 1 [Source:MGI Symbol;Acc:MGI:3045352]	1.24785	0.784219	1.04601	17.2386	13.8323	8.68619	40.9608	18.0087	0.319442	-0.350671	0.0648911	4.10757	3.78997	3.11872	5.35617	4.17062
C (2)	0.585653	0.904211	1.29692	0.222654	0.687228	-1.16863	-1.07118	-1.45686	ENSMUSG00000054277	0.754656	0.00260523	0.0231471	Arfgap3	-0.0741489	0.998447	66251	ADP-ribosylation factor GTPase activating protein 3 [Source:MGI Symbol;Acc:MGI:1913501]	4.66004	4.09248	4.5096	8.14126	9.06314	7.20452	10.3445	8.42454	2.22034	2.03298	2.173	3.02525	3.18001	2.8489	3.37079	3.0746
C (2)	0.304663	0.689483	1.69292	0.0965899	0.556476	-0.645789	-1.03091	-1.66343	ENSMUSG00000029685	0.70442	0.00643221	0.0469222	Asb15	0.186448	0.998447	78910	ankyrin repeat and SOCS box-containing 15 [Source:MGI Symbol;Acc:MGI:1926160]	37.2213	31.4701	41.2262	53.0522	58.7558	50.2025	76.6809	56.7182	5.21806	4.97591	5.36549	5.72934	5.87666	5.64969	6.2608	5.82574
C (2)	1.181	0.430679	1.39918	-0.110031	0.473689	-0.589736	-1.38125	-1.40353	ENSMUSG00000033453	1.08846	0.00119537	0.0126196	Adamts15	-0.258725	0.994051	235130	a disintegrin-like and metallopeptidase (reprolysin type) with thrombospondin type 1 motif, 15 [Source:MGI Symbol;Acc:MGI:2449569]	1.17625	1.16332	1.7422	4.19517	2.89088	2.2105	4.67493	2.95325	0.234197	0.218247	0.800911	2.06873	1.53151	1.14437	2.22494	1.56231
C (2)	0.957115	0.639236	1.39719	-0.138079	0.625085	-0.732497	-1.35249	-1.39556	ENSMUSG00000020205	1.20096	0.000156535	0.00240137	Phlda1	-0.118098	0.998447	21664	pleckstrin homology like domain, family A, member 1 [Source:MGI Symbol;Acc:MGI:1096880]	3.07904	3.00282	4.41721	11.8107	9.81562	6.24331	15.259	9.7351	1.62248	1.58632	2.14314	3.56202	3.29508	2.64231	3.93159	3.2832
C (2)	0.91354	0.485063	1.75535	-0.121773	0.312534	-1.09261	-1.18357	-1.06853	ENSMUSG00000019899	0.701217	0.00356391	0.0296756	Lama2	0.0138902	0.998447	16773	laminin, alpha 2 [Source:MGI Symbol;Acc:MGI:99912]	48.1433	49.2862	49.0448	73.8378	67.6594	59.7834	87.6675	65.3202	5.58926	5.62311	5.61603	6.20629	6.08022	5.90167	6.45397	6.02946
C (2)	0.762802	0.406187	1.72731	0.65483	-0.268596	-0.781596	-1.12725	-1.37368	ENSMUSG00000031503	0.682009	0.00257368	0.0230169	Col4a2	-0.00212758	0.999887	12827	collagen, type IV, alpha 2 [Source:MGI Symbol;Acc:MGI:88455]	49.957	47.8983	52.9946	68.9873	64.9115	67.727	81.3393	57.8465	5.64261	5.5819	5.72777	6.10826	6.0204	6.08166	6.34588	5.85416
C (2)	0.613562	0.413307	1.50374	0.803821	0.192023	-0.778666	-1.12189	-1.6259	ENSMUSG00000030536	0.830636	0.000726326	0.00855942	Iqgap1	0.212257	0.985936	29875	IQ motif containing GTPase activating protein 1 [Source:MGI Symbol;Acc:MGI:1352757]	23.3716	19.6795	26.2748	42.2485	39.4586	45.0817	57.24	36.5895	4.54668	4.29862	4.71561	5.40083	5.30227	5.49447	5.83895	5.19336
C (2)	0.728723	0.512202	1.45023	0.897676	-0.10146	-0.768185	-1.3488	-1.37039	ENSMUSG00000055632	1.34868	4.66114e-06	0.000113576	Hmcn2	0.187211	0.998447	665700	hemicentin 2 [Source:MGI Symbol;Acc:MGI:2677838]	28.2382	27.9922	35.7304	65.5432	60.0365	70.1887	87.807	46.8163	4.81958	4.80695	5.15908	6.03437	5.90777	6.13317	6.45626	5.54894
C (2)	0.795601	0.57199	1.2337	1.04525	-0.189177	-0.652048	-1.28141	-1.52391	ENSMUSG00000005397	1.23468	2.18229e-05	0.0004462	Nid1	0.00428736	0.999555	18073	nidogen 1 [Source:MGI Symbol;Acc:MGI:97342]	61.9395	57.1548	76.3098	123.313	114.502	133.953	142.588	88.9658	5.95279	5.8368	6.2538	6.94618	6.83923	7.06558	7.15571	6.47518
C (2)	0.943278	0.575358	1.36538	0.696831	-0.00851395	-0.865507	-1.26194	-1.44488	ENSMUSG00000015305	0.789527	0.000722611	0.00853115	Sash1	-0.0533706	0.998447	70097	SAM and SH3 domain containing 1 [Source:MGI Symbol;Acc:MGI:1917347]	12.4205	11.8734	13.6941	21.3775	19.526	20.1189	23.7189	16.9113	3.63465	3.56966	3.77548	4.41802	4.28732	4.33048	4.56797	4.07991
C (2)	1.06322	0.392491	1.34962	0.538824	-0.154387	-0.277264	-1.09454	-1.81796	ENSMUSG00000026478	0.697091	0.00453154	0.0357096	Lamc1	0.0532815	0.998447	226519	laminin, gamma 1 [Source:MGI Symbol;Acc:MGI:99914]	45.3877	39.9061	52.4914	66.6294	59.1343	60.6941	70.1126	53.6516	5.50423	5.31854	5.71401	6.05809	5.88592	5.92348	6.1316	5.74555
C (2)	0.466052	0.61275	1.30546	1.01573	0.199601	-0.805214	-1.59587	-1.1985	ENSMUSG00000032551	0.918239	0.00329808	0.0279431	1110059G10Rik	0.165523	0.998447	66202	RIKEN cDNA 1110059G10 gene [Source:MGI Symbol;Acc:MGI:1913452]	1.60234	2.00072	2.49247	5.07153	5.50478	6.89499	8.10672	4.36996	0.680177	1.00052	1.31757	2.34242	2.46068	2.78555	3.01912	2.12762
C (2)	0.446447	0.69888	1.36358	1.00619	0.066158	-0.867997	-1.38663	-1.32662	ENSMUSG00000031681	0.73094	0.0032157	0.0273525	Smad1	0.0544142	0.998447	17125	SMAD family member 1 [Source:MGI Symbol;Acc:MGI:109452]	11.4766	11.6818	13.376	19.7195	21.2456	23.2638	25.8533	17.6249	3.52062	3.54619	3.74157	4.30155	4.40909	4.54001	4.69227	4.13954
C (2)	0.340661	1.02853	1.15263	0.960852	-0.0510188	-0.513316	-1.61703	-1.30131	ENSMUSG00000026442	1.14077	0.00105956	0.0115034	Nfasc	-0.13035	0.998447	269116	neurofascin [Source:MGI Symbol;Acc:MGI:104753]	0.401613	0.485949	0.782002	1.30956	1.98376	1.90434	2.13811	1.03377	-1.31612	-1.04112	-0.354756	0.389084	0.988236	0.92929	1.09634	0.0479194
C (2)	0.295551	0.481968	1.34747	1.0824	0.087807	-0.294351	-1.28107	-1.71977	ENSMUSG00000009418	0.783429	0.00257006	0.0230169	Nav1	0.162318	0.998447	215690	neuron navigator 1 [Source:MGI Symbol;Acc:MGI:2183683]	18.7418	16.2838	25.7123	31.0629	32.9751	39.9717	43.5155	29.0622	4.22819	4.02537	4.68439	4.95712	5.04331	5.32091	5.44346	4.86107
C (2)	1.7685	0.647323	0.779135	0.0467715	0.0241222	-0.697288	-1.11312	-1.45544	ENSMUSG00000025738	0.958703	0.000315638	0.00433433	Fbxl16	-0.655384	0.273007	214931	F-box and leucine-rich repeat protein 16 [Source:MGI Symbol;Acc:MGI:2448488]	2.48383	2.15887	2.94506	8.08595	5.10841	3.99442	5.3918	3.95754	1.31257	1.11027	1.5583	3.01542	2.35287	1.99799	2.43077	1.9846
C (2)	1.78293	0.222748	1.00503	0.318761	-0.374662	-0.638382	-0.695058	-1.62137	ENSMUSG00000009471	0.931695	0.000887922	0.0100088	Myod1	-0.441901	0.736403	17927	myogenic differentiation 1 [Source:MGI Symbol;Acc:MGI:97275]	19.5307	14.0411	19.9291	47.2182	27.0845	28.0269	35.7894	21.8922	4.28767	3.81158	4.3168	5.56127	4.75939	4.80874	5.16146	4.45235
C (2)	1.1368	0.84693	1.37433	0.423519	-0.77943	-0.554834	-1.30175	-1.14557	ENSMUSG00000042190	0.889171	0.00226542	0.0208766	Cmklr1	-0.371452	0.862789	14747	chemokine-like receptor 1 [Source:MGI Symbol;Acc:MGI:109603]	7.52839	7.96795	9.87553	18.2594	16.4342	14.0908	19.9053	9.10166	2.91234	2.99421	3.30386	4.19057	4.03863	3.81669	4.31508	3.18613
C (2)	1.12136	0.546405	1.20233	0.871365	-1.10066	-0.223124	-1.04254	-1.37513	ENSMUSG00000018501	0.754653	0.00104684	0.0114227	Ncor1	-0.115638	0.998447	20185	nuclear receptor co-repressor 1 [Source:MGI Symbol;Acc:MGI:1349717]	123.658	118.031	138.691	167.419	154.469	161.66	169.328	122.656	6.95021	6.88303	7.11573	7.38732	7.27118	7.33682	7.40367	6.93847
C (2)	0.977393	0.882228	1.4465	-0.342787	0.219721	-1.43669	-1.33105	-0.415315	ENSMUSG00000031765	2.07689	1.22121e-05	0.000265614	Mt1	-0.280926	0.998447	17748	metallothionein 1 [Source:MGI Symbol;Acc:MGI:97171]	44.0324	101.837	39.9727	364.504	334.088	108.829	560.063	182.146	5.46049	6.67011	5.32094	8.50979	8.38408	6.76592	9.12945	7.50895
C (2)	0.932163	1.11197	1.20503	-0.11195	0.0462873	-1.78852	-1.05527	-0.339714	ENSMUSG00000031762	3.50819	3.01161e-07	1.03279e-05	Mt2	-0.850714	0.85065	17750	metallothionein 2 [Source:MGI Symbol;Acc:MGI:97172]	32.5238	95.3662	10.8006	645.385	845.703	134.309	972.699	170.38	5.02343	6.57541	3.43304	9.33402	9.72401	7.06941	9.92585	7.41261
C (2)	1.0446	1.25461	1.08905	-0.303191	0.254548	-1.53008	-0.987473	-0.82206	ENSMUSG00000039899	2.01027	3.12389e-09	1.63286e-07	Fgl2	-0.72048	0.42585	14190	fibrinogen-like protein 2 [Source:MGI Symbol;Acc:MGI:103266]	8.85949	9.86786	6.22074	33.3055	38.1902	13.8379	34.2845	19.9031	3.14722	3.30274	2.63709	5.05769	5.25513	3.79056	5.09948	4.31492
C (2)	0.994601	0.989541	1.31059	-0.149035	0.37544	-1.27927	-1.14603	-1.09583	ENSMUSG00000038648	0.704012	0.00254783	0.0228684	Creb3l2	-0.214771	0.975757	208647	cAMP responsive element binding protein 3-like 2 [Source:MGI Symbol;Acc:MGI:2442695]	9.41506	9.51546	9.15372	14.7994	14.7836	11.6227	15.8212	12.9847	3.23497	3.25027	3.19436	3.88747	3.88592	3.53887	3.98378	3.69874
C (2)	0.401449	1.16397	1.49816	-0.183417	0.412212	-1.0235	-1.58972	-0.679149	ENSMUSG00000032508	0.868761	0.00669302	0.0484149	Myd88	-0.182725	0.998447	17874	myeloid differentiation primary response gene 88 [Source:MGI Symbol;Acc:MGI:108005]	2.82683	4.24221	3.63851	6.86758	9.64788	5.29139	11.1978	6.90061	1.49919	2.08482	1.86335	2.7798	3.27021	2.40365	3.48515	2.78672
C (2)	0.870676	0.929674	0.962924	0.960578	-0.335331	-1.61411	-1.23044	-0.543965	ENSMUSG00000028108	0.818344	0.00228837	0.0210584	Ecm1	-0.16891	0.998447	13601	extracellular matrix protein 1 [Source:MGI Symbol;Acc:MGI:103060]	25.9825	32.9268	22.7608	53.6457	54.7489	55.3358	55.3806	35.3846	4.69947	5.04119	4.50848	5.74539	5.77476	5.79014	5.79131	5.14505
C (2)	0.743322	0.796441	1.15292	0.871179	-0.402598	-1.81049	-1.10709	-0.243678	ENSMUSG00000021390	0.861659	0.00481698	0.037503	Ogn	-0.184151	0.998447	18295	osteoglycin [Source:MGI Symbol;Acc:MGI:109278]	11.1478	15.7873	8.39603	23.4996	24.0081	24.7422	27.7172	14.8079	3.47868	3.98069	3.06971	4.55456	4.58545	4.6289	4.79271	3.88829
C (2)	0.658968	1.13814	1.21587	0.640502	-0.411864	-1.29095	-1.54238	-0.408289	ENSMUSG00000029373	1.07363	0.00123879	0.0129294	Pf4	-0.399987	0.885389	56744	platelet factor 4 [Source:MGI Symbol;Acc:MGI:1888711]	10.3996	18.7083	11.8455	32.5104	41.6649	32.201	43.3761	18.6737	3.37846	4.2256	3.56627	5.02283	5.38076	5.00903	5.43883	4.22293
C (2)	0.442001	0.89227	1.42407	0.792155	-0.283899	-1.28818	-1.56189	-0.416533	ENSMUSG00000023224	1.24168	0.000119976	0.00191658	Serping1	0.036983	0.998447	12258	serine (or cysteine) peptidase inhibitor, clade G, member 1 [Source:MGI Symbol;Acc:MGI:894696]	49.61	84.0339	56.2687	124.745	153.462	146.553	196.009	89.3223	5.63256	6.3929	5.81426	6.96283	7.26174	7.19528	7.61478	6.48095
C (2)	0.589255	1.36875	0.940601	0.422447	-0.228922	-1.67643	-1.36022	-0.0554761	ENSMUSG00000019122	2.23005	1.95474e-05	0.000404136	Ccl9	-0.860584	0.679243	20308	chemokine (C-C motif) ligand 9 [Source:MGI Symbol;Acc:MGI:104533]	1.97504	6.51836	1.47877	11.7593	23.9987	10.0945	16.219	5.56165	0.981882	2.70451	0.564393	3.55574	4.58489	3.3355	4.01961	2.47551
C (2)	0.86914	1.41002	1.40444	-0.199122	-0.54139	-0.784997	-1.13528	-1.02281	ENSMUSG00000054641	1.26867	0.00178943	0.0172336	Mmrn1	-0.772486	0.537235	70945	multimerin 1 [Source:MGI Symbol;Acc:MGI:1918195]	0.749409	0.798302	0.912437	2.31142	3.13239	1.26818	3.12257	1.04629	-0.416175	-0.324993	-0.132203	1.20878	1.64726	0.342756	1.64274	0.0652855
C (2)	0.879807	1.41652	1.43455	-0.286609	-0.624934	-1.09843	-0.833365	-0.887547	ENSMUSG00000013483	2.26342	5.60094e-05	0.000994588	Card14	-0.92087	0.679708	170720	caspase recruitment domain family, member 14 [Source:MGI Symbol;Acc:MGI:2386258]	1.06631	1.01216	0.826337	5.54039	9.28426	1.8042	9.44665	1.30303	0.0926269	0.0174388	-0.275198	2.46999	3.21479	0.851358	3.2398	0.381865
C (2)	1.07853	1.24674	1.31205	-0.207039	-0.419064	-1.24355	-1.22568	-0.54199	ENSMUSG00000094686	1.49191	6.89106e-05	0.00118788	Ccl21a	-0.741892	0.497367	18829	chemokine (C-C motif) ligand 21A (serine) [Source:MGI Symbol;Acc:MGI:1349183]	8.61881	13.46	8.51899	38.7188	43.2069	16.7453	45.0865	14.5832	3.10749	3.75061	3.09068	5.27496	5.43319	4.06568	5.49462	3.86624
C (2)	0.463188	1.61552	1.27573	0.262839	-0.687724	-1.22655	-1.01197	-0.69103	ENSMUSG00000005413	1.07275	0.0014184	0.0142977	Hmox1	-0.577299	0.652977	15368	heme oxygenase 1 [Source:MGI Symbol;Acc:MGI:96163]	8.50519	9.82376	7.72384	16.4964	27.6777	15.077	23.7608	9.83835	3.08834	3.29628	2.94932	4.04408	4.79065	3.91427	4.57051	3.29842
C (2)	0.427782	1.83118	1.25766	-0.292683	-1.10808	-0.552256	-0.925282	-0.638322	ENSMUSG00000030077	1.34827	0.00277427	0.0241524	Chl1	-1.13001	0.246888	12661	cell adhesion molecule L1-like [Source:MGI Symbol;Acc:MGI:1098266]	0.204303	0.241573	0.254024	0.450209	1.02169	0.295599	0.730926	0.183619	-2.29122	-2.04947	-1.97696	-1.15133	0.0309519	-1.75829	-0.452203	-2.44521
C (2)	0.985049	0.223129	1.17238	1.0576	-0.351504	-0.495665	-1.91236	-0.678625	ENSMUSG00000032511	1.77196	0.00334374	0.0282611	Scn5a	0.0530744	0.998447	20271	sodium channel, voltage-gated, type V, alpha [Source:MGI Symbol;Acc:MGI:98251]	0.129447	0.467796	0.56598	2.64522	1.19641	2.8528	3.21503	0.657656	-2.94957	-1.09605	-0.821177	1.40339	0.258711	1.51238	1.68483	-0.604595
C (2)	0.927042	0.47975	1.13566	0.760241	0.0882738	-0.865736	-2.00324	-0.521991	ENSMUSG00000030562	0.918181	0.00533563	0.0405903	Nox4	-0.175998	0.998447	50490	NADPH oxidase 4 [Source:MGI Symbol;Acc:MGI:1354184]	1.29562	2.81331	2.35003	6.00665	4.75278	5.50444	6.69976	3.87215	0.373647	1.49227	1.23268	2.58656	2.24877	2.4606	2.74411	1.95313
C (2)	0.287725	0.813253	1.16711	1.16959	0.0548675	-0.964308	-1.70957	-0.818663	ENSMUSG00000021943	0.828411	0.00479891	0.0373848	Gdf10	0.140165	0.998447	14560	growth differentiation factor 10 [Source:MGI Symbol;Acc:MGI:95684]	1.09997	1.68866	1.57438	2.87558	3.70285	4.39536	4.39012	2.57081	0.137471	0.755877	0.654781	1.52385	1.88864	2.13598	2.13426	1.36222
C (2)	0.382208	0.645795	1.31926	0.875768	0.25876	-0.784497	-1.90063	-0.796657	ENSMUSG00000000753	1.50838	2.1186e-06	5.78372e-05	Serpinf1	0.304402	0.965687	20317	serine (or cysteine) peptidase inhibitor, clade F, member 1 [Source:MGI Symbol;Acc:MGI:108080]	34.1781	70.6864	71.2545	153.579	182.676	212.532	284.578	141.593	5.095	6.14336	6.15491	7.26284	7.51315	7.73153	8.15268	7.14561
C (2)	0.178103	0.335268	1.25604	1.22571	0.415372	-0.83249	-1.83088	-0.747124	ENSMUSG00000040254	1.1032	0.00685347	0.0491652	Sema3d	0.607469	0.74215	108151	sema domain, immunoglobulin domain (Ig), short basic domain, secreted, (semaphorin) 3D [Source:MGI Symbol;Acc:MGI:1860118]	0.120281	0.275695	0.258258	0.559716	0.63126	1.24792	1.27722	0.671173	-3.05552	-1.85885	-1.95312	-0.837233	-0.663694	0.319522	0.353005	-0.575243
C (2)	0.152733	0.411843	1.29203	1.19486	0.370345	-0.602069	-1.75258	-1.06717	ENSMUSG00000025647	0.848505	0.00218804	0.0202453	Shisa5	0.424684	0.773593	66940	shisa family member 5 [Source:MGI Symbol;Acc:MGI:1915044]	16.4638	23.2297	29.3427	42.8699	48.8287	72.3573	75.9763	47.8214	4.04122	4.5379	4.87493	5.42189	5.60966	6.17707	6.24748	5.57959
C (2)	0.306529	0.595638	1.32303	0.510158	0.26063	-0.48488	-2.27651	-0.234589	ENSMUSG00000041559	1.63281	0.0024546	0.022251	Fmod	0.553003	0.952587	14264	fibromodulin [Source:MGI Symbol;Acc:MGI:1328364]	5.04837	39.4672	30.6736	68.0623	91.0659	83.5543	189.451	64.9878	2.33582	5.30258	4.93893	6.08878	6.50884	6.38464	7.56568	6.0221
C (2)	0.464727	0.644735	1.27643	0.499583	0.368682	-0.772015	-2.15678	-0.325368	ENSMUSG00000031849	2.09912	0.000331903	0.00452891	Comp	0.322595	0.998447	12845	cartilage oligomeric matrix protein [Source:MGI Symbol;Acc:MGI:88469]	0.344194	3.65513	2.05426	10.1292	12.777	10.5951	28.864	8.94878	-1.53871	1.86992	1.03862	3.34045	3.67548	3.40532	4.8512	3.16169
C (2)	0.570596	0.452922	1.81722	0.485681	-0.101961	-1.57184	-1.03179	-0.620835	ENSMUSG00000054203	1.3969	0.00388156	0.0316258	Ifi205	0.557152	0.917167	226695	interferon activated gene 205 [Source:MGI Symbol;Acc:MGI:101847]	6.21139	8.6261	4.03419	22.3519	20.3458	20.8855	60.5302	13.0586	2.63492	3.10871	2.01228	4.48233	4.34666	4.38443	5.91958	3.70693
C (2)	0.819751	0.443615	1.80201	0.46996	-0.38179	-1.06169	-1.36393	-0.72792	ENSMUSG00000041577	1.1224	0.000869081	0.00984781	Prelp	0.0725995	0.998447	116847	proline arginine-rich end leucine-rich repeat [Source:MGI Symbol;Acc:MGI:2151110]	16.8929	22.6688	19.4267	46.3697	38.9671	39.4447	73.0285	26.6035	4.07835	4.50264	4.27997	5.53511	5.28418	5.30176	6.19039	4.73355
C (2)	0.280661	0.661517	1.73584	0.722914	-0.0786147	-0.894087	-1.52568	-0.902557	ENSMUSG00000035493	0.867121	0.00196344	0.0185918	Tgfbi	0.188203	0.998447	21810	transforming growth factor, beta induced [Source:MGI Symbol;Acc:MGI:99959]	12.4609	16.2835	16.3428	27.0641	31.8724	32.7239	50.554	23.1951	3.63933	4.02534	4.03058	4.75831	4.99424	5.03227	5.65975	4.53575
C (2)	0.333045	0.539696	1.62969	0.891144	-0.257404	-1.19961	-1.58769	-0.348878	ENSMUSG00000019929	0.820615	0.00487741	0.0378825	Dcn	0.112898	0.998447	13179	decorin [Source:MGI Symbol;Acc:MGI:94872]	147.766	248.364	173.869	330.542	360.45	417.661	569.206	258.072	7.20717	7.95631	7.44186	8.36869	8.49366	8.70619	9.15281	8.01163
C (2)	0.236981	0.385923	1.38468	1.23866	0.179522	-1.4719	-1.32029	-0.633583	ENSMUSG00000064373	1.20196	0.000166765	0.00252544	Selenop	0.684392	0.45497	20363	selenoprotein P [Source:MGI Symbol;Acc:MGI:894288]	96.5711	131.58	90.1959	194.762	208.278	305.822	326.615	189.786	6.59352	7.0398	6.49499	7.60557	7.70236	8.25655	8.35145	7.56823
C (2)	0.308855	0.530522	1.42256	0.9942	0.207071	-1.67114	-1.18734	-0.604734	ENSMUSG00000055172	0.963856	0.000954096	0.0105651	C1ra	0.314218	0.940033	50909	complement component 1, r subcomponent A [Source:MGI Symbol;Acc:MGI:1355313]	9.77312	13.1125	7.65649	20.7902	23.2502	29.3779	36.4651	19.7495	3.28882	3.71287	2.93668	4.37783	4.53917	4.87666	5.18845	4.30375
C (2)	0.436024	0.185802	1.55109	0.952545	0.422586	-1.33738	-1.26574	-0.944926	ENSMUSG00000073490	1.13906	0.000205242	0.00301146	Ifi207	0.696021	0.384818	226691	interferon activated gene 207 [Source:MGI Symbol;Acc:MGI:2138302]	3.77008	4.68213	3.59203	11.8977	10.0479	16.8638	25.2641	11.7903	1.9146	2.22716	1.8448	3.57261	3.32883	4.07586	4.65902	3.55952
C (2)	0.388412	0.550644	1.48056	0.677025	0.339318	-1.35939	-1.66133	-0.415233	ENSMUSG00000032925	1.16149	0.00120622	0.0126917	Itgbl1	0.328163	0.975757	223272	integrin, beta-like 1 [Source:MGI Symbol;Acc:MGI:2443439]	1.71838	4.12224	2.12423	7.24795	8.1225	8.87629	15.6055	7.00234	0.781046	2.04343	1.08694	2.85757	3.02192	3.14996	3.96398	2.80784
C (2)	0.311238	0.637935	1.53382	0.811944	0.16346	-1.25188	-1.58076	-0.625753	ENSMUSG00000032265	1.15171	0.000478775	0.00609663	Tent5a	0.274916	0.990287	212943	terminal nucleotidyltransferase 5A [Source:MGI Symbol;Acc:MGI:2670964]	1.47038	2.51477	1.76885	4.25766	5.11565	5.64115	8.46334	3.91837	0.556187	1.33043	0.822813	2.09006	2.35492	2.49599	3.08123	1.97025
C (2)	0.290621	0.523809	1.61987	0.669784	0.365958	-1.49184	-1.34437	-0.633829	ENSMUSG00000029231	0.71692	0.0047001	0.0367988	Pdgfra	0.234238	0.975757	18595	platelet derived growth factor receptor, alpha polypeptide [Source:MGI Symbol;Acc:MGI:97530]	15.0069	19.143	14.2675	26.276	28.4613	29.9209	41.432	26.963	3.90755	4.25875	3.83466	4.71567	4.83093	4.90308	5.37267	4.75291
C (2)	1.07051	0.364145	0.588202	0.984317	0.590884	-0.916731	-1.89845	-0.782869	ENSMUSG00000038859	1.9221	7.62155e-08	2.94042e-06	Baiap2l1	-0.172391	0.998447	66898	BAI1-associated protein 2-like 1 [Source:MGI Symbol;Acc:MGI:1914148]	0.4017	1.06018	0.94364	5.31623	2.87563	4.9322	3.49449	3.50265	-1.31581	0.084312	-0.0836915	2.4104	1.52388	2.30223	1.80508	1.80845
C (2)	1.16491	0.308053	0.47525	0.913574	0.787623	-1.24651	-1.66325	-0.739641	ENSMUSG00000020589	0.917285	0.000944995	0.010524	Cyria	-0.149951	0.998447	76820	CYFIP related Rac1 interactor A [Source:MGI Symbol;Acc:MGI:1261783]	2.36129	3.60002	2.85621	8.58983	5.80854	7.65851	6.26936	7.23049	1.23958	1.84801	1.5141	3.10263	2.53818	2.93706	2.64832	2.85409
C (2)	1.02499	0.524209	0.551277	0.886135	0.795664	-1.10184	-1.61035	-1.07008	ENSMUSG00000073982	0.861641	0.00036518	0.00488527	Rhog	-0.0713117	0.998447	56212	ras homolog family member G [Source:MGI Symbol;Acc:MGI:1928370]	14.8634	18.0097	17.8076	37.9204	31.7379	36.0944	32.0447	34.9524	3.89369	4.17071	4.15442	5.2449	4.98814	5.1737	5.00201	5.12732
C (2)	0.92344	0.602296	0.564032	0.78278	0.901826	-0.993526	-1.69594	-1.08491	ENSMUSG00000026414	3.72517	1.05826e-20	3.34591e-18	Tnnt2	-0.0859486	0.998447	21956	troponin T2, cardiac [Source:MGI Symbol;Acc:MGI:104597]	0.913126	2.22464	2.54154	41.5306	26.0083	33.8331	24.5977	40.2428	-0.131114	1.15357	1.3457	5.3761	4.7009	5.08037	4.62045	5.33066
C (2)	1.56982	0.356016	0.692519	0.441308	0.468864	-0.967655	-1.66732	-0.893546	ENSMUSG00000070436	0.672787	0.00511721	0.0392976	Serpinh1	-0.170424	0.998447	12406	serine (or cysteine) peptidase inhibitor, clade H, member 1 [Source:MGI Symbol;Acc:MGI:88283]	31.2606	39.8037	38.8932	85.8941	58.7987	60.3857	65.3129	60.9075	4.96627	5.31483	5.28145	6.42449	5.87771	5.91613	6.0293	5.92855
C (2)	1.66486	0.457739	0.390627	0.632364	0.356769	-0.935905	-1.57451	-0.991942	ENSMUSG00000046410	0.892063	0.00197389	0.0186634	Kcnk6	-0.570366	0.487097	52150	potassium inwardly-rectifying channel, subfamily K, member 6 [Source:MGI Symbol;Acc:MGI:1891291]	1.04034	1.32324	1.35422	3.96323	2.40764	2.58765	2.34184	2.30933	0.0570551	0.404079	0.437459	1.98668	1.26762	1.37164	1.22764	1.20748
C (2)	1.43707	0.376645	0.725251	0.767314	0.228075	-0.720417	-1.67908	-1.13485	ENSMUSG00000062127	0.916493	0.000398201	0.00522987	Cttnbp2nl	-0.260921	0.950276	80281	CTTNBP2 N-terminal like [Source:MGI Symbol;Acc:MGI:1933137]	3.25014	3.95215	4.58681	9.95877	6.80326	7.82861	7.71117	6.44958	1.7005	1.98264	2.19749	3.31597	2.76623	2.96876	2.94695	2.6892
C (2)	0.975066	0.526367	0.79648	1.22535	-0.0491926	-0.969325	-1.7803	-0.724445	ENSMUSG00000061175	0.732945	0.00677807	0.0488134	Fnip2	-0.087069	0.998447	329679	folliculin interacting protein 2 [Source:MGI Symbol;Acc:MGI:2683054]	4.61889	6.31133	5.87051	10.4317	9.13562	11.233	9.89518	7.70602	2.20755	2.65794	2.55349	3.3829	3.1915	3.48967	3.30673	2.94599
C (2)	0.991492	0.669798	0.555894	1.09073	0.386738	-1.15098	-1.6962	-0.847479	ENSMUSG00000032383	0.952345	0.000129594	0.00204619	Ppib	-0.166876	0.998447	19035	peptidylprolyl isomerase B [Source:MGI Symbol;Acc:MGI:97750]	17.6753	23.7527	21.3706	45.062	40.2868	46.6464	38.7202	36.5054	4.14366	4.57002	4.41756	5.49384	5.33224	5.54369	5.27502	5.19004
C (2)	0.814335	0.452348	0.506017	1.23733	0.333717	-0.414612	-2.08586	-0.843276	ENSMUSG00000021388	1.17229	0.00131251	0.0135247	Aspn	0.0319198	0.998447	66695	asporin [Source:MGI Symbol;Acc:MGI:1913945]	2.6588	5.89529	7.75899	17.0541	13.5234	22.3642	13.9966	12.5334	1.41077	2.55956	2.95587	4.09205	3.75739	4.48312	3.80701	3.64771
C (2)	1.14982	0.78407	0.423542	1.00789	0.102071	-0.705596	-1.90335	-0.858438	ENSMUSG00000035891	0.76506	0.00232794	0.0212965	Cerk	-0.244044	0.953929	223753	ceramide kinase [Source:MGI Symbol;Acc:MGI:2386052]	3.60694	4.99836	5.24268	9.35718	8.34738	8.95157	7.45869	6.74639	1.85077	2.32146	2.3903	3.22607	3.06132	3.16214	2.89892	2.75412
C (2)	0.929282	0.783496	0.530833	0.865361	0.286736	-0.467289	-2.13635	-0.79207	ENSMUSG00000006390	0.908419	0.00140139	0.0142257	Elovl1	-0.344054	0.884487	54325	elongation of very long chain fatty acids (FEN1/Elo2, SUR4/Elo3, yeast)-like 1 [Source:MGI Symbol;Acc:MGI:1858959]	4.67428	8.59206	9.95342	18.7344	17.5375	18.1998	15.6414	14.0045	2.22474	3.103	3.31519	4.22762	4.13237	4.18585	3.9673	3.80782
C (2)	0.765944	1.17137	0.609387	0.784631	0.25011	-0.727729	-1.86859	-0.985124	ENSMUSG00000009687	1.48519	2.48811e-07	8.69363e-06	Fxyd5	-0.431092	0.772249	18301	FXYD domain-containing ion transport regulator 5 [Source:MGI Symbol;Acc:MGI:1201785]	8.63832	14.7865	17.2932	42.9087	54.9123	43.3993	39.0103	31.3507	3.11075	3.88621	4.11213	5.4232	5.77906	5.4396	5.28578	4.97043
C (2)	1.03772	1.0546	0.736787	0.813553	0.0313541	-1.29315	-1.41266	-0.968207	ENSMUSG00000050708	1.24165	5.28623e-07	1.68367e-05	Ftl1	-0.280399	0.917167	14325	ferritin light polypeptide 1 [Source:MGI Symbol;Acc:MGI:95589]	228.984	276.163	240.814	643.231	647.822	585.236	566.602	420.865	7.8391	8.10937	7.91177	9.32919	9.33945	9.19287	9.14619	8.71721
C (2)	0.939428	0.920309	1.13205	0.739796	-0.237449	-1.17069	-1.55894	-0.764496	ENSMUSG00000020009	0.759538	0.00210145	0.019612	Ifngr1	-0.196367	0.991513	15979	interferon gamma receptor 1 [Source:MGI Symbol;Acc:MGI:107655]	15.1782	18.7941	16.849	29.7208	29.5683	28.167	31.3012	21.6565	3.92393	4.23221	4.07459	4.8934	4.88598	4.81593	4.96815	4.43673
C (2)	1.18494	0.452455	0.880725	0.848472	0.00705543	-1.49795	-1.60591	-0.269791	ENSMUSG00000014361	0.764869	0.00681369	0.0490155	Mertk	-0.233876	0.990287	17289	MER proto-oncogene tyrosine kinase [Source:MGI Symbol;Acc:MGI:96965]	2.32445	3.75536	2.41631	6.33106	4.86705	5.61066	5.676	4.1478	1.21689	1.90895	1.27281	2.66245	2.28305	2.48817	2.50488	2.05235
C (2)	0.897504	0.701257	0.81777	0.816472	0.540854	-1.15881	-1.70297	-0.912078	ENSMUSG00000033685	1.3657	1.39875e-08	6.27405e-07	Ucp2	-0.0019187	1	22228	uncoupling protein 2 (mitochondrial, proton carrier) [Source:MGI Symbol;Acc:MGI:109354]	17.011	25.9422	22.7421	68.1322	61.3585	65.2491	65.2943	56.3253	4.0884	4.69723	4.50729	6.09026	5.93919	6.02789	6.02888	5.81571
C (2)	0.849732	0.588943	0.991549	0.8722	0.42198	-1.28083	-1.65944	-0.784134	ENSMUSG00000027339	1.45313	4.50266e-08	1.80706e-06	Rassf2	-0.0113118	0.998447	215653	Ras association (RalGDS/AF-6) domain family member 2 [Source:MGI Symbol;Acc:MGI:2442060]	4.09889	6.6903	5.06645	16.6965	14.4288	16.9078	18.0759	13.1414	2.03523	2.74207	2.34098	4.06147	3.85088	4.07962	4.17599	3.71605
C (2)	0.721323	0.739636	0.937421	0.736595	0.655421	-1.39681	-1.5615	-0.832086	ENSMUSG00000052889	1.76373	2.91529e-10	1.79956e-08	Prkcb	-0.104661	0.998447	18751	protein kinase C, beta [Source:MGI Symbol;Acc:MGI:97596]	0.679315	1.20615	0.773335	4.09632	4.15579	4.14586	4.8558	3.88926	-0.557847	0.270413	-0.370835	2.03433	2.05512	2.05167	2.27971	1.9595
C (2)	0.643818	0.624553	0.956238	0.975391	0.541674	-1.20497	-1.69664	-0.840063	ENSMUSG00000075702	0.721657	0.00323525	0.0274827	Selenom	0.0422779	0.998447	114679	selenoprotein M [Source:MGI Symbol;Acc:MGI:2149786]	9.08089	13.1157	11.2143	24.7961	24.592	28.5883	28.3543	23.7326	3.18283	3.71322	3.48727	4.63204	4.62011	4.83735	4.82549	4.5688
C (2)	0.538327	0.710809	0.870488	1.10789	0.511119	-1.20741	-1.65108	-0.880144	ENSMUSG00000017754	1.0896	8.86439e-06	0.000199495	Pltp	0.108105	0.998447	18830	phospholipid transfer protein [Source:MGI Symbol;Acc:MGI:103151]	16.5269	24.3722	20.6671	49.8079	54.3303	66.3643	58.8822	49.1297	4.04675	4.60716	4.36926	5.6383	5.76368	6.05234	5.87976	5.61852
C (2)	0.623463	0.515542	0.779015	1.14635	0.655512	-1.33037	-1.6249	-0.764619	ENSMUSG00000028381	0.797092	0.00114356	0.0121774	Ugcg	0.0969562	0.998447	22234	UDP-glucose ceramide glucosyltransferase [Source:MGI Symbol;Acc:MGI:1332243]	5.43754	7.49886	6.07008	12.596	12.0982	15.3136	13.3497	12.7477	2.44295	2.90667	2.60172	3.65489	3.59672	3.93674	3.73874	3.67216
C (2)	0.804649	0.552156	0.829831	1.09043	0.497549	-1.25916	-1.55202	-0.963444	ENSMUSG00000039168	1.41001	1.06463e-07	4.02354e-06	Dap	0.102202	0.998447	223453	death-associated protein [Source:MGI Symbol;Acc:MGI:1918190]	4.46539	6.70427	5.4661	22.7269	19.0909	27.6845	23.1255	18.3845	2.15879	2.74508	2.45051	4.50633	4.25481	4.79101	4.53141	4.20042
C (2)	0.345457	0.781398	0.986948	0.888985	0.676279	-1.40214	-1.63352	-0.643402	ENSMUSG00000045679	1.03195	0.000424743	0.00551181	Pqlc3	0.0110008	0.998447	217430	PQ loop repeat containing [Source:MGI Symbol;Acc:MGI:2444067]	0.928072	1.59739	1.05364	2.74753	3.4896	3.7017	3.90602	3.29411	-0.107691	0.675719	0.0753807	1.45813	1.80306	1.88819	1.9657	1.71989
C (2)	0.480445	0.748341	1.07033	0.915801	0.450853	-1.34413	-1.67068	-0.650959	ENSMUSG00000045165	0.921149	0.00260149	0.0231297	AI467606	-0.0430812	0.998447	101602	expressed sequence AI467606 [Source:MGI Symbol;Acc:MGI:2141979]	0.682984	1.14881	0.806734	2.0456	2.34505	2.55411	2.76353	2.01497	-0.550076	0.20014	-0.309835	1.03253	1.22962	1.35282	1.46651	1.01076
C (2)	0.469852	0.5091	0.946499	0.995457	0.615953	-1.34145	-1.82036	-0.375047	ENSMUSG00000042129	1.15825	0.000131542	0.0020719	Rassf4	0.230817	0.994203	213391	Ras association (RalGDS/AF-6) domain family member 4 [Source:MGI Symbol;Acc:MGI:2386853]	2.74566	6.07849	3.57283	9.67305	9.88407	12.9146	12.5716	10.4822	1.45715	2.60371	1.83707	3.27397	3.30511	3.69093	3.65209	3.38987
C (2)	0.49588	0.921154	1.10202	0.785198	0.312286	-1.06383	-1.8182	-0.73451	ENSMUSG00000060591	1.29386	3.28321e-06	8.47813e-05	Ifitm2	-0.0403118	0.998447	80876	interferon induced transmembrane protein 2 [Source:MGI Symbol;Acc:MGI:1933382]	20.3087	37.3474	31.0355	74.5859	94.7297	87.7593	104.868	67.2718	4.34403	5.22294	4.95585	6.22083	6.56575	6.45548	6.71243	6.07193
C (2)	0.656307	0.906607	0.946651	0.854492	0.202731	-0.841973	-1.9363	-0.788519	ENSMUSG00000031833	0.960313	0.000218472	0.00317494	Mast3	-0.147891	0.998447	546071	microtubule associated serine/threonine kinase 3 [Source:MGI Symbol;Acc:MGI:2683541]	3.74558	5.95682	5.82949	10.6821	11.8195	11.5731	12.0123	8.89264	1.90519	2.57454	2.54337	3.41712	3.56309	3.5327	3.58644	3.15261
C (2)	0.699544	0.969073	0.688529	0.920912	0.25204	-1.0893	-1.93473	-0.506072	ENSMUSG00000066842	1.05297	0.000263845	0.00371763	Hmcn1	-0.273458	0.95927	545370	hemicentin 1 [Source:MGI Symbol;Acc:MGI:2685047]	0.819751	1.66153	1.24524	3.01601	3.44603	3.36492	2.99963	2.41727	-0.286742	0.732512	0.316418	1.59264	1.78493	1.75057	1.58478	1.27338
C (2)	0.650502	0.94964	0.63371	1.02365	0.510141	-1.28319	-1.58319	-0.901272	ENSMUSG00000049625	2.22693	1.25682e-11	9.874e-10	Tifab	-0.248722	0.990287	212937	TRAF-interacting protein with forkhead-associated domain, family member B [Source:MGI Symbol;Acc:MGI:2385852]	0.343084	0.649941	0.454434	2.78162	3.68145	3.94579	2.7382	2.43885	-1.54337	-0.621619	-1.13786	1.47593	1.88027	1.98031	1.45323	1.2862
C (2)	0.512846	0.851046	0.68572	1.17987	0.5168	-1.23289	-1.57665	-0.936745	ENSMUSG00000031264	1.51146	6.3357e-06	0.000149056	Btk	-0.118562	0.998447	12229	Bruton agammaglobulinemia tyrosine kinase [Source:MGI Symbol;Acc:MGI:88216]	0.344986	0.534284	0.43637	1.43919	1.81352	2.2706	1.61972	1.44309	-1.53539	-0.904321	-1.19638	0.52526	0.858791	1.18308	0.695747	0.529159
C (2)	0.384573	1.00686	0.711909	1.24872	0.237272	-1.20049	-1.65349	-0.735347	ENSMUSG00000026126	1.0474	0.00130554	0.013485	Ptpn18	-0.085045	0.998447	19253	protein tyrosine phosphatase, non-receptor type 18 [Source:MGI Symbol;Acc:MGI:108410]	1.4245	2.47039	1.8691	4.83519	7.02213	8.11808	5.88381	4.42643	0.510458	1.30474	0.902346	2.27357	2.81191	3.02114	2.55675	2.14615
C (2)	-0.0364699	0.458946	0.710398	1.42188	0.994055	-1.01612	-1.39619	-1.1365	ENSMUSG00000047786	1.18895	0.00140137	0.0142257	Lix1	0.542525	0.68138	66643	limb and CNS expressed 1 [Source:MGI Symbol;Acc:MGI:1913893]	0.252954	0.304174	0.331317	0.664268	0.944315	1.87095	1.12891	1.3808	-1.98305	-1.71703	-1.59372	-0.590163	-0.0826599	0.903768	0.174927	0.465504
C (2)	0.0782762	0.370622	0.974033	1.24878	0.946159	-0.960835	-1.32922	-1.32781	ENSMUSG00000038608	0.924663	0.000120054	0.00191658	Dock10	0.664459	0.200084	210293	dedicator of cytokinesis 10 [Source:MGI Symbol;Acc:MGI:2146320]	2.99127	2.99367	3.68243	6.61887	7.80598	12.8124	10.9724	10.8012	1.58076	1.58191	1.88066	2.72659	2.96458	3.67947	3.45581	3.43312
C (2)	0.0420889	0.649224	0.798989	1.09483	1.0484	-0.828737	-1.50315	-1.30164	ENSMUSG00000050721	0.901913	0.000437734	0.00564611	Plekho2	0.39449	0.76773	102595	pleckstrin homology domain containing, family O member 2 [Source:MGI Symbol;Acc:MGI:2143132]	5.1521	5.67817	7.13347	10.8586	14.5543	18.0453	15.6449	17.6455	2.36516	2.50543	2.8346	3.44076	3.86337	4.17355	3.96762	4.14123
C (2)	0.272495	0.860356	0.78883	1.25351	0.551889	-1.04751	-1.33285	-1.34671	ENSMUSG00000053158	0.713456	0.00505749	0.038972	Fes	0.0719499	0.998447	14159	feline sarcoma oncogene [Source:MGI Symbol;Acc:MGI:95514]	3.73581	3.71634	4.1601	6.84269	8.54037	9.90484	8.31316	7.60277	1.90142	1.89388	2.05662	2.77456	3.0943	3.30813	3.0554	2.92653
C (2)	0.242695	0.85444	0.861607	1.16144	0.634804	-1.30932	-1.29959	-1.14607	ENSMUSG00000026321	1.04881	0.000132798	0.00208662	Tnfrsf11a	0.095419	0.998447	21934	tumor necrosis factor receptor superfamily, member 11a, NFKB activator [Source:MGI Symbol;Acc:MGI:1314891]	0.968326	1.05261	0.963216	2.23945	3.12297	3.69019	3.13516	2.77149	-0.0464353	0.0739655	-0.0540687	1.16314	1.64292	1.88369	1.64854	1.47066
C (2)	0.372672	0.326517	0.980511	1.00703	1.03203	-1.0436	-1.49018	-1.18498	ENSMUSG00000060572	1.67727	1.7164e-09	9.34859e-08	Mfap2	0.744687	0.141505	17150	microfibrillar-associated protein 2 [Source:MGI Symbol;Acc:MGI:99559]	1.32968	1.79758	2.06701	8.37461	8.00134	15.6719	15.2667	16.0637	0.411078	0.846054	1.04755	3.06602	3.00024	3.97011	3.93232	4.00573
C (2)	0.525632	0.422971	1.01071	0.941816	0.882099	-1.24653	-1.47677	-1.05993	ENSMUSG00000037742	2.6218	1.21556e-26	7.50351e-24	Eef1a1	0.115162	0.998447	13627	eukaryotic translation elongation factor 1 alpha 1 [Source:MGI Symbol;Acc:MGI:1096881]	299.229	379.172	341.038	933.214	880.351	1182.09	1229.27	1142.67	8.22511	8.56671	8.41379	9.86606	9.78194	10.2071	10.2636	10.1582
C (2)	0.295903	0.528655	0.968885	1.1192	0.792711	-1.26491	-1.56325	-0.877187	ENSMUSG00000037649	0.823221	0.00168286	0.0164226	H2-DMa	0.308304	0.894358	14998	histocompatibility 2, class II, locus DMa [Source:MGI Symbol;Acc:MGI:95921]	4.40452	6.48569	5.2117	12.5694	14.3327	19.9981	18.3724	16.6346	2.13898	2.69726	2.38175	3.65184	3.84124	4.32179	4.19947	4.05611
C (2)	0.278223	0.538727	0.861939	1.17996	0.828215	-1.06639	-1.65676	-0.963919	ENSMUSG00000019932	2.46985	4.85496e-12	4.11339e-10	Kera	0.693935	0.443322	16545	keratocan [Source:MGI Symbol;Acc:MGI:1202398]	0.290069	0.659367	0.583957	2.87407	3.9137	8.36859	5.74057	5.51565	-1.78553	-0.600846	-0.776066	1.5231	1.96853	3.06498	2.52119	2.46353
C (2)	0.282856	0.706156	0.881908	0.919983	0.913602	-0.931909	-1.74016	-1.03243	ENSMUSG00000030263	2.06211	5.8373e-10	3.40851e-08	Lrmp	0.34914	0.910391	16970	lymphoid-restricted membrane protein [Source:MGI Symbol;Acc:MGI:108424]	0.36756	0.722235	0.79496	2.5343	3.7959	4.65527	4.48914	4.627	-1.44395	-0.46946	-0.331046	1.34159	1.92444	2.21886	2.16644	2.21008
C (2)	0.246057	0.720623	0.937871	1.12996	0.664416	-0.94379	-1.63848	-1.11666	ENSMUSG00000026786	1.12995	3.48336e-05	0.000661125	Apbb1ip	0.280323	0.943494	54519	amyloid beta (A4) precursor protein-binding, family B, member 1 interacting protein [Source:MGI Symbol;Acc:MGI:1861354]	1.58369	2.21367	2.47341	5.30801	7.19787	9.36044	8.27477	6.94285	0.66329	1.14644	1.3065	2.40817	2.84757	3.22658	3.04872	2.79553
C (2)	0.385014	0.798072	0.810996	0.953765	0.844933	-0.995693	-1.52163	-1.27546	ENSMUSG00000061288	0.67996	0.00353431	0.0295201	Taok3	0.00032584	1	330177	TAO kinase 3 [Source:MGI Symbol;Acc:MGI:3041177]	4.3508	4.6584	5.03446	7.38496	8.28185	8.64751	8.31161	8.39025	2.12128	2.21984	2.33184	2.88459	3.04995	3.11228	3.05513	3.06871
C (2)	0.327722	0.904374	0.881679	0.942972	0.705558	-0.987993	-1.59429	-1.18003	ENSMUSG00000008475	1.01435	3.5597e-05	0.00067266	Arpc5	0.0683434	0.998447	67771	actin related protein 2/3 complex, subunit 5 [Source:MGI Symbol;Acc:MGI:1915021]	6.89403	8.2732	9.00301	16.0669	20.71	21.0649	20.5042	18.9745	2.78535	3.04845	3.17041	4.00602	4.37226	4.39677	4.35784	4.24599
C (2)	0.539495	0.769954	0.722006	0.92802	0.831691	-0.973097	-1.65826	-1.15981	ENSMUSG00000049866	2.2899	3.87212e-14	4.69105e-12	Arl4c	0.218299	0.994051	320982	ADP-ribosylation factor-like 4C [Source:MGI Symbol;Acc:MGI:2445172]	0.32185	0.536155	0.649106	3.05424	3.86704	4.54637	3.68179	4.11937	-1.63554	-0.899278	-0.623474	1.61081	1.95123	2.18472	1.88041	2.04242
C (2)	0.446356	0.65634	0.653022	0.883309	1.10875	-0.974551	-1.65011	-1.12311	ENSMUSG00000034330	0.766021	0.00275743	0.0240542	Plcg2	0.0915116	0.998447	234779	phospholipase C, gamma 2 [Source:MGI Symbol;Acc:MGI:97616]	0.759515	0.980523	1.05372	2.09793	2.32267	2.59274	2.31894	2.89206	-0.39685	-0.0283766	0.0754916	1.06897	1.21578	1.37448	1.21346	1.5321
C (2)	0.56774	0.653138	0.579037	1.04587	0.968269	-1.12987	-1.39387	-1.29032	ENSMUSG00000045322	2.03946	1.35541e-11	1.05211e-09	Tlr9	0.237535	0.983426	81897	toll-like receptor 9 [Source:MGI Symbol;Acc:MGI:1932389]	0.330333	0.365313	0.426976	2.22375	2.41623	3.53949	2.24831	3.2823	-1.59801	-1.4528	-1.22777	1.153	1.27276	1.82354	1.16884	1.71471
C (2)	0.569093	0.570276	0.754362	0.927908	1.00494	-1.1342	-1.34092	-1.35146	ENSMUSG00000031628	1.74477	1.00209e-09	5.64784e-08	Casp3	0.210555	0.990856	12367	caspase 3 [Source:MGI Symbol;Acc:MGI:107739]	0.841372	0.834407	0.99042	3.79688	3.80042	5.03929	4.39447	5.35506	-0.249184	-0.261177	-0.0138876	1.92481	1.92616	2.33322	2.13569	2.4209
C (2)	0.429104	0.618545	0.707906	1.04662	0.970575	-0.958823	-1.49718	-1.31675	ENSMUSG00000046186	1.81685	4.20798e-10	2.53712e-08	Cd109	0.366136	0.840286	235505	CD109 antigen [Source:MGI Symbol;Acc:MGI:2445221]	0.317339	0.370089	0.502091	1.63865	1.92577	2.7736	2.07816	2.59955	-1.6559	-1.43406	-0.993979	0.71251	0.945432	1.47176	1.0553	1.37826
C (2)	0.420284	0.589021	0.923381	1.12995	0.730663	-1.34298	-1.28648	-1.16383	ENSMUSG00000027962	1.1999	2.50466e-06	6.73468e-05	Vcam1	0.244502	0.953929	22329	vascular cell adhesion molecule 1 [Source:MGI Symbol;Acc:MGI:98926]	1.60846	1.7381	1.55205	4.73005	5.26233	7.40706	6.50055	5.75512	0.685681	0.797509	0.634175	2.24185	2.3957	2.8889	2.70056	2.52485
C (2)	0.501153	0.588109	0.916353	1.11375	0.680857	-1.28815	-1.10658	-1.40549	ENSMUSG00000020097	1.13578	2.60411e-06	6.96023e-05	Sgpl1	0.236159	0.953929	20397	sphingosine phosphate lyase 1 [Source:MGI Symbol;Acc:MGI:1261415]	6.29622	5.48137	5.78784	13.2689	13.8148	17.6276	16.0858	14.4218	2.65449	2.45454	2.53303	3.72997	3.78814	4.13977	4.00772	3.85018
C (2)	0.63911	0.422239	1.13607	0.99527	0.593279	-1.23852	-1.2475	-1.29995	ENSMUSG00000037306	0.767273	0.000773395	0.00896737	Man1c1	0.112577	0.998447	230815	mannosidase, alpha, class 1C, member 1 [Source:MGI Symbol;Acc:MGI:2446214]	5.09975	5.00291	5.11652	10.1632	9.38871	11.5763	12.1877	9.99441	2.35043	2.32277	2.35516	3.34529	3.23093	3.5331	3.60735	3.32112
C (2)	0.603873	0.406313	1.0537	1.11963	0.591656	-1.28292	-1.19725	-1.295	ENSMUSG00000024030	1.56598	5.26698e-09	2.62599e-07	Abcg1	0.408486	0.763743	11307	ATP binding cassette subfamily G member 1 [Source:MGI Symbol;Acc:MGI:107704]	1.45968	1.358	1.37018	5.52151	4.77179	8.08187	7.69772	5.4719	0.545657	0.441489	0.45437	2.46506	2.25453	3.01469	2.94443	2.45204
C (2)	0.206764	0.617584	1.09311	1.19288	0.564255	-0.920853	-1.36965	-1.38408	ENSMUSG00000045817	0.814451	0.000780537	0.00904209	Zfp36l2	0.310899	0.868691	12193	zinc finger protein 36, C3H type-like 2 [Source:MGI Symbol;Acc:MGI:107945]	8.72779	8.67624	10.4931	16.6689	19.7305	24.9854	23.9829	19.3033	3.12562	3.11707	3.39137	4.05909	4.30235	4.64301	4.58394	4.27078
C (2)	0.126189	0.527255	1.10754	1.23851	0.653992	-1.02304	-1.23913	-1.39131	ENSMUSG00000026825	0.730537	0.00259509	0.0230922	Dnm1	0.369633	0.774267	13429	dynamin 1 [Source:MGI Symbol;Acc:MGI:107384]	5.06075	4.74241	5.54986	9.06495	10.7579	14.5749	13.7823	11.3561	2.33935	2.24562	2.47245	3.1803	3.42733	3.86541	3.78475	3.50539
C (2)	0.164587	0.627194	1.29072	0.983033	0.62022	-1.12163	-1.18951	-1.37462	ENSMUSG00000029468	1.05042	0.000107649	0.00174649	P2rx7	0.43215	0.713174	18439	purinergic receptor P2X, ligand-gated ion channel, 7 [Source:MGI Symbol;Acc:MGI:1339957]	1.93282	1.72811	2.01382	4.38389	5.79921	7.19174	8.66266	5.7748	0.95071	0.789193	1.00994	2.13221	2.53586	2.84634	3.11481	2.52977
C (2)	0.37288	0.38571	0.958981	1.20022	0.822547	-1.17272	-1.24012	-1.3275	ENSMUSG00000036446	2.17789	2.98839e-16	4.87393e-14	Lum	0.994713	0.0248928	17022	lumican [Source:MGI Symbol;Acc:MGI:109347]	6.14882	5.64312	6.5697	29.9845	30.3648	67.5835	53.3246	46.6364	2.62031	2.49649	2.71583	4.90615	4.92433	6.0786	5.73673	5.54338
C (2)	0.421898	0.469492	1.0132	1.10748	0.749398	-1.03882	-1.33538	-1.38727	ENSMUSG00000022098	0.819309	0.00026636	0.00374899	Bmp1	0.21989	0.954826	12153	bone morphogenetic protein 1 [Source:MGI Symbol;Acc:MGI:88176]	10.4663	10.2696	11.6645	19.8938	20.2428	25.5585	24.6929	22.4233	3.38768	3.36031	3.54405	4.31424	4.33934	4.67573	4.62602	4.48693
C (2)	0.391407	0.454375	0.981949	1.00822	0.911611	-0.952202	-1.31149	-1.48388	ENSMUSG00000031595	1.3516	2.84924e-06	7.5377e-05	Pdgfrl	0.464061	0.645714	68797	platelet-derived growth factor receptor-like [Source:MGI Symbol;Acc:MGI:1916047]	1.03955	0.908792	1.37568	3.92225	4.11965	6.34486	6.21619	5.88443	0.0559564	-0.137978	0.460146	1.97168	2.04252	2.66559	2.63603	2.5569
C (2)	0.310147	0.361161	1.02052	1.08946	0.917548	-0.924793	-1.39621	-1.37783	ENSMUSG00000022261	1.15786	8.95881e-07	2.66972e-05	Sdc2	0.603405	0.26065	15529	syndecan 2 [Source:MGI Symbol;Acc:MGI:1349165]	4.07941	4.12635	5.47087	11.8019	12.1827	19.1716	18.3661	17.2257	2.02836	2.04487	2.45177	3.56095	3.60676	4.2609	4.19897	4.10649
C (2)	0.37216	0.405293	0.81852	1.25461	0.842713	-0.941764	-1.18781	-1.56373	ENSMUSG00000024593	0.72599	0.00670527	0.0484149	Megf10	0.238553	0.975757	70417	multiple EGF-like-domains 10 [Source:MGI Symbol;Acc:MGI:2685177]	0.586648	0.489436	0.660504	1.24419	1.26421	1.90365	1.5428	1.5609	-0.769433	-1.03081	-0.598361	0.315202	0.33824	0.928765	0.625554	0.642375
C (2)	0.385301	0.649006	0.851864	1.06925	0.836419	-1.0655	-1.29246	-1.43388	ENSMUSG00000069662	1.25661	2.01338e-07	7.2098e-06	Marcks	0.312521	0.865183	17118	myristoylated alanine rich protein kinase C substrate [Source:MGI Symbol;Acc:MGI:96907]	11.2048	10.3641	12.6988	28.265	32.6896	41.2159	36.5592	36.2491	3.48604	3.37352	3.66662	4.82094	5.03076	5.36513	5.19216	5.17987
C (2)	0.560955	0.530179	0.879683	0.949242	0.888121	-1.0421	-1.2626	-1.50348	ENSMUSG00000049288	0.837489	0.000463918	0.00595423	Lix1l	0.15854	0.998447	280411	Lix1-like [Source:MGI Symbol;Acc:MGI:3036267]	3.52375	3.19816	3.85079	7.34127	7.25089	8.58312	8.34615	8.37454	1.81711	1.67724	1.94515	2.87603	2.85816	3.1015	3.06111	3.06601
C (2)	0.363656	0.486239	0.979433	1.00515	0.944908	-1.32492	-1.25233	-1.20214	ENSMUSG00000026737	0.980268	3.63151e-05	0.00068324	Pip4k2a	0.449217	0.554783	18718	phosphatidylinositol-5-phosphate 4-kinase, type II, alpha [Source:MGI Symbol;Acc:MGI:1298206]	2.35398	2.41724	2.26539	5.52883	5.89879	7.75962	7.65491	7.51653	1.2351	1.27336	1.17976	2.46697	2.56042	2.95599	2.93639	2.91007
C (2)	0.289268	0.360471	0.91811	1.09206	1.0615	-1.24095	-1.17778	-1.30267	ENSMUSG00000022203	0.736765	0.00329525	0.0279374	Efs	0.396431	0.708329	13644	embryonal Fyn-associated substrate [Source:MGI Symbol;Acc:MGI:105311]	1.70272	1.59273	1.64617	3.73066	3.87542	5.73047	5.22156	5.63759	0.767839	0.671505	0.719114	1.89943	1.95435	2.51865	2.38448	2.49508
C (2)	-0.024015	0.384305	1.03344	1.11052	1.04082	-0.758713	-1.32373	-1.46262	ENSMUSG00000030717	0.788926	0.00249729	0.0225168	Nupr1	0.606935	0.330498	56312	nuclear protein transcription regulator 1 [Source:MGI Symbol;Acc:MGI:1891834]	7.68906	7.10894	10.5796	16.0207	20.1762	30.4071	29.1116	29.2333	2.94281	2.82963	3.40321	4.00187	4.33458	4.92633	4.86352	4.86954
C (2)	0.0896096	0.198698	1.18383	1.03113	1.04128	-0.829013	-1.23685	-1.47868	ENSMUSG00000004105	1.26083	6.44436e-07	1.98428e-05	Angptl2	1.13388	0.00329013	26360	angiopoietin-like 2 [Source:MGI Symbol;Acc:MGI:1347002]	24.3585	20.3184	33.0732	65.8656	71.4804	133.443	149.634	134.463	4.60635	4.34472	5.04759	6.04145	6.15948	7.06008	7.22529	7.07107
C (2)	0.436693	0.283382	1.06047	1.09885	0.793865	-0.804352	-1.38762	-1.4813	ENSMUSG00000019843	0.912608	0.00021148	0.00309067	Fyn	0.391846	0.7394	14360	Fyn proto-oncogene [Source:MGI Symbol;Acc:MGI:95602]	5.15415	4.94388	6.68018	11.5995	10.8351	15.5705	15.3071	13.5959	2.36574	2.30564	2.73989	3.53599	3.43764	3.96075	3.93613	3.7651
C (2)	0.326743	0.359848	1.10369	1.10761	0.725778	-0.700678	-1.34069	-1.5823	ENSMUSG00000012017	0.717765	0.00302148	0.0258797	Scarf2	0.381996	0.743477	224024	scavenger receptor class F, member 2 [Source:MGI Symbol;Acc:MGI:1858430]	3.38129	3.03602	4.49781	7.11096	7.21669	10.0721	10.0544	8.49549	1.75757	1.60218	2.16922	2.83004	2.85134	3.33229	3.32976	3.0867
C (2)	-0.0715003	0.508357	1.21853	1.19196	0.691257	-0.994781	-1.01897	-1.52484	ENSMUSG00000064043	0.731194	0.00540654	0.0408897	Trerf1	0.443926	0.673291	224829	transcriptional regulating factor 1 [Source:MGI Symbol;Acc:MGI:2442086]	1.96439	1.53404	1.98776	3.12156	4.1445	5.78891	5.86458	4.53211	0.974085	0.617332	0.991146	1.64227	2.0512	2.53329	2.55203	2.18018
C (2)	0.0100161	0.343944	1.42639	0.900423	0.871654	-1.0952	-1.05825	-1.39897	ENSMUSG00000030793	1.42976	0.000199789	0.00294637	Pycard	1.18982	0.0430217	66824	PYD and CARD domain containing [Source:MGI Symbol;Acc:MGI:1931465]	0.292733	0.208233	0.282117	0.85162	1.1891	2.07398	3.5087	2.01519	-1.77234	-2.26373	-1.82563	-0.231718	0.249864	1.0524	1.81093	1.01092
C (2)	0.149444	0.0319221	1.11394	1.28731	0.875706	-0.795103	-1.58971	-1.07351	ENSMUSG00000033420	1.01895	0.000122823	0.00195357	Antxr1	0.927889	0.0494549	69538	anthrax toxin receptor 1 [Source:MGI Symbol;Acc:MGI:1916788]	3.06957	4.21291	4.99739	8.91969	8.29936	17.9247	16.1165	13.9255	1.61804	2.07482	2.32117	3.15699	3.053	4.16388	4.01046	3.79965
C (2)	0.0375041	0.0705913	1.28466	1.22466	0.787468	-0.649575	-1.43042	-1.32489	ENSMUSG00000023022	0.733377	0.00449118	0.0354779	Lima1	0.738189	0.175067	65970	LIM domain and actin binding 1 [Source:MGI Symbol;Acc:MGI:1920992]	7.13671	7.49493	10.2535	14.1041	14.3223	24.4685	25.1593	19.9754	2.83526	2.90591	3.35804	3.81804	3.8402	4.61285	4.65302	4.32015
C (2)	0.331797	-0.133874	1.35246	1.10527	0.79743	-0.791314	-1.42215	-1.23961	ENSMUSG00000040690	1.19475	1.79858e-05	0.000377876	Col16a1	1.21583	0.00380383	107581	collagen, type XVI, alpha 1 [Source:MGI Symbol;Acc:MGI:1095396]	1.81021	2.13402	3.19687	8.79961	5.78277	17.6728	22.0846	13.3898	0.856155	1.09358	1.67666	3.13744	2.53176	4.14346	4.46497	3.74307
C (2)	0.193451	0.388539	1.43333	1.02085	0.532373	-1.00622	-1.54232	-1.02	ENSMUSG00000036103	0.764195	0.00335337	0.028319	Colec12	0.476546	0.601656	140792	collectin sub-family member 12 [Source:MGI Symbol;Acc:MGI:2152907]	3.1384	4.07789	4.10616	7.49286	8.26276	11.345	13.9512	8.88062	1.65003	2.02782	2.03779	2.90552	3.04662	3.50398	3.80232	3.15066
C (2)	0.20554	0.445022	1.37599	1.0148	0.543718	-0.819426	-1.53289	-1.23276	ENSMUSG00000024663	0.736702	0.00312498	0.0266332	Rab3il1	0.325988	0.851851	74760	RAB3A interacting protein (rabin3)-like 1 [Source:MGI Symbol;Acc:MGI:1922010]	5.59626	6.40172	7.70408	12.1942	13.5754	17.5233	20.6013	14.1891	2.48446	2.67846	2.94562	3.60813	3.76292	4.1312	4.36467	3.82671
C (2)	0.30368	0.258717	1.3721	1.18904	0.455943	-0.985697	-1.31958	-1.2742	ENSMUSG00000045404	1.09696	0.00106744	0.0115503	Kcnk13	0.547962	0.612817	217826	potassium channel, subfamily K, member 13 [Source:MGI Symbol;Acc:MGI:2384976]	0.262777	0.271057	0.330149	0.797065	0.772939	1.45994	1.65456	0.884498	-1.92809	-1.88333	-1.59881	-0.327231	-0.371574	0.545905	0.726447	-0.177069
C (2)	0.3737	0.284124	1.14088	0.979881	0.605517	-0.225134	-1.34396	-1.81501	ENSMUSG00000031841	0.887879	0.000707167	0.00837935	Cdh13	0.387001	0.799924	12554	cadherin 13 [Source:MGI Symbol;Acc:MGI:99551]	66.0412	55.8873	98.1791	121.392	117.598	150.484	159.32	131.786	6.04529	5.80445	6.61734	6.92353	6.87773	7.23346	7.31578	7.04205
C (2)	0.144882	0.520743	0.90648	0.974265	0.867866	-0.211514	-1.52962	-1.67311	ENSMUSG00000029185	0.88346	0.00537178	0.0407421	Fam114a1	0.477164	0.787653	68303	family with sequence similarity 114, member A1 [Source:MGI Symbol;Acc:MGI:1915553]	3.47627	3.2036	7.36186	9.01777	11.1692	14.4593	13.912	13.6095	1.79754	1.67969	2.88007	3.17277	3.48146	3.85393	3.79826	3.76654
C (2)	0.106958	0.735083	1.33111	0.591783	0.545005	-0.175493	-1.35988	-1.77456	ENSMUSG00000020181	1.05796	0.00428408	0.0342336	Nav3	0.364216	0.954826	260315	neuron navigator 3 [Source:MGI Symbol;Acc:MGI:2183703]	2.18517	1.6961	4.50567	5.35436	7.85921	7.20036	11.3118	6.99749	1.12774	0.762225	2.17174	2.42071	2.97438	2.84807	3.49976	2.80684
C (2)	0.44621	0.633392	1.31221	0.80076	0.423205	-0.638069	-1.581	-1.3967	ENSMUSG00000038668	1.29093	1.18429e-05	0.000259323	Lpar1	0.266466	0.977608	14745	lysophosphatidic acid receptor 1 [Source:MGI Symbol;Acc:MGI:108429]	4.29288	4.78605	7.48829	14.1983	15.8564	17.5022	23.6677	14.0069	2.10195	2.25884	2.90464	3.82765	3.98699	4.12946	4.56485	3.80806
C (2)	0.470575	0.804078	1.26702	0.630506	0.384819	-0.47495	-1.5957	-1.48634	ENSMUSG00000030760	0.903707	0.00158863	0.0156593	Acer3	-0.00244499	1	66190	alkaline ceramidase 3 [Source:MGI Symbol;Acc:MGI:1913440]	1.32452	1.40097	2.35421	3.82455	4.53848	4.15169	5.75557	3.65988	0.405465	0.48643	1.23524	1.93529	2.18221	2.0537	2.52496	1.8718
C (2)	0.608318	0.521506	1.30474	0.850627	0.219535	-0.44732	-1.59909	-1.45832	ENSMUSG00000002897	1.30709	0.000141638	0.00221212	Il17ra	0.164913	0.998447	16172	interleukin 17 receptor A [Source:MGI Symbol;Acc:MGI:107399]	1.22023	1.3461	2.72434	5.68806	5.35393	6.73517	9.24439	4.33731	0.287157	0.428785	1.44591	2.50794	2.4206	2.75171	3.20858	2.1168
C (2)	0.45904	0.350769	1.40513	0.704517	0.655057	-0.610061	-1.49387	-1.47058	ENSMUSG00000045672	1.14103	0.000144128	0.00224559	Col27a1	0.519908	0.646738	373864	collagen, type XXVII, alpha 1 [Source:MGI Symbol;Acc:MGI:2672118]	0.644387	0.655843	1.25756	2.82353	2.60147	3.39974	5.77613	3.27488	-0.634001	-0.608578	0.330632	1.4975	1.37933	1.76542	2.5301	1.71144
C (2)	0.393119	0.591362	1.27983	0.690826	0.707805	-0.711294	-1.5694	-1.38224	ENSMUSG00000015133	1.21939	4.59656e-06	0.000112425	Lrrk1	0.311533	0.911085	233328	leucine-rich repeat kinase 1 [Source:MGI Symbol;Acc:MGI:2142227]	3.85237	4.24565	6.0157	10.6759	11.8337	12.4611	16.9205	12.5714	1.94575	2.08599	2.58873	3.41628	3.56482	3.63935	4.0807	3.65208
C (2)	0.340106	0.226316	1.4696	1.01504	0.427306	-0.633435	-1.34381	-1.50113	ENSMUSG00000071984	1.2885	6.72616e-05	0.0011641	Fndc1	0.842406	0.264606	68655	fibronectin type III domain containing 1 [Source:MGI Symbol;Acc:MGI:1915905]	20.7661	18.8875	31.8643	57.2983	53.5002	86.0627	113.188	60.3903	4.37616	4.23936	4.99387	5.84042	5.74147	6.42732	6.82258	5.91624
C (2)	-0.0449689	0.134628	1.56391	1.08687	0.574259	-0.649416	-1.17556	-1.48972	ENSMUSG00000025780	1.00151	0.000690164	0.00824571	Itih5	0.951126	0.0959936	209378	inter-alpha (globulin) inhibitor H5 [Source:MGI Symbol;Acc:MGI:1925751]	7.51913	6.20255	10.3795	15.032	16.7806	30.0744	40.2843	21.9681	2.91057	2.63286	3.37566	3.90996	4.06872	4.91047	5.33215	4.45734
C (2)	-0.144406	0.350133	1.53398	1.12786	0.374104	-0.465786	-1.49212	-1.28376	ENSMUSG00000020810	0.816953	0.00539614	0.0408587	Cygb	0.698319	0.34424	114886	cytoglobin [Source:MGI Symbol;Acc:MGI:2149481]	8.52898	9.61503	15.3924	18.5181	24.6119	38.4986	48.63	24.9536	3.09237	3.26529	3.94414	4.21086	4.62129	5.26674	5.60377	4.64118
C (2)	-0.127063	0.636806	1.43288	0.766189	0.685075	-0.501009	-1.31718	-1.5757	ENSMUSG00000041482	0.973745	0.00411451	0.03319	Piezo2	0.519684	0.764011	667742	piezo-type mechanosensitive ion channel component 2 [Source:MGI Symbol;Acc:MGI:1918781]	0.875121	0.731044	1.54422	2.00316	3.40841	3.7295	5.93092	3.52483	-0.192446	-0.45197	0.626882	1.00227	1.7691	1.89898	2.56826	1.81755
C (2)	-0.208137	0.470244	1.60612	0.862949	0.605362	-0.640502	-1.33667	-1.35936	ENSMUSG00000026674	0.897782	0.00193203	0.0183748	Ddr2	0.765041	0.250491	18214	discoidin domain receptor family, member 2 [Source:MGI Symbol;Acc:MGI:1345277]	11.3297	11.2029	16.0036	19.8324	27.7677	33.7406	48.7839	29.6929	3.50204	3.4858	4.00032	4.30979	4.79533	5.07641	5.60833	4.89205
C (2)	0.452246	0.36491	1.63982	0.653329	0.453423	-1.09716	-1.45135	-1.01522	ENSMUSG00000052942	1.19612	0.000351047	0.00475159	Glis3	0.548139	0.701149	226075	GLIS family zinc finger 3 [Source:MGI Symbol;Acc:MGI:2444289]	1.25431	1.67837	1.589	4.47176	4.21842	5.11442	9.88317	4.47528	0.326889	0.747064	0.66812	2.16084	2.0767	2.35457	3.30497	2.16198
C (2)	0.153682	0.552654	1.62508	0.673212	0.521909	-0.928204	-1.48252	-1.11581	ENSMUSG00000044674	0.929579	0.00155324	0.0154052	Fzd1	0.447185	0.772903	14362	frizzled class receptor 1 [Source:MGI Symbol;Acc:MGI:1196625]	1.44916	1.79143	1.99668	3.73231	4.7007	5.04006	8.7389	4.61788	0.535215	0.841108	0.997603	1.90007	2.23288	2.33344	3.12745	2.20723
C (2)	0.480219	0.409112	1.42862	0.658809	0.62906	-0.824859	-1.69383	-1.08714	ENSMUSG00000044927	1.044	0.00151737	0.0151305	H1f10	0.242727	0.991513	243529	H1.10 linker histone [Source:MGI Symbol;Acc:MGI:2685307]	0.496071	0.723783	0.852186	1.9207	1.83751	2.14662	3.46681	2.10722	-1.01138	-0.466371	-0.23076	0.941631	0.877754	1.10206	1.79361	1.07534
C (2)	0.356056	0.292513	1.39319	0.695902	0.899922	-1.0122	-1.51475	-1.11063	ENSMUSG00000047810	1.03873	0.000270986	0.00380585	Ccdc88b	0.525432	0.539528	78317	coiled-coil domain containing 88B [Source:MGI Symbol;Acc:MGI:1925567]	0.373476	0.502534	0.540209	1.47572	1.40843	1.89411	3.161	2.2003	-1.42091	-0.992707	-0.88841	0.561416	0.494085	0.921521	1.66038	1.1377
C (2)	0.447346	0.218949	1.37582	0.555726	1.02291	-1.04011	-1.50506	-1.07558	ENSMUSG00000040111	1.19447	5.11939e-06	0.000123122	Gramd1b	0.557928	0.451516	235283	GRAM domain containing 1B [Source:MGI Symbol;Acc:MGI:1925037]	6.17007	7.77429	7.92412	17.6429	15.6025	18.7025	29.0774	24.0481	2.62529	2.95871	2.98625	4.14102	3.96371	4.22516	4.86183	4.58785
C (2)	0.250657	0.515146	1.29656	0.923155	0.697698	-1.2526	-1.46904	-0.96158	ENSMUSG00000035258	1.12024	3.08384e-06	8.05319e-05	Abi3bp	0.548024	0.379711	320712	ABI family member 3 binding protein [Source:MGI Symbol;Acc:MGI:2444583]	6.39222	8.45459	7.20193	16.489	19.076	23.8852	29.342	21.0948	2.67632	3.07973	2.84838	4.04343	4.25369	4.57804	4.87489	4.39881
C (2)	0.296951	0.341031	1.3231	1.00594	0.710995	-1.17347	-1.33624	-1.16831	ENSMUSG00000031740	1.25055	2.16616e-07	7.69314e-06	Mmp2	0.662101	0.213653	17390	matrix metallopeptidase 2 [Source:MGI Symbol;Acc:MGI:97009]	22.8866	25.7796	25.6854	72.8356	75.1473	120.393	150.742	97.6795	4.51643	4.68816	4.68288	6.18657	6.23165	6.9116	7.23594	6.60998
C (2)	0.46731	0.472383	1.26077	0.850334	0.708159	-1.38102	-1.25929	-1.11864	ENSMUSG00000036545	0.854548	0.000171239	0.00257814	Adamts2	0.243778	0.940033	216725	a disintegrin-like and metallopeptidase (reprolysin type) with thrombospondin type 1 motif, 2 [Source:MGI Symbol;Acc:MGI:1347356]	8.62119	9.11268	8.21725	17.0283	17.0624	19.8037	23.2817	18.7243	3.10789	3.18788	3.03865	4.08986	4.09275	4.3077	4.54113	4.22684
C (2)	0.330505	0.518326	1.28873	0.961452	0.616702	-1.36449	-1.29934	-1.05187	ENSMUSG00000031342	1.24017	3.4104e-06	8.73695e-05	Gpm6b	0.392144	0.785223	14758	glycoprotein m6b [Source:MGI Symbol;Acc:MGI:107672]	1.41614	1.68207	1.35342	4.39871	5.01242	6.82139	8.56467	5.36732	0.501968	0.750238	0.436609	2.13708	2.32551	2.77007	3.0984	2.4242
C (2)	0.514323	0.530696	1.13256	0.977107	0.622828	-1.17348	-1.47657	-1.12746	ENSMUSG00000026193	3.0236	1.73794e-22	7.04027e-20	Fn1	0.788969	0.260171	14268	fibronectin 1 [Source:MGI Symbol;Acc:MGI:95566]	29.2438	38.8743	37.4426	148.277	150.27	216.252	245.478	161.994	4.87006	5.28074	5.22661	7.21215	7.23141	7.75657	7.93945	7.3398
C (2)	0.512876	0.44812	1.18813	1.01395	0.576046	-1.04531	-1.49451	-1.19931	ENSMUSG00000003452	1.16488	4.67872e-05	0.00085183	Bicd1	0.256513	0.972155	12121	BICD cargo adaptor 1 [Source:MGI Symbol;Acc:MGI:1101760]	0.615639	0.744828	0.822648	2.24854	2.15652	3.10692	3.47651	2.3421	-0.699843	-0.425021	-0.281653	1.16899	1.1087	1.63548	1.79764	1.2278
C (2)	-0.13717	0.253902	1.576	0.573069	1.11175	-0.93558	-1.14484	-1.29713	ENSMUSG00000053113	1.87703	9.3229e-07	2.77185e-05	Socs3	1.8974	0.00104124	12702	suppressor of cytokine signaling 3 [Source:MGI Symbol;Acc:MGI:1201791]	2.34543	1.91174	3.10622	9.07283	15.3376	23.5421	90.4906	48.5202	1.22985	0.934887	1.63516	3.18155	3.939	4.55717	6.4997	5.60051
C (2)	0.255206	0.24995	1.55257	0.507095	0.96564	-0.927407	-1.19136	-1.41169	ENSMUSG00000027223	1.01272	0.000237226	0.00339036	Mapk8ip1	0.639578	0.356085	19099	mitogen-activated protein kinase 8 interacting protein 1 [Source:MGI Symbol;Acc:MGI:1309464]	2.57166	2.23899	3.0359	6.38566	6.36459	7.48144	14.4363	9.98143	1.3627	1.16285	1.60213	2.67484	2.67007	2.90332	3.85163	3.31925
C (2)	0.302087	0.0981998	1.79673	0.406646	0.798256	-1.18593	-1.05086	-1.16513	ENSMUSG00000035686	0.927743	0.00548463	0.0413356	Thrsp	0.882953	0.24327	21835	thyroid hormone responsive [Source:MGI Symbol;Acc:MGI:109126]	7.71847	7.17662	7.08218	18.2729	16.0474	19.5314	47.3461	25.065	2.94832	2.84331	2.82419	4.19164	4.00427	4.28772	5.56517	4.6476
C (2)	0.551449	0.416378	1.06435	0.585842	1.12072	-0.96374	-1.31221	-1.46279	ENSMUSG00000068115	2.20011	6.56273e-10	3.81492e-08	Ninl	0.505832	0.742317	78177	ninein-like [Source:MGI Symbol;Acc:MGI:1925427]	0.235193	0.20128	0.337222	1.61569	1.40507	1.67418	2.74594	2.91075	-2.08808	-2.31272	-1.56823	0.692147	0.490646	0.743454	1.4573	1.54139
C (2)	0.619007	0.431536	1.00707	0.567188	1.118	-0.915216	-1.48293	-1.34465	ENSMUSG00000048583	3.42421	3.35392e-18	6.90108e-16	Igf2	0.93395	0.317585	16002	insulin-like growth factor 2 [Source:MGI Symbol;Acc:MGI:96434]	7.77718	9.69688	19.2385	222.422	164.925	204.774	413.096	493.072	2.95925	3.27752	4.26593	7.79715	7.36566	7.67789	8.69033	8.94565
C (2)	0.885724	0.145071	0.751107	0.613227	1.27417	-0.950366	-1.23445	-1.48448	ENSMUSG00000033436	0.983706	0.000426327	0.00552647	Armcx2	0.161656	0.998447	67416	armadillo repeat containing, X-linked 2 [Source:MGI Symbol;Acc:MGI:1914666]	2.49551	2.18685	2.89941	7.64516	5.17047	6.62055	7.12057	9.38576	1.31933	1.12886	1.53576	2.93455	2.3703	2.72695	2.83199	3.23047
C (2)	0.763378	0.270189	0.957955	0.289665	1.26158	-0.569903	-1.54696	-1.42591	ENSMUSG00000044786	2.19585	5.76606e-07	1.81114e-05	Zfp36	0.544143	0.884903	22695	zinc finger protein 36 [Source:MGI Symbol;Acc:MGI:99180]	6.19396	7.09902	18.6228	83.6416	47.9848	49.0493	104.143	146.621	2.63086	2.82762	4.219	6.38615	5.5845	5.61616	6.70242	7.19594
C (2)	0.457281	0.139771	1.03623	0.473665	1.41192	-0.765643	-1.60398	-1.14924	ENSMUSG00000063564	1.00527	0.0017274	0.0166982	Col23a1	0.596699	0.574601	237759	collagen, type XXIII, alpha 1 [Source:MGI Symbol;Acc:MGI:2653243]	0.831652	1.14226	1.49289	3.50493	2.80832	3.54524	5.24988	6.82365	-0.265948	0.19189	0.578111	1.80939	1.48971	1.82588	2.39228	2.77054
C (2)	0.421642	0.0622823	1.17996	0.569944	1.31918	-0.884993	-1.43038	-1.23764	ENSMUSG00000016559	0.755755	0.00228892	0.0210584	H3f3b	0.532716	0.443322	15081	H3.3 histone B [Source:MGI Symbol;Acc:MGI:1101768]	34.3388	37.0547	42.5921	71.3578	61.9162	75.6621	96.2738	101.715	5.10177	5.21159	5.41251	6.157	5.95225	6.2415	6.58907	6.66839
C (2)	0.467003	-0.0748918	1.01057	0.725357	1.40606	-0.953975	-1.20853	-1.3716	ENSMUSG00000053475	1.26816	0.000572476	0.00707436	Tnfaip6	0.68778	0.488194	21930	tumor necrosis factor alpha induced protein 6 [Source:MGI Symbol;Acc:MGI:1195266]	0.631227	0.555847	0.769847	2.33181	1.5281	2.85232	3.56288	4.85016	-0.663769	-0.84724	-0.377356	1.22145	0.611741	1.51214	1.83304	2.27803
C (2)	0.288898	0.392802	1.15462	0.30661	1.39466	-0.853205	-1.51412	-1.17026	ENSMUSG00000052837	2.39596	1.27033e-08	5.73772e-07	Junb	1.20363	0.190337	16477	jun B proto-oncogene [Source:MGI Symbol;Acc:MGI:96647]	11.9596	17.4817	24.8085	87.5384	98.1786	89.267	227.656	296.737	3.58009	4.12777	4.63276	6.45184	6.61734	6.48005	7.83071	8.21304
C (2)	0.412253	0.628154	1.01509	0.406287	1.21131	-0.82244	-1.55416	-1.29649	ENSMUSG00000021250	3.99227	4.21233e-16	6.65907e-14	Fos	1.00894	0.443671	14281	FBJ osteosarcoma oncogene [Source:MGI Symbol;Acc:MGI:95574]	3.75516	5.82803	13.0836	107.511	155.382	106.422	300.653	420.177	1.90888	2.54301	3.70968	6.74833	7.27968	6.73365	8.23195	8.71485
C (2)	0.499764	0.454489	1.01699	0.242795	1.38166	-0.90477	-1.11926	-1.57167	ENSMUSG00000040829	1.75409	1.67182e-05	0.000355276	Zmynd15	0.443096	0.88863	574428	zinc finger, MYND-type containing 15 [Source:MGI Symbol;Acc:MGI:3603821]	0.211418	0.143669	0.253913	0.842486	0.810536	0.676495	1.31032	1.78903	-2.24183	-2.79918	-1.97759	-0.247275	-0.303052	-0.563849	0.389922	0.839174
C (2)	0.633319	0.235027	1.16159	0.272974	1.31601	-1.17893	-1.32321	-1.11677	ENSMUSG00000027646	0.941952	0.00102775	0.0112905	Src	0.382749	0.840286	20779	Rous sarcoma oncogene [Source:MGI Symbol;Acc:MGI:98397]	3.44664	3.89173	3.75198	10.8969	8.6206	8.81522	14.869	16.2831	1.78519	1.96041	1.90765	3.44585	3.10779	3.14	3.89424	4.0253
C (2)	0.640893	0.274719	1.03629	0.543535	1.2078	-1.07421	-1.50931	-1.1197	ENSMUSG00000026411	1.15876	5.59655e-05	0.000994588	Tmem9	0.359258	0.869354	66241	transmembrane protein 9 [Source:MGI Symbol;Acc:MGI:1913491]	2.68828	3.48587	3.59323	11.2773	8.83394	10.5684	14.6796	16.4584	1.42668	1.80152	1.84528	3.49535	3.14306	3.40168	3.87574	4.04075
C (2)	0.682561	0.357176	1.23188	0.32434	1.10069	-1.2713	-1.12631	-1.29904	ENSMUSG00000025268	1.93946	6.75844e-11	4.73566e-09	Maged2	0.405134	0.840286	80884	MAGE family member D2 [Source:MGI Symbol;Acc:MGI:1933391]	14.7095	12.8952	13.1708	58.3813	45.5599	44.4339	88.7321	80.2899	3.87868	3.68877	3.71927	5.86743	5.50969	5.47359	6.47138	6.32715
C (2)	0.130127	0.486843	1.31486	0.900285	0.572356	-0.36992	-1.77997	-1.25457	ENSMUSG00000034687	1.19362	0.000366135	0.004893	Fras1	0.617488	0.609714	231470	Fraser extracellular matrix complex subunit 1 [Source:MGI Symbol;Acc:MGI:2385368]	0.825331	1.19988	2.25301	3.21684	4.14727	5.56726	7.47946	4.4077	-0.276955	0.262885	1.17185	1.68564	2.05216	2.47697	2.90293	2.14003
C (2)	0.240153	0.328286	1.21383	0.892516	0.63437	-0.167457	-1.88628	-1.25541	ENSMUSG00000002602	0.899894	0.00112153	0.0119904	Axl	0.412249	0.792812	26362	AXL receptor tyrosine kinase [Source:MGI Symbol;Acc:MGI:1347244]	28.4629	38.3003	63.9048	77.4161	80.6942	105.232	122.408	93.195	4.83101	5.25928	5.99785	6.27456	6.33439	6.71743	6.93555	6.54218
C (2)	0.357661	-0.024845	1.40212	1.00675	0.600531	-0.492027	-1.76235	-1.08783	ENSMUSG00000041120	0.941505	0.000890114	0.0100161	Nbl1	0.660584	0.364834	17965	NBL1, DAN family BMP antagonist [Source:MGI Symbol;Acc:MGI:104591]	9.80855	14.9571	21.7125	36.9438	29.0822	55.4469	71.0045	43.0052	3.29404	3.90276	4.44045	5.20726	4.86207	5.79303	6.14984	5.42644
C (2)	0.460818	0.430527	1.068	0.98522	0.600164	-0.458021	-1.82365	-1.26306	ENSMUSG00000026335	1.26352	4.09518e-05	0.000760542	Pam	0.416762	0.841743	18484	peptidylglycine alpha-amidating monooxygenase [Source:MGI Symbol;Acc:MGI:97475]	13.6413	18.499	28.6504	47.2029	46.4323	62.7656	65.6535	50.9158	3.76991	4.20938	4.84048	5.5608	5.53706	5.9719	6.0368	5.67004
C (2)	0.393237	0.333842	1.11645	0.981777	0.704102	-0.44159	-1.72489	-1.36292	ENSMUSG00000020814	0.715513	0.00667864	0.048366	Mxra7	0.372285	0.816731	67622	matrix-remodelling associated 7 [Source:MGI Symbol;Acc:MGI:1914872]	5.55974	6.75736	11.1025	17.4108	16.8623	23.9094	25.7093	20.5863	2.47502	2.75646	3.47281	4.12191	4.07573	4.57951	4.68422	4.36361
C (2)	0.648325	0.228209	1.0372	0.916202	0.680295	-0.406155	-1.84097	-1.26311	ENSMUSG00000037206	0.933312	0.000646303	0.00782261	Islr	0.28281	0.94769	26968	immunoglobulin superfamily containing leucine-rich repeat [Source:MGI Symbol;Acc:MGI:1349645]	9.28469	12.399	19.0405	32.2783	26.1566	36.91	39.2146	32.799	3.21485	3.63215	4.251	5.01249	4.70911	5.20594	5.29332	5.03558
C (2)	0.55531	0.290775	1.00484	0.861931	0.91441	-0.570013	-1.62856	-1.42869	ENSMUSG00000051790	0.73722	0.00213117	0.0197897	Nlgn2	0.250591	0.943494	216856	neuroligin 2 [Source:MGI Symbol;Acc:MGI:2681835]	2.39275	2.60598	3.76045	6.08089	5.43126	6.9317	7.36796	7.08881	1.25867	1.38182	1.91091	2.60428	2.44129	2.79321	2.88127	2.82554
C (2)	0.305963	0.32253	1.06246	1.15297	0.830247	-0.960829	-1.51565	-1.19769	ENSMUSG00000038463	1.10731	8.31342e-06	0.000189065	Olfml2b	0.535443	0.417874	320078	olfactomedin-like 2B [Source:MGI Symbol;Acc:MGI:2443310]	2.12556	2.60069	3.02244	6.75195	6.8233	11.5565	10.9116	9.41669	1.08784	1.37889	1.59571	2.7553	2.77047	3.53064	3.44779	3.23522
C (2)	0.326636	0.445196	1.16358	1.03272	0.728066	-0.952184	-1.56328	-1.18073	ENSMUSG00000022371	2.14344	7.49904e-14	8.67947e-12	Col14a1	0.834839	0.158803	12818	collagen, type XIV, alpha 1 [Source:MGI Symbol;Acc:MGI:1341272]	2.40984	3.45524	4.2852	14.2923	15.9809	27.7934	31.4392	20.8601	1.26894	1.78879	2.09936	3.83717	3.99828	4.79667	4.97449	4.38267
C (2)	0.359057	0.46972	0.937971	1.03206	0.930133	-0.894162	-1.52427	-1.31051	ENSMUSG00000098557	1.39594	2.05193e-08	8.88807e-07	Kctd12	0.634859	0.271479	239217	potassium channel tetramerisation domain containing 12 [Source:MGI Symbol;Acc:MGI:2145823]	3.82475	4.40512	5.80039	13.2787	14.2863	20.7168	19.4678	19.3672	1.93536	2.13918	2.53615	3.73105	3.83656	4.37273	4.28302	4.27555
C (2)	0.272125	0.615544	0.949661	1.03542	0.873172	-0.989208	-1.50568	-1.25103	ENSMUSG00000039153	3.0281	2.2751e-21	8.19227e-19	Runx2	0.84905	0.158549	12393	runt related transcription factor 2 [Source:MGI Symbol;Acc:MGI:99829]	0.209377	0.294553	0.418385	2.26894	3.59528	6.31173	5.62638	5.07813	-2.25583	-1.7634	-1.2571	1.18202	1.8461	2.65804	2.49221	2.3443
C (2)	0.373572	0.393602	0.951275	1.05471	0.88577	-0.746697	-1.68576	-1.22647	ENSMUSG00000038319	1.34788	1.43937e-05	0.000309942	Kcnh2	0.604218	0.495	16511	potassium voltage-gated channel, subfamily H (eag-related), member 2 [Source:MGI Symbol;Acc:MGI:1341722]	0.480825	0.717853	1.09105	2.89982	2.95095	5.25399	4.80055	4.53386	-1.05642	-0.47824	0.125721	1.53596	1.56118	2.39341	2.2632	2.18074
C (2)	0.114355	0.448367	1.1349	0.983408	0.877154	-0.627414	-1.6565	-1.27427	ENSMUSG00000040852	0.943064	0.000568187	0.00703478	Plekhh2	0.611545	0.384569	213556	pleckstrin homology domain containing, family H (with MyTH4 domain) member 2 [Source:MGI Symbol;Acc:MGI:2146813]	0.832484	1.04864	1.54983	2.42569	2.96784	4.09988	4.49267	3.84505	-0.264506	0.0685154	0.63211	1.2784	1.56941	2.03558	2.16757	1.943
C (2)	0.114655	0.287521	1.22123	1.01835	0.924603	-0.792031	-1.53737	-1.23695	ENSMUSG00000028399	0.928832	0.000202946	0.00298276	Ptprd	0.722606	0.168486	19266	protein tyrosine phosphatase, receptor type, D [Source:MGI Symbol;Acc:MGI:97812]	3.69524	4.38304	5.64371	9.44715	10.4222	15.787	17.7158	14.9681	1.88567	2.13193	2.49664	3.23988	3.38158	3.98066	4.14697	3.90382
C (2)	0.229883	0.565213	1.28604	0.805583	0.770794	-0.922241	-1.63154	-1.10374	ENSMUSG00000035274	2.20004	6.90437e-10	3.9956e-08	Tpbg	0.693958	0.454429	21983	trophoblast glycoprotein [Source:MGI Symbol;Acc:MGI:1341264]	0.190218	0.344462	0.422494	1.54438	2.25216	2.95152	5.06759	2.83822	-2.39427	-1.53758	-1.243	0.62703	1.17131	1.56146	2.3413	1.50499
C (2)	0.246871	0.765472	1.14908	0.746688	0.812493	-0.93141	-1.56445	-1.22474	ENSMUSG00000029860	0.760413	0.0012099	0.0127202	Zyx	0.200278	0.987751	22793	zyxin [Source:MGI Symbol;Acc:MGI:103072]	21.9258	25.1611	28.3364	45.6743	56.3539	55.9266	65.8298	57.4377	4.45456	4.65312	4.82458	5.51331	5.81644	5.80546	6.04067	5.84393
C (2)	0.308182	0.519414	1.00046	0.839887	0.978681	-0.649962	-1.6696	-1.32706	ENSMUSG00000036334	1.53532	1.49076e-07	5.44359e-06	Igsf10	0.624679	0.437091	242050	immunoglobulin superfamily, member 10 [Source:MGI Symbol;Acc:MGI:1923481]	0.61232	0.819549	1.45821	3.29561	3.9446	5.18138	5.94003	5.83098	-0.707642	-0.287098	0.544199	1.72054	1.97988	2.37334	2.57047	2.54374
C (2)	0.201179	0.524539	0.96245	0.753045	1.16369	-0.648323	-1.62965	-1.32693	ENSMUSG00000028214	1.44273	8.18728e-06	0.000186523	Gem	0.541892	0.666201	14579	GTP binding protein (gene overexpressed in skeletal muscle) [Source:MGI Symbol;Acc:MGI:99844]	1.01083	1.28663	2.20966	4.34857	5.62684	6.75076	7.97682	9.3644	0.0155432	0.363598	1.14383	2.12054	2.49232	2.75505	2.99581	3.22719
C (2)	-0.0431194	0.505798	1.05487	0.966696	1.01687	-0.552138	-1.5375	-1.41148	ENSMUSG00000075415	0.920785	0.00088343	0.00996685	Fnbp1	0.529866	0.564646	14269	formin binding protein 1 [Source:MGI Symbol;Acc:MGI:109606]	8.33441	8.84944	13.3195	16.9695	22.0342	27.4369	28.6125	28.0998	3.05908	3.14559	3.73547	4.08487	4.46167	4.77805	4.83858	4.81249
C (2)	0.720497	0.392486	1.14512	0.942084	0.376827	-0.683683	-1.85465	-1.03869	ENSMUSG00000052957	0.704823	0.00336561	0.0283301	Gas1	0.0992231	0.998447	14451	growth arrest specific 1 [Source:MGI Symbol;Acc:MGI:95655]	12.3044	16.1443	18.1694	28.9957	25.9965	31.2152	33.3979	25.8613	3.62111	4.01295	4.18344	4.85777	4.70025	4.96418	5.06168	4.69273
C (2)	0.511375	0.195381	0.980378	1.20007	0.617338	-0.623129	-1.87564	-1.00577	ENSMUSG00000004609	0.983756	0.00191126	0.0182308	Cd33	0.384648	0.882581	12489	CD33 antigen [Source:MGI Symbol;Acc:MGI:99440]	1.07054	1.81392	2.28749	4.55035	3.75709	6.90813	6.04673	4.85223	0.0983387	0.859113	1.19376	2.18598	1.90961	2.7883	2.59616	2.27865
C (2)	0.426285	0.532094	1.04648	0.894872	0.628912	-0.766593	-2.02971	-0.732338	ENSMUSG00000030218	2.09699	4.42575e-07	1.4307e-05	Mgp	0.618086	0.791859	17313	matrix Gla protein [Source:MGI Symbol;Acc:MGI:96976]	9.47484	37.8582	36.4986	130.44	146.04	215.125	252.925	161.945	3.2441	5.24253	5.18977	7.02724	7.19022	7.74903	7.98257	7.33936
C (2)	0.44607	0.637451	0.941512	0.945869	0.629339	-0.871629	-1.97056	-0.758049	ENSMUSG00000025314	1.27904	9.89459e-06	0.000220763	Ptprj	0.206171	0.998447	19271	protein tyrosine phosphatase, receptor type, J [Source:MGI Symbol;Acc:MGI:104574]	2.51608	4.81399	4.53012	9.16926	10.158	11.9808	11.9529	10.114	1.33118	2.26723	2.17955	3.19681	3.34455	3.58265	3.57928	3.33829
C (2)	0.603719	0.562356	1.0254	0.772152	0.660559	-0.948242	-1.9527	-0.723244	ENSMUSG00000021702	2.98753	6.96058e-14	8.12883e-12	Thbs4	0.701027	0.636522	21828	thrombospondin 4 [Source:MGI Symbol;Acc:MGI:1101779]	12.9525	44.5596	35.5421	169.078	162.194	200.262	258.302	179.017	3.69516	5.47767	5.15146	7.40154	7.34157	7.64574	8.01291	7.48395
C (2)	0.605999	0.573174	0.978032	0.548632	0.659794	-0.404187	-2.20974	-0.751706	ENSMUSG00000056174	1.37081	0.0014169	0.0142936	Col8a2	0.0507151	0.998447	329941	collagen, type VIII, alpha 2 [Source:MGI Symbol;Acc:MGI:88464]	0.147312	0.523686	0.708534	1.70609	1.65806	1.62304	2.35805	1.78782	-2.76305	-0.933226	-0.497091	0.77069	0.729496	0.698695	1.23759	0.838203
C (2)	0.5757	0.613403	1.10765	0.556066	0.603404	-0.339873	-2.01685	-1.09951	ENSMUSG00000032332	1.855	7.5038e-06	0.000172162	Col12a1	0.203091	0.998447	12816	collagen, type XII, alpha 1 [Source:MGI Symbol;Acc:MGI:88448]	0.711826	1.61559	3.18487	7.21709	7.46434	7.09159	11.6085	7.39796	-0.490403	0.692058	1.67123	2.85142	2.90002	2.82611	3.53711	2.88713
C (2)	0.263452	0.466782	1.29711	0.688257	0.59652	-0.345128	-2.06662	-0.900374	ENSMUSG00000044006	1.71684	0.000342724	0.00465208	Cilp2	0.869689	0.630427	68709	cartilage intermediate layer protein 2 [Source:MGI Symbol;Acc:MGI:1915959]	0.203392	0.85423	1.69161	3.57705	4.59394	6.03311	12.7618	5.38911	-2.29767	-0.227304	0.758394	1.83877	2.19973	2.5929	3.67376	2.43005
C (2)	0.392705	0.423394	1.26321	0.620286	0.649203	-0.470683	-2.11035	-0.767762	ENSMUSG00000027860	0.997992	0.00452893	0.0357096	Vangl1	0.34079	0.953929	229658	VANGL planar cell polarity 1 [Source:MGI Symbol;Acc:MGI:2159344]	0.640103	1.66729	2.06067	3.81395	3.89833	4.48591	7.09489	4.57936	-0.643624	0.737508	1.04311	1.93129	1.96286	2.1654	2.82678	2.19515
C (2)	0.197892	0.575311	1.09323	0.709386	0.650963	-0.243791	-2.1983	-0.784691	ENSMUSG00000027966	1.37035	0.00158787	0.0156593	Col11a1	0.444519	0.948198	12814	collagen, type XI, alpha 1 [Source:MGI Symbol;Acc:MGI:88446]	0.185668	0.660933	1.07436	1.59751	2.24215	2.5291	3.57023	2.39981	-2.4292	-0.597424	0.103482	0.675821	1.16489	1.33862	1.83602	1.26292
C (2)	0.611835	0.533922	1.03301	1.1343	0.379436	-0.830757	-1.60109	-1.26065	ENSMUSG00000028047	1.43642	3.54091e-07	1.18301e-05	Thbs3	0.206059	0.998186	21827	thrombospondin 3 [Source:MGI Symbol;Acc:MGI:98739]	2.40172	3.02289	4.04172	10.7121	10.1628	15.247	14.2384	9.15546	1.26407	1.59593	2.01497	3.42117	3.34522	3.93045	3.83171	3.19463
C (2)	0.760549	0.628628	0.859021	1.09708	0.373195	-0.829907	-1.65038	-1.23819	ENSMUSG00000020101	1.06758	1.48727e-05	0.000318669	Vsir	0.0330517	0.998447	74048	V-set immunoregulatory receptor [Source:MGI Symbol;Acc:MGI:1921298]	9.33981	11.2263	13.4703	27.395	25.8286	31.8351	28.626	23.0456	3.22339	3.48881	3.75171	4.77584	4.6909	4.99255	4.83925	4.52642
C (2)	0.706352	0.65474	1.04041	1.05163	0.218173	-0.753992	-1.53783	-1.37948	ENSMUSG00000034993	1.2055	2.78497e-06	7.38274e-05	Vat1	0.0666946	0.998447	26949	vesicle amine transport 1 [Source:MGI Symbol;Acc:MGI:1349450]	9.59121	10.4066	14.3645	30.4862	29.6861	36.4229	36.2128	23.7057	3.26171	3.37943	3.84443	4.93008	4.89171	5.18677	5.17843	4.56716
C (2)	0.620063	0.859946	1.03461	0.962158	0.195842	-0.85632	-1.675	-1.1413	ENSMUSG00000048332	0.793449	0.00177162	0.0170874	Lhfp	-0.0972606	0.998447	108927	lipoma HMGIC fusion partner [Source:MGI Symbol;Acc:MGI:1920048]	5.45778	6.54361	7.20933	11.9092	12.9212	13.3781	13.7117	10.3097	2.44831	2.71009	2.84986	3.57401	3.69166	3.7418	3.77734	3.36593
C (2)	0.606361	0.685065	0.69496	1.23578	0.567363	-1.09219	-1.36066	-1.33668	ENSMUSG00000029470	1.27917	3.31647e-07	1.11377e-05	P2rx4	0.0481112	0.998447	18438	purinergic receptor P2X, ligand-gated ion channel 4 [Source:MGI Symbol;Acc:MGI:1338859]	9.02721	9.13517	10.3123	23.9372	24.8897	32.7036	25.0121	23.4789	3.17428	3.19143	3.3663	4.58118	4.63748	5.03138	4.64455	4.55329
C (2)	0.497024	0.73428	0.752618	1.13581	0.673171	-0.997627	-1.43001	-1.36526	ENSMUSG00000022194	0.944653	7.01421e-05	0.00120271	Pabpn1	0.0837849	0.998447	54196	poly(A) binding protein, nuclear 1 [Source:MGI Symbol;Acc:MGI:1859158]	24.6237	25.2614	29.2087	52.7066	57.8839	67.8305	58.3046	56.5036	4.62197	4.65887	4.86833	5.71991	5.85509	6.08386	5.86554	5.82027
C (2)	0.660983	0.562988	0.726225	1.18604	0.597182	-0.810561	-1.57736	-1.3455	ENSMUSG00000020388	0.960848	0.000307169	0.00424502	Pdlim4	0.0644864	0.998447	30794	PDZ and LIM domain 4 [Source:MGI Symbol;Acc:MGI:1353470]	5.37477	6.03979	7.90515	16.575	15.7776	21.5865	17.1281	16.0514	2.4262	2.5945	2.98279	4.05094	3.97981	4.43206	4.0983	4.00463
C (2)	0.622993	0.94897	0.423999	1.16166	0.549537	-0.830113	-1.60025	-1.2768	ENSMUSG00000097715	1.15769	5.20138e-05	0.000931291	Gpr137b-ps	-0.177249	0.998447	#NUM!	G protein-coupled receptor 137B, pseudogene [Source:MGI Symbol;Acc:MGI:3710533]	2.81841	3.35853	4.27865	9.40571	11.2236	12.5951	8.44394	9.03854	1.49488	1.74783	2.09716	3.23354	3.48846	3.6548	3.07792	3.17609
C (2)	0.653153	0.832301	0.606964	1.01927	0.651772	-0.812865	-1.60715	-1.34345	ENSMUSG00000037902	1.52806	1.02387e-08	4.7915e-07	Sirpa	0.00982225	0.998447	19261	signal-regulatory protein alpha [Source:MGI Symbol;Acc:MGI:108563]	6.76868	7.99659	11.1836	28.2547	31.643	35.6133	27.4416	28.23	2.75887	2.99939	3.48331	4.82042	4.98381	5.15435	4.77829	4.81916
C (2)	0.765452	1.01802	0.577778	0.993644	0.353366	-0.776125	-1.58977	-1.34237	ENSMUSG00000045658	1.03454	5.55586e-05	0.000990389	Pid1	-0.24708	0.954826	98496	phosphotyrosine interaction domain containing 1 [Source:MGI Symbol;Acc:MGI:2138391]	6.77379	7.45176	9.26996	16.7965	18.5145	18.3413	15.624	14.3289	2.75996	2.89758	3.21256	4.07009	4.21058	4.19702	3.96569	3.84086
C (2)	0.603967	0.86944	0.471797	1.04663	0.664814	-0.676853	-1.82274	-1.15706	ENSMUSG00000070822	0.807422	0.00624888	0.0459277	Zscan18	-0.227892	0.990856	232875	zinc finger and SCAN domain containing 18 [Source:MGI Symbol;Acc:MGI:3643810]	0.630463	0.861162	1.0784	1.96494	2.22515	2.41773	1.84698	2.02176	-0.665516	-0.215643	0.10889	0.974489	1.1539	1.27365	0.885167	1.01561
C (2)	0.750893	0.842768	0.333484	1.09966	0.593615	-0.721512	-1.85606	-1.04284	ENSMUSG00000059883	0.769521	0.00563435	0.0422723	Irak4	-0.253514	0.969477	266632	interleukin-1 receptor-associated kinase 4 [Source:MGI Symbol;Acc:MGI:2182474]	1.32973	1.87489	2.1475	4.00031	4.15864	4.63538	3.35356	3.74314	0.411137	0.906806	1.10266	2.00011	2.05611	2.21269	1.74569	1.90425
C (2)	0.813394	0.840803	0.480896	1.31366	0.183168	-0.881026	-1.5767	-1.1742	ENSMUSG00000026594	1.74812	2.11931e-06	5.78372e-05	Ralgps2	-0.296719	0.987344	78255	Ral GEF with PH domain and SH3 binding motif 2 [Source:MGI Symbol;Acc:MGI:1925505]	0.318403	0.424842	0.524153	1.76495	1.79996	2.52585	1.3908	1.12361	-1.65107	-1.235	-0.93194	0.819628	0.847962	1.33677	0.475916	0.168147
C (2)	0.250627	0.657882	0.933001	1.15543	0.48182	-0.369375	-1.77397	-1.33541	ENSMUSG00000075284	0.980291	0.00115227	0.0122534	Wipf1	0.240201	0.991789	215280	WAS/WASL interacting protein family, member 1 [Source:MGI Symbol;Acc:MGI:2178801]	4.5194	5.54977	8.72462	11.6638	14.1146	17.818	16.0554	12.9976	2.17613	2.47243	3.12509	3.54397	3.81912	4.15526	4.00499	3.70017
C (2)	0.385274	0.533422	0.637443	1.35186	0.637646	-0.483428	-1.48474	-1.57748	ENSMUSG00000026655	0.931019	0.00504294	0.038958	Fam107b	0.198889	0.998447	66540	family with sequence similarity 107, member B [Source:MGI Symbol;Acc:MGI:1913790]	0.925739	0.876663	1.66687	2.77645	3.02886	4.89831	3.21969	3.22007	-0.111323	-0.189906	0.737142	1.47324	1.59878	2.29228	1.68692	1.68709
C (2)	0.548169	0.671006	0.651475	0.909742	0.831105	-0.430605	-1.76654	-1.41435	ENSMUSG00000074785	1.51473	7.35412e-06	0.000169629	Plxnc1	0.14743	0.998447	54712	plexin C1 [Source:MGI Symbol;Acc:MGI:1890127]	0.43411	0.575512	1.26504	2.76963	3.05585	3.69948	3.00844	3.47375	-1.20387	-0.797082	0.339178	1.46969	1.61157	1.88732	1.58902	1.79649
C (2)	0.618468	0.526361	0.548744	1.14792	0.710095	-0.427692	-1.84041	-1.28349	ENSMUSG00000025743	1.02451	0.0005615	0.00697196	Sdc3	0.156904	0.998447	20970	syndecan 3 [Source:MGI Symbol;Acc:MGI:1349163]	8.50872	11.2654	17.3398	29.3765	28.0441	38.3595	28.3623	30.7647	3.08894	3.49383	4.11601	4.87659	4.80963	5.26151	4.8259	4.94321
C (2)	0.717426	0.705202	0.784088	0.990831	0.421199	-0.484304	-1.75042	-1.38402	ENSMUSG00000030116	1.75581	1.48291e-07	5.4302e-06	Mfap5	-0.000809069	1	50530	microfibrillar associated protein 5 [Source:MGI Symbol;Acc:MGI:1354387]	7.25521	9.3943	17.7177	41.3471	40.9922	50.1392	43.3372	33.5524	2.85902	3.23179	4.14712	5.36971	5.35728	5.64787	5.43753	5.06834
C (2)	1.08251	0.506755	0.850169	0.464385	0.616803	-0.322687	-1.7312	-1.46673	ENSMUSG00000072214	0.766989	0.00323085	0.0274633	Septin5	-0.22982	0.978146	18951	septin 5 [Source:MGI Symbol;Acc:MGI:1195461]	1.88161	2.11782	3.53235	6.62147	5.1185	5.02243	5.96807	5.37668	0.911968	1.08258	1.82063	2.72715	2.35572	2.32839	2.57726	2.42671
C (2)	0.898422	0.412942	0.847476	0.505503	0.838591	-0.311499	-1.87471	-1.31673	ENSMUSG00000040663	1.789	1.00264e-05	0.00022332	Clcf1	-0.0830806	0.998447	56708	cardiotrophin-like cytokine factor 1 [Source:MGI Symbol;Acc:MGI:1930088]	0.204215	0.332124	0.797644	2.28982	1.49979	1.62581	2.19036	2.17347	-2.29184	-1.59021	-0.326183	1.19523	0.584765	0.701156	1.13117	1.12
C (2)	1.15841	0.316654	0.801646	0.431962	0.85544	-0.548827	-1.78116	-1.23413	ENSMUSG00000070462	0.746638	0.0042342	0.033907	Tlnrd1	-0.143495	0.998447	80889	talin rod domain containing 1 [Source:MGI Symbol;Acc:MGI:1891420]	1.70582	2.08238	2.67351	4.98237	3.66554	3.82294	4.37461	4.46127	0.770466	1.05823	1.41874	2.31683	1.87402	1.93468	2.12916	2.15745
C (2)	0.959851	0.222612	0.951568	0.56553	0.919155	-0.627622	-1.70973	-1.28137	ENSMUSG00000032359	1.59042	6.05962e-07	1.88118e-05	Ctsh	0.122919	0.998447	13036	cathepsin H [Source:MGI Symbol;Acc:MGI:107285]	8.28255	11.1817	17.6778	53.7612	32.073	40.7835	53.4501	52.2499	3.05007	3.48306	4.14387	5.74849	5.00329	5.34991	5.74012	5.70736
C (2)	0.895681	0.711685	0.725562	0.721017	0.720881	-0.764096	-1.57317	-1.43756	ENSMUSG00000048677	0.940447	0.000198739	0.00293423	Tpcn2	-0.187031	0.994323	233979	two pore segment channel 2 [Source:MGI Symbol;Acc:MGI:2385297]	2.76708	2.94199	3.98869	8.44535	7.77146	7.8043	7.82035	7.80382	1.46836	1.55679	1.99591	3.07816	2.95818	2.96427	2.96723	2.96418
C (2)	0.836735	0.655594	0.794845	0.63642	0.83672	-0.732895	-1.43188	-1.59554	ENSMUSG00000002603	1.44892	4.73741e-09	2.40819e-07	Tgfb1	-0.0466519	0.998447	21803	transforming growth factor, beta 1 [Source:MGI Symbol;Acc:MGI:98725]	5.40556	4.90262	8.20319	20.9292	18.785	18.5713	20.4126	20.929	2.43444	2.29355	3.03618	4.38745	4.23151	4.215	4.35138	4.38743
C (2)	0.737646	0.622912	0.843821	0.568515	0.922826	-0.593637	-1.64362	-1.45847	ENSMUSG00000022012	0.868642	0.00280236	0.0243805	Enox1	-0.106863	0.998447	239188	ecto-NOX disulfide-thiol exchanger 1 [Source:MGI Symbol;Acc:MGI:2444896]	0.544383	0.593474	0.888284	1.65261	1.56651	1.52727	1.7365	1.80167	-0.877306	-0.752743	-0.170907	0.724747	0.647557	0.61096	0.796179	0.849332
C (2)	1.02214	0.338697	0.650049	0.748797	0.836668	-0.447831	-1.5667	-1.58181	ENSMUSG00000026657	1.03848	0.000211078	0.00308827	Frmd4a	-0.0173349	0.998447	209630	FERM domain containing 4A [Source:MGI Symbol;Acc:MGI:1919850]	3.06546	3.04613	4.89655	9.05956	6.80563	8.08013	7.75296	8.38285	1.61611	1.60698	2.29176	3.17944	2.76673	3.01438	2.95475	3.06744
C (2)	0.905805	0.689876	0.594555	0.681898	0.759358	-0.539889	-1.89077	-1.20084	ENSMUSG00000052397	1.58826	3.49942e-07	1.17217e-05	Ezr	-0.268313	0.979702	22350	ezrin [Source:MGI Symbol;Acc:MGI:98931]	0.548461	0.914663	1.49295	4.35985	3.71497	3.69307	3.46153	3.91133	-0.866539	-0.128688	0.578169	2.12428	1.89335	1.88482	1.79141	1.96766
C (2)	0.866979	0.491773	0.699541	0.752354	0.804873	-0.530284	-1.90507	-1.18016	ENSMUSG00000025372	1.0319	0.000118819	0.00190625	Baiap2	-0.00196574	1	108100	brain-specific angiogenesis inhibitor 1-associated protein 2 [Source:MGI Symbol;Acc:MGI:2137336]	1.29485	1.98326	2.90652	6.61101	5.3019	6.18002	5.99101	6.37389	0.372784	0.987873	1.53929	2.72487	2.40651	2.62761	2.5828	2.67217
C (2)	0.873706	0.580487	0.821776	0.734867	0.739877	-0.830414	-1.76284	-1.15745	ENSMUSG00000021760	1.22573	1.96508e-05	0.000405626	Gpx8	-0.140468	0.998447	69590	glutathione peroxidase 8 (putative) [Source:MGI Symbol;Acc:MGI:1916840]	2.84659	4.08027	4.95633	13.6557	11.4704	12.5734	13.2404	12.6109	1.50923	2.02867	2.30927	3.77143	3.51984	3.6523	3.72687	3.6566
C (2)	0.808156	0.545271	0.797242	0.805708	0.810152	-0.82018	-1.69143	-1.25492	ENSMUSG00000018042	0.810516	0.000404642	0.00530371	Cyb5r3	0.0473753	0.998447	109754	cytochrome b5 reductase 3 [Source:MGI Symbol;Acc:MGI:94893]	27.5703	31.8814	36.845	63.3509	58.0434	63.2993	63.1212	63.393	4.78504	4.99464	5.2034	5.98529	5.85906	5.98412	5.98005	5.98625
C (2)	0.684138	0.572208	0.971661	0.849694	0.580958	-0.703431	-1.88957	-1.06566	ENSMUSG00000042485	1.18341	2.88694e-06	7.62188e-05	Mustn1	0.123733	0.998447	66175	musculoskeletal, embryonic nuclear protein 1 [Source:MGI Symbol;Acc:MGI:1913425]	38.6577	59.121	71.2621	145.744	137.57	158.732	169.035	138.192	5.27268	5.8856	6.15506	7.18729	7.10402	7.31045	7.40118	7.11053
C (2)	0.693798	0.657657	0.892035	0.890564	0.429018	-0.524996	-1.97875	-1.05933	ENSMUSG00000006360	1.06883	0.000103791	0.00169665	Crip1	-0.0560327	0.998447	12925	cysteine-rich protein 1 (intestinal) [Source:MGI Symbol;Acc:MGI:88501]	25.6306	40.4652	52.764	96.6575	94.938	106.581	106.659	84.7465	4.6798	5.33861	5.72148	6.59481	6.56891	6.7358	6.73686	6.40508
C (2)	0.555458	0.715878	1.04309	0.789746	0.508829	-0.563627	-1.87204	-1.17734	ENSMUSG00000032640	0.776683	0.00270235	0.0237818	Chsy1	-0.0334466	0.998447	269941	chondroitin sulfate synthase 1 [Source:MGI Symbol;Acc:MGI:2681120]	1.23586	1.66528	2.16725	3.50388	3.75368	3.87462	4.3198	3.43444	0.305519	0.735768	1.11586	1.80895	1.90831	1.95406	2.11096	1.78007
C (2)	0.635328	0.787617	0.848584	0.810077	0.561848	-0.548558	-1.85883	-1.23607	ENSMUSG00000026238	0.848392	0.000767337	0.0089371	Ptma	-0.0317383	0.998447	19231	prothymosin alpha [Source:MGI Symbol;Acc:MGI:97803]	45.2302	55.6099	69.8561	103.46	108.821	109.635	111.044	100.968	5.49921	5.79727	6.12631	6.69293	6.76581	6.77656	6.79499	6.65776
C (2)	0.760353	0.662045	0.948747	0.809036	0.500081	-0.617699	-1.76325	-1.29931	ENSMUSG00000034675	1.30551	9.52433e-07	2.81881e-05	Dbn1	0.00595843	0.999214	56320	drebrin 1 [Source:MGI Symbol;Acc:MGI:1931838]	2.33731	3.1598	4.92081	12.0497	11.304	12.4371	13.6191	10.1746	1.22485	1.65983	2.2989	3.59093	3.49876	3.63657	3.76756	3.3469
C (2)	0.83697	0.623082	1.0462	0.75148	0.388284	-0.632641	-1.79021	-1.22317	ENSMUSG00000030342	1.08692	4.4994e-05	0.000822312	Cd9	-0.0547788	0.998447	12527	CD9 antigen [Source:MGI Symbol;Acc:MGI:88348]	10.5896	13.9411	18.5637	37.859	34.129	36.3216	41.9019	30.4561	3.40457	3.80127	4.21441	5.24256	5.09293	5.18275	5.38894	4.92866
C (2)	0.609171	0.412167	0.93687	0.726786	0.856248	-0.438516	-1.94771	-1.15502	ENSMUSG00000053931	1.06401	0.000235322	0.00337069	Cnn3	0.18056	0.998447	71994	calponin 3, acidic [Source:MGI Symbol;Acc:MGI:1919244]	7.75532	11.3434	15.9961	26.4414	24.057	27.9761	30.9425	29.7686	2.95519	3.50378	3.99965	4.72473	4.58838	4.80612	4.95152	4.89572
C (2)	0.492048	0.477344	1.01903	0.81626	0.826541	-0.597251	-1.81942	-1.21455	ENSMUSG00000043903	1.21124	3.75105e-06	9.4601e-05	Zfp469	0.321066	0.885389	195209	zinc finger protein 469 [Source:MGI Symbol;Acc:MGI:2684868]	0.56042	0.834353	1.25238	2.56445	2.53976	3.1742	3.62723	3.19574	-0.83542	-0.26127	0.324677	1.35865	1.34469	1.66639	1.85887	1.67615
C (2)	0.666663	0.353872	0.970094	0.544201	1.00541	-0.543632	-1.94377	-1.05283	ENSMUSG00000009772	1.36206	0.000441576	0.00569001	Nuak2	0.156549	0.998447	74137	NUAK family, SNF1-like kinase, 2 [Source:MGI Symbol;Acc:MGI:1921387]	0.275966	0.551587	0.81942	2.09928	1.64619	1.90867	2.65767	2.73163	-1.85744	-0.85834	-0.287325	1.06989	0.719133	0.932567	1.41016	1.44976
C (2)	0.74688	0.351594	0.73043	0.601265	1.2215	-0.695918	-1.67649	-1.27926	ENSMUSG00000038059	1.0459	0.000749458	0.0087874	Smim3	0.048841	0.998447	106878	small integral membrane protein 3 [Source:MGI Symbol;Acc:MGI:1917088]	0.881581	1.10918	1.55406	3.57872	2.84759	3.28977	3.54484	4.70865	-0.181835	0.14949	0.636039	1.83944	1.50974	1.71799	1.82572	2.23531
C (2)	0.666657	0.213811	0.635995	0.832381	1.26617	-0.723334	-1.67516	-1.21652	ENSMUSG00000037012	1.0226	0.000222624	0.00320653	Hk1	0.301824	0.934085	15275	hexokinase 1 [Source:MGI Symbol;Acc:MGI:96103]	3.7739	4.66148	5.85016	11.0964	9.00757	11.9765	10.9408	14.6249	1.91606	2.22079	2.54848	3.47202	3.17114	3.58213	3.45165	3.87035
C (2)	0.550865	0.194639	0.714323	0.874782	1.17591	-0.589873	-1.9004	-1.02025	ENSMUSG00000025151	0.903738	0.00105945	0.0115034	Maged1	0.377279	0.840286	94275	MAGE family member D1 [Source:MGI Symbol;Acc:MGI:1930187]	9.62605	14.4765	17.6734	29.9919	25.426	34.8516	32.353	40.0733	3.26694	3.85564	4.1435	4.9065	4.66823	5.12315	5.01583	5.32457
C (2)	0.40016	0.256467	0.747757	0.938816	1.03654	-0.307495	-2.00796	-1.06429	ENSMUSG00000021763	1.22584	0.000716153	0.00847033	Cspg4b	0.606429	0.694437	408066	chondroitin sulfate proteoglycan 4B [Source:MGI Symbol;Acc:MGI:3040697]	0.468972	0.957866	1.6984	2.90151	2.60253	4.36178	3.77458	4.69659	-1.09243	-0.0621042	0.764173	1.5368	1.37992	2.12492	1.91632	2.23161
C (2)	0.551561	0.356163	0.71315	0.94947	0.991229	-0.452683	-1.81788	-1.29101	ENSMUSG00000042436	2.55015	3.03763e-07	1.03897e-05	Mfap4	0.816511	0.699335	76293	microfibrillar-associated protein 4 [Source:MGI Symbol;Acc:MGI:1342276]	0.647909	1.391	4.69121	20.1249	15.1592	35.8366	25.4389	38.0737	-0.626137	0.476124	2.22996	4.33091	3.92212	5.16336	4.66896	5.25072
C (2)	0.494902	-0.012189	0.832126	1.01316	1.13691	-0.504921	-1.7121	-1.24789	ENSMUSG00000000794	1.45501	2.57419e-05	0.000511798	Kcnn3	0.911055	0.252595	140493	potassium intermediate/small conductance calcium-activated channel, subfamily N, member 3 [Source:MGI Symbol;Acc:MGI:2153183]	1.97751	2.87938	5.25368	11.801	7.82831	17.9513	15.5046	19.8425	0.983686	1.52576	2.39333	3.56084	2.9687	4.16602	3.95462	4.31052
C (2)	1.20066	-0.131826	1.0653	0.817194	0.482087	-0.530513	-1.52604	-1.37686	ENSMUSG00000034163	0.758661	0.0047573	0.0371592	Zfc3h1	0.124326	0.998447	216345	zinc finger, C3H1-type containing [Source:MGI Symbol;Acc:MGI:2446143]	9.17105	9.60599	12.4943	21.3913	14.1414	18.9894	20.5106	17.1122	3.19709	3.26393	3.64319	4.41895	3.82185	4.24712	4.3583	4.09695
C (2)	0.95309	0.149272	1.03211	1.03479	0.425652	-0.663785	-1.37688	-1.55425	ENSMUSG00000032374	0.966537	0.0013326	0.0136719	Plod2	0.0730929	0.998447	26432	procollagen lysine, 2-oxoglutarate 5-dioxygenase 2 [Source:MGI Symbol;Acc:MGI:1347007]	2.01674	1.83051	2.97731	7.20124	4.64207	7.52993	7.51889	5.39858	1.01203	0.872248	1.57401	2.84825	2.21477	2.91264	2.91052	2.43258
C (2)	1.06845	0.300528	0.938205	0.904334	0.464111	-0.796756	-1.6342	-1.24468	ENSMUSG00000032846	0.911647	0.000627503	0.00764504	Zswim6	-0.0657667	0.998447	67263	zinc finger SWIM-type containing 6 [Source:MGI Symbol;Acc:MGI:1914513]	0.97752	1.16918	1.43647	3.38555	2.37868	3.13956	3.18881	2.56443	-0.0328019	0.225501	0.522527	1.75939	1.25016	1.65056	1.67302	1.35864
C (2)	0.997248	0.405008	0.743146	0.962855	0.569301	-0.677295	-1.69823	-1.30204	ENSMUSG00000027864	1.1658	8.72771e-06	0.000196761	Ptgfrn	0.0287094	0.998447	19221	prostaglandin F2 receptor negative regulator [Source:MGI Symbol;Acc:MGI:1277114]	4.42331	5.29765	7.04059	15.0905	11.524	14.856	13.4419	12.4191	2.14513	2.40535	2.8157	3.91557	3.52657	3.89298	3.74867	3.63448
C (2)	0.722426	0.211682	1.2908	0.600936	0.812693	-0.7533	-1.5314	-1.35384	ENSMUSG00000034165	0.649083	0.00523813	0.0400365	Ccnd3	0.15134	0.998447	12445	cyclin D3 [Source:MGI Symbol;Acc:MGI:88315]	22.7024	24.0743	29.3589	47.8112	40.3859	45.9297	57.6899	49.2588	4.50477	4.58942	4.87573	5.57928	5.33578	5.52136	5.85025	5.62231
C (2)	0.846845	0.0314252	1.39608	0.533463	0.737552	-0.738629	-1.50281	-1.30393	ENSMUSG00000015143	0.771018	0.00195304	0.0185339	Actn1	0.188977	0.994571	109711	actinin, alpha 1 [Source:MGI Symbol;Acc:MGI:2137706]	6.34923	6.8652	8.57235	15.9809	11.6006	14.1297	19.8293	15.3093	2.66658	2.7793	3.09969	3.99827	3.53613	3.82066	4.30956	3.93633
C (2)	0.845675	0.158022	1.19397	0.598003	0.726756	-0.507978	-1.77836	-1.23609	ENSMUSG00000039911	1.3363	2.40877e-05	0.000484107	Spsb1	0.249219	0.993047	74646	splA/ryanodine receptor domain and SOCS box containing 1 [Source:MGI Symbol;Acc:MGI:1921896]	3.63385	5.28572	8.74197	22.2762	13.8508	18.7721	28.3376	20.5188	1.8615	2.4021	3.12796	4.47743	3.7919	4.23052	4.82465	4.35888
C (2)	0.906379	-0.079504	1.19783	0.593319	0.945623	-0.852717	-1.56695	-1.14397	ENSMUSG00000020176	1.06541	7.64307e-05	0.00129007	Grb10	0.304375	0.921815	14783	growth factor receptor bound protein 10 [Source:MGI Symbol;Acc:MGI:103232]	16.2167	19.6375	22.4039	49.6617	31.7889	43.1021	56.6626	50.5514	4.01941	4.29554	4.48568	5.63406	4.99045	5.42969	5.82432	5.65968
C (2)	-0.374039	1.37557	1.62516	0.338233	-0.113294	-0.415508	-1.04551	-1.39061	ENSMUSG00000024053	1.14449	0.00592258	0.0439716	Emilin2	-0.0722146	0.998447	246707	elastin microfibril interfacer 2 [Source:MGI Symbol;Acc:MGI:2389136]	5.32731	4.49643	7.26006	7.4095	17.5036	10.5142	19.7874	8.42225	2.41341	2.16878	2.85998	2.88938	4.12958	3.39427	4.30651	3.07421
C (2)	-0.743284	1.61892	1.11654	0.688416	-0.306384	-0.0136122	-1.51629	-0.844301	ENSMUSG00000004814	2.087	0.00441706	0.0350848	Ccl24	-0.761131	0.940033	56221	chemokine (C-C motif) ligand 24 [Source:MGI Symbol;Acc:MGI:1928953]	0.669344	1.34829	3.20438	1.49797	17.5634	6.65997	10.4048	2.36178	-0.57918	0.431134	1.68004	0.58301	4.1345	2.73552	3.37918	1.23987
C (2)	0.499739	0.982064	0.616327	0.936136	0.74234	-1.64409	-1.09536	-1.03716	ENSMUSG00000040613	1.74475	4.64805e-10	2.77662e-08	Apobec1	-0.111592	0.998447	11810	apolipoprotein B mRNA editing enzyme, catalytic polypeptide 1 [Source:MGI Symbol;Acc:MGI:103298]	4.85065	5.07259	3.18113	16.5346	23.9574	23.1262	18.0851	19.9249	2.27818	2.34272	1.66954	4.04742	4.5824	4.53146	4.17673	4.3165
C (2)	0.296849	0.994018	0.630606	1.10567	0.6754	-1.63216	-1.17715	-0.893234	ENSMUSG00000030798	1.20489	6.26847e-05	0.0010966	Cd37	0.0375554	0.998447	12493	CD37 antigen [Source:MGI Symbol;Acc:MGI:88330]	2.13163	2.56029	1.5892	5.51894	8.65495	9.30161	6.84548	7.04627	1.09196	1.35631	0.668297	2.46439	3.11353	3.21748	2.77515	2.81686
C (2)	0.527971	1.00768	0.658364	0.890039	0.677125	-1.60137	-1.32982	-0.829986	ENSMUSG00000060063	1.71067	6.97849e-09	3.41366e-07	Alox5ap	-0.216148	0.994051	11690	arachidonate 5-lipoxygenase activating protein [Source:MGI Symbol;Acc:MGI:107505]	3.2538	4.77534	2.64163	13.5413	19.5689	17.8793	14.9667	15.1838	1.70212	2.2556	1.40143	3.7593	4.29049	4.16022	3.90368	3.92446
C (2)	0.585641	1.06941	0.655064	0.819114	0.609644	-1.66913	-1.27335	-0.796385	ENSMUSG00000040747	2.29943	2.68737e-13	2.78691e-11	Cd53	-0.353493	0.894358	12508	CD53 antigen [Source:MGI Symbol;Acc:MGI:88341]	1.31954	2.08409	0.903057	7.8353	12.456	9.7998	8.37427	8.01761	0.400035	1.05942	-0.147111	2.96999	3.63877	3.29275	3.06596	3.00317
C (2)	0.442426	1.01841	0.609234	0.937606	0.755766	-1.48156	-1.41217	-0.86972	ENSMUSG00000078945	1.41837	2.72274e-06	7.26233e-05	Naip2	-0.283651	0.950127	17948	NLR family, apoptosis inhibitory protein 2 [Source:MGI Symbol;Acc:MGI:1298226]	0.308885	0.442668	0.294989	1.05709	1.54902	1.46817	1.18078	1.30133	-1.69486	-1.1757	-1.76127	0.0801009	0.631355	0.554018	0.239746	0.379986
C (2)	0.536368	1.06739	0.567266	0.890867	0.718358	-1.50728	-1.34435	-0.928615	ENSMUSG00000053687	1.93522	4.81457e-09	2.42846e-07	Dpep2	-0.295999	0.952656	319446	dipeptidase 2 [Source:MGI Symbol;Acc:MGI:2442042]	0.500642	0.713181	0.435816	2.48149	3.8994	3.35542	2.54761	2.89722	-0.998149	-0.48766	-1.19821	1.3112	1.96325	1.74649	1.34914	1.53467
C (2)	0.427482	0.879451	0.661756	1.02261	0.75657	-1.50867	-1.43951	-0.799682	ENSMUSG00000040061	2.17622	7.44544e-10	4.27059e-08	Plcb2	0.0305134	0.998447	18796	phospholipase C, beta 2 [Source:MGI Symbol;Acc:MGI:107465]	0.137296	0.248319	0.128777	0.77375	1.17596	1.34268	0.961237	1.04946	-2.86464	-2.00973	-2.95705	-0.370061	0.233838	0.425116	-0.0570359	0.0696499
C (2)	0.618665	0.885022	0.587866	0.89031	0.83789	-1.44019	-1.4	-0.979564	ENSMUSG00000048163	2.15011	1.57665e-14	2.04381e-12	Selplg	-0.0718546	0.998447	20345	selectin, platelet (p-selectin) ligand [Source:MGI Symbol;Acc:MGI:106689]	1.83006	2.60841	1.76909	10.0335	12.5591	12.6152	9.77636	12.07	0.871888	1.38317	0.823008	3.32675	3.65066	3.6571	3.2893	3.59335
C (2)	0.63014	0.932011	0.678421	0.735739	0.849522	-1.44744	-1.39844	-0.97995	ENSMUSG00000001025	1.8971	6.93236e-14	8.12883e-12	S100a6	-0.0864447	0.998447	20200	S100 calcium binding protein A6 (calcyclin) [Source:MGI Symbol;Acc:MGI:1339467]	35.8617	48.8488	34.5874	160.418	200.48	173.429	166.241	188.632	5.16437	5.61025	5.11218	7.32569	7.64732	7.4382	7.37713	7.55943
C (2)	0.680854	1.03345	0.488126	0.811656	0.759624	-1.4712	-1.45054	-0.851968	ENSMUSG00000058715	2.62721	8.71658e-17	1.50657e-14	Fcer1g	-0.365637	0.887216	14127	Fc receptor, IgE, high affinity I, gamma polypeptide [Source:MGI Symbol;Acc:MGI:95496]	4.85152	8.88737	4.75117	41.8794	59.8221	47.8023	34.463	45.352	2.27844	3.15176	2.24828	5.38817	5.90261	5.57901	5.10698	5.50309
C (2)	0.426973	0.788795	0.710771	1.02937	0.859749	-1.38664	-1.31124	-1.11777	ENSMUSG00000079547	2.39778	1.63851e-14	2.10297e-12	H2-DMb1	0.289538	0.953929	14999	histocompatibility 2, class II, locus Mb1 [Source:MGI Symbol;Acc:MGI:95922]	1.7141	2.1143	1.57949	11.2932	16.7206	21.7055	15.3638	18.0582	0.777454	1.08018	0.659462	3.49738	4.06355	4.43999	3.94146	4.17458
C (2)	0.459823	0.861037	0.571051	1.12578	0.784192	-1.31601	-1.33534	-1.15053	ENSMUSG00000079293	3.05394	1.74577e-17	3.23292e-15	Clec7a	0.140759	0.998447	56644	C-type lectin domain family 7, member a [Source:MGI Symbol;Acc:MGI:1861431]	0.889151	1.11489	0.910442	8.00556	13.0828	18.0907	9.17333	11.9082	-0.1695	0.156903	-0.135361	3.001	3.7096	4.17717	3.19745	3.57388
C (2)	0.495288	0.888743	0.666767	1.04682	0.713548	-1.36611	-1.39553	-1.04952	ENSMUSG00000056529	1.53907	4.19823e-08	1.70068e-06	Ptafr	0.0413565	0.998447	19204	platelet-activating factor receptor [Source:MGI Symbol;Acc:MGI:106066]	1.12557	1.43156	1.14882	4.18868	5.50596	6.14533	4.71883	4.87477	0.170655	0.517586	0.200155	2.06649	2.46099	2.61949	2.23843	2.28533
C (2)	0.616134	0.854811	0.608423	1.00565	0.740002	-1.42758	-1.35479	-1.04265	ENSMUSG00000015340	2.27954	2.71167e-15	3.94959e-13	Cybb	-0.0246236	0.998447	13058	cytochrome b-245, beta polypeptide [Source:MGI Symbol;Acc:MGI:88574]	1.29597	1.73883	1.21012	8.2923	10.3822	11.9669	8.2323	9.31826	0.374031	0.798119	0.275144	3.05177	3.37604	3.58098	3.0413	3.22006
C (2)	0.382727	0.912237	0.705483	1.01732	0.771332	-1.51389	-1.22001	-1.0552	ENSMUSG00000048865	1.67602	9.76643e-09	4.58704e-07	Arhgap30	0.0906449	0.998447	226652	Rho GTPase activating protein 30 [Source:MGI Symbol;Acc:MGI:2684948]	1.29436	1.45616	1.04914	4.06933	5.94123	6.40461	5.1251	5.37206	0.372234	0.542167	0.0692127	2.02479	2.57076	2.67911	2.35758	2.42548
C (2)	0.334467	0.888802	0.73375	0.929124	0.881926	-1.53912	-1.29573	-0.933216	ENSMUSG00000002111	2.01093	2.54812e-11	1.92042e-09	Spi1	0.161937	0.998447	20375	spleen focus forming virus (SFFV) proviral integration oncogene [Source:MGI Symbol;Acc:MGI:98282]	2.09842	2.92351	1.67958	9.32193	15.4782	16.0598	13.4315	15.3812	1.0693	1.5477	0.748101	3.22063	3.95217	4.00538	3.74755	3.94309
C (2)	0.291962	0.918925	0.752647	0.923225	0.904685	-1.41948	-1.23612	-1.13584	ENSMUSG00000026928	1.45482	3.90013e-06	9.7601e-05	Card9	0.0509582	0.998447	332579	caspase recruitment domain family, member 9 [Source:MGI Symbol;Acc:MGI:2685628]	0.680743	0.728195	0.601834	1.9007	2.89651	2.90489	2.59031	2.86893	-0.554818	-0.457603	-0.732562	0.92653	1.53432	1.53848	1.37312	1.52051
C (2)	0.647478	0.93478	0.620942	0.856614	0.792139	-1.33319	-1.33231	-1.18645	ENSMUSG00000112148	2.52208	9.00042e-21	2.9916e-18	Lilrb4a	-0.147973	0.998447	14728	leukocyte immunoglobulin-like receptor, subfamily B, member 4A [Source:MGI Symbol;Acc:MGI:102701]	2.05323	2.38431	2.05139	15.6184	20.966	19.3519	15.1994	18.1145	1.0379	1.25357	1.0366	3.96518	4.38998	4.2744	3.92594	4.17907
[truncated: 719 more rows]
