# Supplementary material for: A Novel MAO-B/SSAO Inhibitor Improves Multiple Aspects of Dystrophic Phenotype in mdx Mice
Source: Antioxidants (Basel). 2024 May 21;13(6):622. doi: 10.3390/antiox13060622 (PMC11201281; doi:10.3390/antiox13060622)
Supplement: Supplementary file 1 [file antioxidants-13-00622-s001.zip › Supplementary Table S2.xlsx]

## Sheet: Heatmap 4B
Cluster ID	Z(row):t(log2):K2	Z(row):t(log2):K3	Z(row):t(log2):wt1	Z(row):t(log2):wt2	Z(row):t(log2):wt3	Z(row):t(log2):PXS3	Z(row):t(log2):PXS1	Z(row):t(log2):PXS4	gene	logFC mdx vs wt	PValue	FDR mdx vs wt	symbol	logFC PXS vs mdx	FDR PXS vs mdx	entrez	description	wt1 (TPM)	wt2 (TPM)	wt3 (TPM)	K2 (TPM)	K3 (TPM)	PXS1 (TPM)	PXS3 (TPM)	PXS4 (TPM)	t(log2):wt1	t(log2):wt2	t(log2):wt3	t(log2):K2	t(log2):K3	t(log2):PXS1	t(log2):PXS3	t(log2):PXS4
C (7)	-0.0440339	0.03578	1.0002	1.59924	0.516534	-0.364847	-0.999128	-1.74374	ENSMUSG00000069763	-1.25474	0.0014267	0.0143478	Tmem100	-1.27472	0.0503597	67888	transmembrane protein 100 [Source:MGI Symbol;Acc:MGI:1915138]	17.9264	27.7234	12.6069	8.38326	8.88468	4.18322	6.6375	2.43298	4.16401	4.79303	3.65614	3.06751	3.15132	2.06461	2.73064	1.28273
C (7)	0.286776	0.0955363	0.367595	1.26737	1.28095	-0.576731	-0.865489	-1.85601	ENSMUSG00000030317	-1.22667	0.00418029	0.0335328	Timp4	-1.58717	0.012466	110595	tissue inhibitor of metalloproteinase 4 [Source:MGI Symbol;Acc:MGI:109125]	13.4711	28.0322	28.3441	12.613	10.7938	4.93466	6.24298	2.20246	3.7518	4.80901	4.82498	3.65684	3.43214	2.30295	2.64223	1.13911
C (7)	0.17725	-0.434505	0.780268	1.43635	1.22907	-1.42957	-0.937618	-0.821242	ENSMUSG00000056091	-1.34516	9.15269e-05	0.00151335	St3gal5	-1.03535	0.0785583	20454	ST3 beta-galactoside alpha-2,3-sialyltransferase 5 [Source:MGI Symbol;Acc:MGI:1339963]	77.7797	131.178	111.21	48.1095	29.5511	19.7926	13.375	21.7154	6.28132	7.03538	6.79715	5.58825	4.88514	4.30689	3.74147	4.44065
C (7)	0.505916	0.0797906	0.621401	1.52264	0.773522	-1.50539	-0.705005	-1.29288	ENSMUSG00000050164	-0.935001	0.00328828	0.0278966	Mchr1	-1.17937	0.0226088	207911	melanin-concentrating hormone receptor 1 [Source:MGI Symbol;Acc:MGI:2180756]	3.1563	5.42457	3.4584	2.9447	2.2795	1.42246	0.879375	0.999149	1.65823	2.43951	1.79011	1.55812	1.18872	0.508392	-0.18545	-0.00122826
C (7)	0.116977	-0.0371246	1.69697	1.05711	0.495319	-0.979619	-1.06907	-1.28056	ENSMUSG00000038481	-1.12867	0.000216522	0.00315368	Cdk19	-1.26047	0.0029201	78334	cyclin-dependent kinase 19 [Source:MGI Symbol;Acc:MGI:1925584]	40.6251	27.1569	19.0679	15.0271	13.638	7.12278	7.53533	6.23496	5.3443	4.76325	4.25307	3.9095	3.76956	2.83244	2.91367	2.64038
C (7)	-0.362641	-0.211974	1.65563	0.984793	0.94722	-0.724297	-1.33364	-0.955095	ENSMUSG00000036902	-2.9864	5.36766e-12	4.48909e-10	Neto2	-1.56426	0.012466	74513	neuropilin (NRP) and tolloid (TLL)-like 2 [Source:MGI Symbol;Acc:MGI:1921763]	15.1771	6.3628	6.06041	1.11	1.34933	0.315396	0.694684	0.515106	3.92383	2.66966	2.59942	0.150565	0.432244	-1.66476	-0.525571	-0.957059
C (7)	-0.268132	-0.689693	1.29363	1.14878	1.33582	-0.846531	-0.915758	-1.05812	ENSMUSG00000052276	-2.67871	2.24337e-18	5.01393e-16	Ostn	-0.938573	0.067275	239790	osteocrin [Source:MGI Symbol;Acc:MGI:2677164]	41.5174	35.7442	43.368	8.2629	5.34426	4.23061	4.54444	3.65171	5.37565	5.15964	5.43856	3.04665	2.41799	2.08087	2.1841	1.86857
C (7)	-0.0504084	-0.464587	1.26827	1.38236	0.978084	-0.851927	-1.23562	-1.02617	ENSMUSG00000042607	-1.96951	1.16455e-10	7.66295e-09	Asb4	-1.20144	0.00576546	65255	ankyrin repeat and SOCS box-containing 4 [Source:MGI Symbol;Acc:MGI:1929751]	14.0202	15.4711	10.9139	4.49209	3.1419	1.615	2.24905	1.93501	3.80943	3.9515	3.44809	2.16739	1.65164	0.691533	1.16931	0.952344
C (7)	0.39135	0.132045	1.40538	1.02354	0.5101	-0.724189	-1.73862	-0.999611	ENSMUSG00000060096	-1.62756	0.00208257	0.0194653	Amd-ps3	-2.97475	5.95711e-06	#NUM!	S-adenosylmethionine decarboxylase, pseudogene 3 [Source:MGI Symbol;Acc:MGI:3704487]	243.894	143.827	70.7028	59.994	41.9134	3.15293	12.8246	8.7621	7.93011	7.16819	6.14369	5.90675	5.38934	1.65669	3.68084	3.13128
C (7)	0.470954	0.482268	1.13647	0.953305	0.721446	-1.10546	-1.14562	-1.51337	ENSMUSG00000056367	-1.25662	0.000104907	0.00171057	Actr3b	-3.67607	1.74266e-22	242894	ARP3 actin-related protein 3B [Source:MGI Symbol;Acc:MGI:2661120]	22.0871	17.0647	12.3105	8.65076	8.78971	0.887632	0.939283	0.528793	4.46513	4.09294	3.62181	3.11283	3.13582	-0.171966	-0.0903682	-0.919225
C (7)	0.490547	-0.357623	0.904724	0.303478	1.81075	-1.08909	-0.778039	-1.28474	ENSMUSG00000027560	-1.30589	0.000430441	0.00556311	Dok5	-1.25727	0.0528861	76829	docking protein 5 [Source:MGI Symbol;Acc:MGI:1924079]	3.04853	2.03491	5.60561	2.30762	1.30474	0.983502	0.797916	0.699572	1.60812	1.02497	2.48687	1.2064	0.383762	-0.0240001	-0.325691	-0.515456
C (8)	-0.352241	-0.760265	1.31432	-0.391325	1.38682	0.9383	-1.47602	-0.659588	ENSMUSG00000030592	-0.753017	0.000754192	0.00883028	Ryr1	0.753019	0.0514556	20190	ryanodine receptor 1, skeletal muscle [Source:MGI Symbol;Acc:MGI:99659]	1728.75	1377.41	1745.52	1384.6	1311.36	1192.11	1644.29	1329.06	10.7555	10.4277	10.7694	10.4353	10.3568	10.2193	10.6833	10.3762
C (6)	1.86145	1.22403	-0.320824	0.178804	-0.97859	-0.189976	-1.2955	-0.479388	ENSMUSG00000026077	1.8102	1.84133e-06	5.13316e-05	Npas2	-2.75737	2.12182e-09	18143	neuronal PAS domain protein 2 [Source:MGI Symbol;Acc:MGI:109232]	1.12869	1.72332	0.646567	7.16699	4.17693	0.494352	1.26098	0.986842	0.174654	0.785194	-0.629128	2.84137	2.06244	-1.01639	0.334549	-0.019109
C (6)	1.60451	1.00544	-1.48327	0.473747	-0.39512	0.506164	-0.617779	-1.09369	ENSMUSG00000002910	1.27029	0.00103248	0.0113029	Arrdc2	-1.35758	0.0375556	70807	arrestin domain containing 2 [Source:MGI Symbol;Acc:MGI:1918057]	32.9852	112.565	65.2721	228.781	157.122	56.7644	114.877	42.1152	5.04375	6.81462	6.02839	7.83782	7.29574	5.82691	6.84395	5.39627
C (6)	1.70268	1.49884	-0.47703	-0.839285	-0.0680668	0.132136	-0.95946	-0.989816	ENSMUSG00000034040	0.903809	0.000220827	0.00319841	Galnt17	-1.11716	0.00126242	212996	polypeptide N-acetylgalactosaminyltransferase 17 [Source:MGI Symbol;Acc:MGI:2137594]	6.44507	5.75114	7.32959	12.7912	11.997	5.53786	7.80587	5.48525	2.6882	2.52385	2.87373	3.67708	3.5846	2.46933	2.96456	2.45556
C (6)	1.20079	1.71251	-0.890714	-0.235694	0.404008	0.0791141	-1.01153	-1.25849	ENSMUSG00000030605	0.865351	0.00136495	0.0139399	Mfge8	-1.15066	0.00335939	17304	milk fat globule EGF and factor V/VIII domain containing [Source:MGI Symbol;Acc:MGI:102768]	38.8044	48.9274	61.3578	81.3446	97.4936	37.1803	54.6935	34.0688	5.27815	5.61257	5.93917	6.34597	6.60723	5.21647	5.7733	5.09038
C (6)	1.32089	1.13817	0.225116	0.382456	0.51936	-0.871575	-1.19991	-1.51451	ENSMUSG00000013584	0.934416	0.000319459	0.00438217	Aldh1a2	-3.65321	5.13432e-33	19378	aldehyde dehydrogenase family 1, subfamily A2 [Source:MGI Symbol;Acc:MGI:107928]	3.02709	3.54692	4.07134	9.12752	7.59319	0.720566	1.00299	0.524877	1.59793	1.82657	2.02551	3.19022	2.92471	-0.472798	0.00430866	-0.929949
C (5)	-1.57277	-0.770482	-0.788878	-0.00395565	0.387147	1.83428	0.891867	0.0227845	ENSMUSG00000055653	-1.1589	0.00211209	0.0196379	Gpc3	1.47058	0.0123774	14734	glypican 3 [Source:MGI Symbol;Acc:MGI:104903]	2.18531	3.25801	3.97531	1.46657	2.20586	5.1392	8.30107	3.30264	1.12784	1.70399	1.99107	0.55245	1.14134	2.36154	3.0533	1.72362
C (5)	-1.70753	-1.04751	-0.629665	-0.12323	0.528854	1.20991	1.24987	0.519303	ENSMUSG00000053552	-1.36108	0.000381748	0.0050651	Ebf4	1.34826	0.0270759	228598	early B cell factor 4 [Source:MGI Symbol;Acc:MGI:2385972]	0.259035	0.316667	0.410146	0.168917	0.21947	0.545945	0.537359	0.408595	-1.94878	-1.65896	-1.28579	-2.56561	-2.1879	-0.873172	-0.896042	-1.29126
C (5)	-1.82612	-0.411886	-0.350941	-0.740583	0.292779	1.19982	1.47145	0.365486	ENSMUSG00000046314	-0.969394	0.00506442	0.038972	Stxbp6	1.42621	0.00612213	217517	syntaxin binding protein 6 (amisyn) [Source:MGI Symbol;Acc:MGI:2384963]	3.733	3.10101	5.07153	1.84962	3.62625	8.8882	7.81011	5.25013	1.90033	1.63274	2.34242	0.88723	1.85848	3.15189	2.96534	2.39235
C (5)	-1.54563	-0.686087	-0.727373	-0.253306	0.0860477	1.25568	1.71419	0.156472	ENSMUSG00000033715	-1.18558	0.00684867	0.0491579	Akr1c14	1.65451	0.0107681	105387	aldo-keto reductase family 1, member C14 [Source:MGI Symbol;Acc:MGI:2145458]	0.413606	0.542991	0.659794	0.258559	0.423527	1.68026	1.29137	0.687018	-1.27367	-0.881	-0.599912	-1.95143	-1.23947	0.748683	0.368901	-0.54158
C (5)	-1.18031	-1.10274	-0.21296	-0.80998	0.562846	1.98264	0.65646	0.104044	ENSMUSG00000059146	-1.32638	0.0050524	0.038972	Ntrk3	1.62754	0.0421625	414121	neurotrophic tyrosine kinase, receptor, type 3 [Source:MGI Symbol;Acc:MGI:97385]	0.445691	0.31304	0.705368	0.251435	0.263245	0.745546	1.63419	0.537655	-1.16588	-1.67558	-0.503552	-1.99174	-1.92552	-0.423631	0.708574	-0.895247
C (5)	-1.18031	-1.10274	-0.21296	-0.80998	0.562846	1.98264	0.65646	0.104044	ENSMUSG00000059146	-1.32638	0.0050524	0.038972	Ntrk3	1.62754	0.0421625	18213	neurotrophic tyrosine kinase, receptor, type 3 [Source:MGI Symbol;Acc:MGI:97385]	0.445691	0.31304	0.705368	0.251435	0.263245	0.745546	1.63419	0.537655	-1.16588	-1.67558	-0.503552	-1.99174	-1.92552	-0.423631	0.708574	-0.895247
C (5)	-1.03532	-1.25789	-0.631698	-0.740811	0.551326	1.65366	1.11283	0.347899	ENSMUSG00000062563	-1.25964	0.0019914	0.0188153	Cys1	2.00768	0.00046507	12879	cystin 1 [Source:MGI Symbol;Acc:MGI:2177632]	2.36859	2.19141	5.50289	1.77658	1.51602	8.21022	12.0704	4.76033	1.24403	1.13186	2.46019	0.8291	0.600293	3.03742	3.5934	2.25106
C (5)	-1.61816	-0.831742	-0.124009	-0.523412	-0.0171198	1.89821	0.777392	0.438842	ENSMUSG00000008153	-1.58754	0.000396328	0.00521584	Clstn3	2.37376	3.54452e-05	232370	calsyntenin 3 [Source:MGI Symbol;Acc:MGI:2178323]	0.494361	0.374359	0.532551	0.174703	0.302042	0.925923	2.02043	0.731505	-1.01636	-1.41751	-0.909008	-2.51702	-1.72718	-0.111036	1.01466	-0.45106
C (5)	-1.12022	-1.50831	0.256453	-0.293363	0.388577	1.26282	1.52153	-0.507479	ENSMUSG00000044749	-1.00031	0.00185144	0.0177123	Abca6	1.03778	0.0709143	76184	ATP-binding cassette, sub-family A (ABC1), member 6 [Source:MGI Symbol;Acc:MGI:1923434]	3.61072	2.9422	3.79282	2.16244	1.87146	5.78353	5.25233	2.71671	1.85229	1.55689	1.92327	1.11266	0.904162	2.53195	2.39296	1.44186
C (5)	-1.59605	-1.54577	0.309614	0.124857	0.19085	1.40385	0.959772	0.152882	ENSMUSG00000003476	-0.740974	0.00258395	0.0230687	Crhr2	0.931722	0.0172682	12922	corticotropin releasing hormone receptor 2 [Source:MGI Symbol;Acc:MGI:894312]	37.4396	35.6954	36.3089	22.8885	23.1876	44.2838	49.6646	35.9546	5.22649	5.15766	5.18225	4.51655	4.53528	5.46871	5.63414	5.16811
C (5)	-1.15299	-1.1238	-0.243542	0.263003	0.221832	2.28035	-0.124451	-0.120411	ENSMUSG00000043122	-1.8957	0.00367284	0.0303255	A530016L24Rik	2.80877	0.00499273	319942	RIKEN cDNA A530016L24 gene [Source:MGI Symbol;Acc:MGI:2443020]	1.32404	2.06311	1.99006	0.597129	0.612587	1.46956	12.0685	1.47476	0.404942	1.04482	0.992811	-0.743885	-0.707013	0.55538	3.59317	0.560484
C (5)	-1.11196	-1.18364	0.869858	-0.717657	-0.21801	1.84712	-0.242465	0.756757	ENSMUSG00000032311	-1.6415	0.00665968	0.0482557	Nrg4	2.04433	0.0489259	83961	neuregulin 4 [Source:MGI Symbol;Acc:MGI:1933833]	1.67831	0.502763	0.734734	0.372679	0.352937	0.721217	3.52485	1.5402	0.747011	-0.99205	-0.444706	-1.42399	-1.50252	-0.471495	1.81756	0.623114
C (5)	-1.14598	-1.26862	1.33183	-0.473044	-0.10824	1.74062	-0.171287	0.094719	ENSMUSG00000024972	-2.75249	0.000616683	0.00755582	Lgals12	2.77984	0.0421625	56072	lectin, galactose binding, soluble 12 [Source:MGI Symbol;Acc:MGI:1929094]	2.92352	0.490023	0.703072	0.251771	0.222996	0.660547	4.38122	0.859462	1.5477	-1.02908	-0.508256	-1.98982	-2.16491	-0.598267	2.13133	-0.218494
C (5)	-0.805894	-1.44568	1.03878	-0.432217	-0.852833	1.722	0.411384	0.364469	ENSMUSG00000030495	-2.35676	0.000679841	0.0081449	Slc7a10	2.71322	0.012466	53896	solute carrier family 7 (cationic amino acid transporter, y+ system), member 10 [Source:MGI Symbol;Acc:MGI:1858261]	2.86516	0.738218	0.500929	0.523082	0.290007	1.60676	5.37898	1.53874	1.51862	-0.437881	-0.997322	-0.934891	-1.78584	0.684153	2.42733	0.621752
C (5)	-1.32409	-0.71733	1.09777	-0.862267	-0.976043	1.12104	1.14264	0.518281	ENSMUSG00000021732	-1.3955	0.0039717	0.0322348	Fgf10	1.4936	0.0879707	14165	fibroblast growth factor 10 [Source:MGI Symbol;Acc:MGI:1099809]	0.768965	0.252465	0.236659	0.194192	0.274138	0.788821	0.779199	0.55322	-0.37901	-1.98584	-2.07912	-2.36444	-1.86703	-0.34223	-0.359936	-0.854075
C (4)	-1.69258	-1.47618	1.26431	-0.27788	0.47255	0.344731	0.739792	0.625249	ENSMUSG00000034875	-0.997805	0.000342288	0.00465103	Nudt19	0.900952	0.0688574	110959	nudix (nucleoside diphosphate linked moiety X)-type motif 19 [Source:MGI Symbol;Acc:MGI:94203]	34.3301	21.9	27.2548	14.4995	15.4436	29.4628	26.2581	28.4954	5.1014	4.45286	4.76844	3.85793	3.94894	4.88082	4.71469	4.83265
C (4)	-1.4962	-1.66338	0.913668	0.337734	0.302022	-0.282746	1.15725	0.731653	ENSMUSG00000028927	-1.3032	0.0001494	0.00231106	Padi2	1.50213	0.00276214	18600	peptidyl arginine deiminase, type II [Source:MGI Symbol;Acc:MGI:1338892]	69.3638	53.2912	52.4273	23.0211	21.3254	77.5442	40.1165	63.8196	6.11611	5.73583	5.71225	4.52489	4.4145	6.27695	5.32613	5.99593
C (4)	-1.7167	-1.39568	-0.0626879	0.16625	-0.0240865	1.0719	1.00445	0.95655	ENSMUSG00000054619	-0.751695	0.00141515	0.014287	Mettl7a1	1.03219	0.00266203	70152	methyltransferase like 7A1 [Source:MGI Symbol;Acc:MGI:1916523]	22.6392	24.1188	22.8822	14.3294	15.6596	30.41	30.9825	30.0098	4.50075	4.59208	4.51615	3.84091	3.96898	4.92647	4.95338	4.90736
C (4)	-1.69093	-1.55817	-0.0667204	0.571264	0.164189	0.850891	0.604403	1.12507	ENSMUSG00000015619	-1.50044	5.74739e-05	0.00101781	Gata3	1.3121	0.0316868	14462	GATA binding protein 3 [Source:MGI Symbol;Acc:MGI:95663]	0.42706	0.566414	0.473019	0.208091	0.220686	0.574784	0.641046	0.723765	-1.22749	-0.820071	-1.08003	-2.26471	-2.17993	-0.798908	-0.6415	-0.466407
C (4)	-1.69173	-1.58444	0.30517	-0.0061265	0.479454	0.485319	0.857398	1.15495	ENSMUSG00000037106	-2.15085	7.09323e-11	4.94352e-09	Fer1l6	2.25076	1.26004e-08	631797	fer-1-like 6 (C. elegans) [Source:MGI Symbol;Acc:MGI:3645398]	3.51842	2.83904	3.96746	0.888478	0.956663	5.14799	3.98354	6.31974	1.81493	1.5054	1.98822	-0.170592	-0.0639173	2.36401	1.99405	2.65987
C (4)	-0.436573	-2.16419	-0.454154	0.160993	0.202472	0.386231	1.00047	1.30475	ENSMUSG00000098934	-1.10975	0.00293903	0.0252966	Gvin-ps4	1.24163	0.0541137	#NUM!	GTPase, very large interferon inducible, pseudogene 4 [Source:MGI Symbol;Acc:MGI:5011038]	1.24036	1.69874	1.73515	1.25155	0.517448	2.60925	1.90606	3.04843	0.310754	0.764466	0.79506	0.323722	-0.950514	1.38364	0.930594	1.60807
C (4)	-0.950336	-1.98797	0.669315	0.137063	0.271227	-0.197386	0.555941	1.50215	ENSMUSG00000027004	-2.5386	3.11918e-05	0.000603491	Frzb	2.91998	0.000775546	20378	frizzled-related protein [Source:MGI Symbol;Acc:MGI:892032]	5.37692	3.2283	3.67131	1.13847	0.421097	4.82325	2.34289	11.9459	2.42678	1.69077	1.8763	0.187092	-1.24778	2.27001	1.22829	3.57844
C (4)	-1.47025	-1.67635	-0.207251	0.389002	1.31287	0.558235	0.863537	0.230213	ENSMUSG00000026102	-1.5083	4.34045e-07	1.40675e-05	Inpp1	1.15916	0.010693	16329	inositol polyphosphate-1-phosphatase [Source:MGI Symbol;Acc:MGI:104848]	6.15554	7.84611	11.4274	3.68153	3.38533	9.51764	8.40556	7.35509	2.62188	2.97198	3.51443	1.88031	1.7593	3.2506	3.07134	2.87874
C (4)	-1.81564	-1.19906	-0.138978	0.239232	1.101	0.857829	1.10411	-0.148494	ENSMUSG00000021662	-1.69137	3.59149e-06	9.11086e-05	Arhgef28	1.60024	0.0022368	110596	Rho guanine nucleotide exchange factor (GEF) 28 [Source:MGI Symbol;Acc:MGI:1346016]	3.06436	3.72725	5.82339	1.28619	1.76994	5.83276	5.13445	3.0493	1.61559	1.89811	2.54186	0.363106	0.8237	2.54418	2.36021	1.60848
C (4)	-1.65168	-1.33394	-0.374717	0.962681	1.45852	0.263161	0.352207	0.323763	ENSMUSG00000081683	-2.20062	2.52422e-10	1.58075e-08	Fzd10	1.35864	0.0099349	93897	frizzled class receptor 10 [Source:MGI Symbol;Acc:MGI:2136761]	0.827063	1.75948	2.32773	0.402261	0.481281	1.24662	1.18551	1.22677	-0.273931	0.81515	1.21892	-1.3138	-1.05505	0.318024	0.245511	0.294861
C (4)	-1.90569	-0.81814	-0.643934	0.0466772	1.2559	0.839197	0.26008	0.965912	ENSMUSG00000023439	-1.70671	8.93642e-05	0.00148137	Gnb3	1.40087	0.0679813	14695	guanine nucleotide binding protein (G protein), beta 3 [Source:MGI Symbol;Acc:MGI:95785]	0.49135	0.708054	1.34245	0.252051	0.44809	0.79268	1.07685	1.15152	-1.02518	-0.498069	0.424868	-1.98821	-1.15814	-0.33519	0.106821	0.203537
C (4)	-1.61358	-1.27134	-0.503243	1.02561	-0.0696773	1.26836	0.885269	0.278594	ENSMUSG00000066894	-1.0823	0.000119971	0.00191658	Vsig10	1.07024	0.0149633	231668	V-set and immunoglobulin domain containing 10 [Source:MGI Symbol;Acc:MGI:2448533]	3.69497	6.33651	4.30565	2.49743	2.81792	6.03042	6.90308	4.86853	1.88556	2.66369	2.10623	1.32045	1.49463	2.59226	2.78724	2.28349
C (4)	-1.7623	-1.23897	-0.632498	1.0518	0.325135	0.854564	0.831061	0.571201	ENSMUSG00000063558	-0.885053	0.00115695	0.012283	Aox1	1.0404	0.0156149	11761	aldehyde oxidase 1 [Source:MGI Symbol;Acc:MGI:88035]	15.3141	24.9974	20.2341	11.0241	12.8371	23.4426	23.6034	21.7357	3.93679	4.64371	4.33871	3.46259	3.68224	4.55106	4.56092	4.44199
C (4)	-1.48697	-1.01777	0.147735	-0.736156	0.0499158	0.262532	1.03561	1.7451	ENSMUSG00000105504	-1.28821	0.00127574	0.01323	Gbp5	1.92781	0.000617842	229898	guanylate binding protein 5 [Source:MGI Symbol;Acc:MGI:2429943]	2.14952	1.27223	2.02831	0.814859	1.07645	3.64037	2.30104	5.54599	1.10402	0.34736	1.02028	-0.295378	0.106281	1.86408	1.20229	2.47144
C (4)	-1.79821	-0.842375	0.0985824	-0.691636	0.465271	0.238294	1.04722	1.48285	ENSMUSG00000079363	-1.35415	0.000205364	0.00301146	Gbp4	1.67766	0.00126242	17472	guanylate binding protein 4 [Source:MGI Symbol;Acc:MGI:97072]	3.99811	2.57987	4.89938	1.39693	2.37304	6.76479	4.32009	8.61269	1.99932	1.3673	2.2926	0.482257	1.24674	2.75805	2.11106	3.10646
C (4)	-0.923951	-1.56325	0.0273494	-0.98066	0.288639	0.722295	0.91173	1.51785	ENSMUSG00000022211	-1.40842	0.000351155	0.00475159	Carmil3	1.7086	0.00166888	268747	capping protein regulator and myosin 1 linker 3 [Source:MGI Symbol;Acc:MGI:2448573]	0.444695	0.266017	0.50805	0.273819	0.197668	0.697985	0.633737	0.950666	-1.16911	-1.91041	-0.976958	-1.86871	-2.33885	-0.518732	-0.658044	-0.0729895
C (4)	-1.13169	-1.06058	-0.947931	0.0297243	-0.409145	0.884509	1.68725	0.94786	ENSMUSG00000054320	-0.987143	0.00536433	0.0407197	Lrrc36	1.39828	0.00685349	270091	leucine rich repeat containing 36 [Source:MGI Symbol;Acc:MGI:2448585]	0.642097	1.02721	0.831873	0.587823	0.608259	2.27835	1.54907	1.59696	-0.639137	0.0387297	-0.265565	-0.766546	-0.717242	1.18799	0.631403	0.675328
C (4)	-1.00601	-1.28809	-0.970657	-0.495735	0.558066	0.560394	1.43324	1.20879	ENSMUSG00000001249	-0.87236	0.0053077	0.0404016	Hpn	1.3186	0.00467151	15451	hepsin [Source:MGI Symbol;Acc:MGI:1196620]	5.72752	7.02191	11.0358	5.64131	4.99829	16.0645	11.0468	14.5897	2.51791	2.81186	3.46411	2.49603	2.32143	4.0058	3.46555	3.86688
C (3)	-1.60169	-1.26943	1.11329	1.20075	0.746766	0.50948	-0.149239	-0.549923	ENSMUSG00000056973	-4.96747	6.06321e-17	1.07668e-14	Ces1d	2.7212	0.000163041	104158	carboxylesterase 1D [Source:MGI Symbol;Acc:MGI:2148202]	44.416	50.0765	26.8658	1.07208	1.69105	7.86052	19.4021	4.53695	5.47301	5.64606	4.7477	0.100413	0.757917	2.97462	4.27814	2.18172
C (3)	-1.36997	-0.913803	1.40617	1.08711	1.15034	-0.105361	-0.564942	-0.68954	ENSMUSG00000039661	-4.79525	4.00484e-27	2.73236e-24	Dusp26	1.26628	0.0709143	66959	dual specificity phosphatase 26 (putative) [Source:MGI Symbol;Acc:MGI:1914209]	57.3885	35.8609	39.3632	0.959549	1.87941	3.14264	6.1863	2.61548	5.84269	5.16434	5.29878	-0.0595716	0.910278	1.65198	2.62908	1.38708
C (3)	-1.05445	-1.73344	1.0656	0.758007	1.03622	0.411382	0.3961	-0.879421	ENSMUSG00000110234	-2.76964	9.93841e-12	7.85559e-10	Gm45799	1.33381	0.0541528	14356	predicted gene 45799 [Source:MGI Symbol;Acc:MGI:5804914]	9.62868	7.60016	9.41352	1.88545	1.11845	5.75356	5.82158	2.15714	3.26734	2.92603	3.23473	0.914908	0.161499	2.52445	2.54141	1.10912
C (3)	-1.8873	-1.248	1.0784	0.17503	1.1385	0.607333	-0.0117229	0.147768	ENSMUSG00000022197	-0.931099	0.000152264	0.00234975	Pdzd2	0.75537	0.0959936	68070	PDZ domain containing 2 [Source:MGI Symbol;Acc:MGI:1922394]	40.7366	31.6449	41.4267	17.7792	21.2585	30.0352	35.7101	31.4047	5.34825	4.9839	5.37249	4.15212	4.40996	4.90858	5.15826	4.97291
C (3)	-1.58812	-1.35645	1.33722	-0.0658513	1.18746	0.644491	-0.140148	-0.0186044	ENSMUSG00000021466	-1.39291	1.07916e-06	3.13659e-05	Ptch1	0.865572	0.0963523	19206	patched 1 [Source:MGI Symbol;Acc:MGI:105373]	11.203	6.82193	10.6253	3.98271	4.32264	6.64508	8.76947	6.93684	3.48582	2.77018	3.40943	1.99375	2.11191	2.73229	3.13249	2.79428
C (3)	-1.33554	-1.73137	0.788379	0.142705	1.48081	0.606902	0.109206	-0.0610904	ENSMUSG00000028023	-1.71532	2.7875e-08	1.16562e-06	Pitx2	1.05547	0.0377783	18741	paired-like homeodomain transcription factor 2 [Source:MGI Symbol;Acc:MGI:109340]	15.3576	11.4647	21.0126	5.87065	4.9074	11.2921	14.1462	10.4541	3.94088	3.51912	4.39318	2.55352	2.29496	3.49724	3.82234	3.386
C (3)	-1.9553	-1.40767	0.952201	0.480689	0.725569	0.527994	0.446549	0.229966	ENSMUSG00000024978	-1.09346	1.82257e-05	0.000382298	Gpam	1.30815	0.000163041	14732	glycerol-3-phosphate acyltransferase, mitochondrial [Source:MGI Symbol;Acc:MGI:109162]	128.819	115.03	121.996	64.0901	73.0966	114.091	116.344	108.309	7.0092	6.84587	6.93069	6.00203	6.19173	6.83404	6.86225	6.75901
C (3)	-2.15834	-0.957023	0.747408	0.148254	0.911155	0.769749	0.641694	-0.102896	ENSMUSG00000003949	-2.75608	1.81945e-09	9.78651e-08	Hlf	2.31702	0.000116577	217082	hepatic leukemia factor [Source:MGI Symbol;Acc:MGI:96108]	10.4819	6.38878	12.0007	0.949802	2.56306	9.60511	10.6772	5.19141	3.38983	2.67554	3.58504	-0.0743013	1.35787	3.2638	3.41646	2.37613
C (3)	-1.71417	-1.53886	0.498202	1.17357	0.845445	0.0683065	0.584605	0.0829007	ENSMUSG00000059149	-1.51744	5.51182e-09	2.73753e-07	Mfsd4a	0.901774	0.0352748	213006	major facilitator superfamily domain containing 4A [Source:MGI Symbol;Acc:MGI:2442786]	10.0704	12.9	11.4377	4.47452	4.77158	10.3945	8.60178	8.64793	3.33204	3.6893	3.51573	2.16173	2.25447	3.37775	3.10463	3.11236
C (3)	-1.78092	-1.44059	0.330148	1.3083	0.257294	0.0601205	0.808382	0.457268	ENSMUSG00000028542	-1.92206	8.33999e-09	3.98935e-07	Slc6a9	1.48001	0.00150244	14664	solute carrier family 6 (neurotransmitter transporter, glycine), member 9 [Source:MGI Symbol;Acc:MGI:95760]	6.60841	11.5288	6.34009	1.98829	2.41306	8.67486	5.6673	7.10406	2.7243	3.52717	2.6645	0.991528	1.27087	3.11684	2.50266	2.82864
C (3)	-2.11891	-1.14827	0.548708	1.05309	0.647791	0.304034	0.270299	0.443255	ENSMUSG00000039419	-2.93837	3.71402e-16	5.94381e-14	Cntnap2	1.94557	2.33658e-05	66797	contactin associated protein-like 2 [Source:MGI Symbol;Acc:MGI:1914047]	2.95157	4.48358	3.20422	0.323403	0.723043	2.34331	2.40976	2.70453	1.56148	2.16465	1.67997	-1.6286	-0.467847	1.22855	1.26889	1.43538
C (3)	-1.84935	-1.05422	0.737461	1.22078	0.917019	-0.372294	0.633079	-0.23247	ENSMUSG00000022206	-2.25101	2.30428e-10	1.46423e-08	Npr3	1.17605	0.0422389	18162	natriuretic peptide receptor 3 [Source:MGI Symbol;Acc:MGI:97373]	5.78503	7.65355	6.41897	1.29332	2.04968	5.44569	3.04226	3.29885	2.53232	2.93613	2.68234	0.371082	1.0354	2.44511	1.60514	1.72196
C (3)	-1.5595	-1.4992	0.918327	0.6906	1.07515	-0.511236	0.751486	0.134372	ENSMUSG00000035275	-2.1041	1.29504e-10	8.43597e-09	Raver2	1.13639	0.0311424	242570	ribonucleoprotein, PTB-binding 2 [Source:MGI Symbol;Acc:MGI:2443623]	4.31466	3.82309	4.68947	1.15707	1.19473	3.94875	2.01918	2.84514	2.10925	1.93474	2.22943	0.210477	0.256681	1.9814	1.01377	1.5085
C (3)	-1.63716	-1.40572	0.600079	0.495667	0.953974	-0.668618	0.828561	0.833217	ENSMUSG00000012819	-1.41732	7.32378e-06	0.00016936	Cdh23	1.00446	0.070922	22295	cadherin 23 (otocadherin) [Source:MGI Symbol;Acc:MGI:1890219]	4.48618	4.30967	5.14	1.89822	2.07486	4.89806	2.75458	4.90683	2.16549	2.10758	2.36177	0.924649	1.05301	2.29221	1.46183	2.29479
C (3)	-1.08612	-1.58843	1.47797	1.01286	-0.190593	-0.625096	0.782962	0.216454	ENSMUSG00000024411	-2.20225	2.37115e-06	6.4036e-05	Aqp4	1.49121	0.0593167	11829	aquaporin 4 [Source:MGI Symbol;Acc:MGI:107387]	37.2943	27.4814	12.472	6.92826	4.98214	23.6318	9.37695	16.2924	5.22088	4.78039	3.64063	2.79249	2.31676	4.56266	3.22912	4.02613
C (2)	1.39229	1.42742	-0.57826	-0.531969	-1.83007	0.173213	-0.140508	0.0878903	ENSMUSG00000027230	1.33153	9.89759e-07	2.92261e-05	Creb3l1	-1.10345	0.00637879	26427	cAMP responsive element binding protein 3-like 1 [Source:MGI Symbol;Acc:MGI:1347062]	4.20614	4.30027	2.31187	10.7905	10.9732	5.18534	6.02444	5.78363	2.0725	2.10443	1.20906	3.43168	3.45592	2.37444	2.59083	2.53198
C (2)	1.16373	1.28856	-0.88253	-0.548154	-1.85886	0.607594	0.280848	-0.0511783	ENSMUSG00000025044	2.03665	8.91187e-09	4.21622e-07	Msr1	-1.22353	0.0295902	20288	macrophage scavenger receptor 1 [Source:MGI Symbol;Acc:MGI:98257]	1.01444	1.30807	0.482898	4.80691	5.28547	2.45671	3.14949	1.90864	0.0206778	0.387438	-1.05021	2.26511	2.40203	1.29673	1.65512	0.932545
C (2)	0.972543	1.33859	-1.50137	-0.351116	-1.5714	0.329458	0.404199	0.379095	ENSMUSG00000051498	1.54579	3.08759e-06	8.05319e-05	Tlr6	-0.997499	0.0755259	21899	toll-like receptor 6 [Source:MGI Symbol;Acc:MGI:1341296]	0.48229	1.0107	0.461046	2.36796	2.99659	1.6429	1.56579	1.61659	-1.05203	0.015352	-1.11702	1.24364	1.58332	0.716248	0.646892	0.692953
C (2)	1.43428	1.72998	-0.699658	-0.887438	-1.06158	0.354235	-0.580205	-0.28961	ENSMUSG00000026163	1.46271	4.34082e-07	1.40675e-05	Sphkap	-1.65192	5.87798e-06	77629	SPHK1 interactor, AKAP domain containing [Source:MGI Symbol;Acc:MGI:1924879]	0.384802	0.347831	0.316727	1.21273	1.42183	0.41034	0.678339	0.479769	-1.37781	-1.52354	-1.65869	0.278261	0.507747	-1.28511	-0.559922	-1.05959
C (2)	1.52514	1.56245	-0.70316	-1.03093	-1.23092	0.279671	-0.225346	-0.176906	ENSMUSG00000021614	1.6076	4.50579e-12	3.84267e-10	Vcan	-1.19843	0.000107508	13003	versican [Source:MGI Symbol;Acc:MGI:102889]	4.48752	3.84378	3.49726	12.8584	13.087	5.62393	7.13927	5.75411	2.16592	1.94252	1.80622	3.68464	3.71006	2.49158	2.83578	2.52459
C (2)	1.33082	1.54294	-0.904797	-0.519383	-1.29655	0.713283	-0.12108	-0.745235	ENSMUSG00000021508	1.70051	2.00098e-08	8.73356e-07	Cxcl14	-1.07247	0.0335641	57266	chemokine (C-X-C motif) ligand 14 [Source:MGI Symbol;Acc:MGI:1888514]	33.2026	41.6574	26.3653	123.778	140.238	52.6632	86.0574	36.472	5.05322	5.3805	4.72057	6.95161	7.13174	5.71872	6.42723	5.18872
C (2)	1.52262	0.997427	-0.576511	-1.10541	-1.40747	0.156179	-0.515128	0.928296	ENSMUSG00000037379	2.21585	7.79311e-07	2.36033e-05	Spon2	-1.43362	0.0523047	100689	spondin 2, extracellular matrix protein [Source:MGI Symbol;Acc:MGI:1923724]	0.741674	0.477052	0.370777	4.27403	2.7576	0.780648	1.3668	2.60305	-0.431143	-1.06778	-1.43138	2.0956	1.46342	-0.357256	0.4508	1.3802
C (2)	1.05784	1.45464	-0.295751	-1.10139	-1.46998	0.807246	-0.750498	0.297899	ENSMUSG00000032366	1.28811	3.27037e-08	1.35012e-06	Tpm1	-0.753014	0.070922	22003	tropomyosin 1, alpha [Source:MGI Symbol;Acc:MGI:98809]	14015.2	11888.1	11025.7	18480.4	20041.1	12771.7	17558	15822.6	13.7747	13.5372	13.4286	14.1737	14.2907	13.6407	14.0998	13.9497
C (2)	1.06864	1.10807	-1.31918	-0.990189	-1.41757	0.267626	0.587384	0.695217	ENSMUSG00000034641	1.86225	7.23421e-11	5.01482e-09	Cd300ld	-0.82016	0.0980555	217305	CD300 molecule like family member d [Source:MGI Symbol;Acc:MGI:2442358]	0.691719	0.867977	0.64632	3.59265	3.69172	2.57757	2.06728	2.77665	-0.531742	-0.204271	-0.629679	1.84505	1.88429	1.36601	1.04773	1.47335
C (2)	0.929208	1.30166	-1.00334	-1.0498	-1.61304	0.488161	0.323983	0.623164	ENSMUSG00000025877	2.09266	1.9225e-12	1.75503e-10	Hk3	-0.889048	0.0756391	212032	hexokinase 3 [Source:MGI Symbol;Acc:MGI:2670962]	0.808119	0.779062	0.499763	3.70701	4.97189	2.30062	2.61846	2.91246	-0.30736	-0.36019	-1.00068	1.89026	2.31379	1.20202	1.38872	1.54224
C (2)	1.0782	1.26	-0.847131	-1.15702	-1.59666	0.208483	0.67741	0.376714	ENSMUSG00000069267	2.67822	9.97377e-15	1.31929e-12	H3c2	-1.0795	0.0339745	319150	H3 clustered histone 2 [Source:MGI Symbol;Acc:MGI:2448319]	1.24253	0.949257	0.647892	6.61838	7.75082	4.6723	3.10885	3.59812	0.313278	-0.0751294	-0.626175	2.72648	2.95435	2.22413	1.63638	1.84724
C (2)	1.0295	1.24485	-0.986104	-1.00513	-1.66013	0.396685	0.573467	0.406857	ENSMUSG00000000290	2.53666	2.15785e-19	5.70861e-17	Itgb2	-0.915362	0.0525813	16414	integrin beta 2 [Source:MGI Symbol;Acc:MGI:96611]	2.79974	2.75337	1.54922	16.4308	19.8505	11.0097	9.42689	9.51146	1.48529	1.4612	0.631542	4.03833	4.3111	3.4607	3.23678	3.24967
C (2)	0.983806	1.42787	-1.37577	-1.21156	-0.977485	0.0524784	0.364943	0.735714	ENSMUSG00000030047	1.66614	5.55467e-09	2.74829e-07	Arhgap25	-0.961406	0.0395821	232201	Rho GTPase activating protein 25 [Source:MGI Symbol;Acc:MGI:2443687]	1.04711	1.15126	1.31788	4.09016	5.28575	2.86113	2.38878	3.54424	0.0664116	0.203209	0.398218	2.03216	2.40211	1.51659	1.25627	1.82547
C (2)	1.09254	1.28785	-1.20141	-1.30386	-1.128	0.0550997	0.522703	0.67507	ENSMUSG00000024737	2.5503	2.61232e-16	4.34148e-14	Slc15a3	-1.0336	0.0304734	65221	solute carrier family 15, member 3 [Source:MGI Symbol;Acc:MGI:1929691]	0.533769	0.485282	0.571464	4.50186	5.39803	2.65066	1.71629	3.05396	-0.905713	-1.0431	-0.807265	2.17052	2.43243	1.40635	0.779289	1.61068
C (2)	1.10249	1.01669	-1.11443	-1.55359	-1.08888	0.625202	0.561682	0.450833	ENSMUSG00000030789	4.83719	8.14928e-52	1.05639e-47	Itgax	-1.32863	0.000246185	16411	integrin alpha X [Source:MGI Symbol;Acc:MGI:96609]	0.33904	0.168852	0.353072	11.4427	9.98569	4.84965	5.36413	4.06719	-1.56047	-2.56617	-1.50197	3.51635	3.31986	2.27788	2.42334	2.02403
C (2)	1.16974	0.9048	-0.845479	-1.34535	-1.5398	0.583212	0.564749	0.508131	ENSMUSG00000025473	3.35533	3.9296e-26	2.31543e-23	Adam8	-0.90855	0.0959936	11501	a disintegrin and metallopeptidase domain 8 [Source:MGI Symbol;Acc:MGI:107825]	1.31919	0.718808	0.567593	15.254	11.0566	7.31538	7.48129	6.8292	0.399651	-0.476322	-0.817071	3.93111	3.46684	2.87093	2.90329	2.77172
C (2)	1.31263	0.782964	-1.39532	-1.12696	-1.19184	0.29884	0.842124	0.477563	ENSMUSG00000020649	2.65636	9.24418e-16	1.44376e-13	Rrm2	-0.951363	0.0948661	20135	ribonucleotide reductase M2 [Source:MGI Symbol;Acc:MGI:98181]	0.588874	0.755564	0.711374	7.2836	4.4534	4.70496	2.84058	3.35351	-0.763969	-0.404374	-0.49132	2.86465	2.15491	2.23418	1.50619	1.74567
C (2)	1.24602	1.25896	-1.10166	-1.23778	-1.18898	0.632912	0.531576	-0.141052	ENSMUSG00000029816	4.64882	8.20872e-35	1.33012e-31	Gpnmb	-1.75496	0.000163041	93695	glycoprotein (transmembrane) nmb [Source:MGI Symbol;Acc:MGI:1934765]	4.42473	3.71086	3.95249	91.9911	93.5418	36.5338	41.6466	15.3151	2.14559	1.89175	1.98276	6.52342	6.54754	5.19116	5.38013	3.93688
C (2)	1.39039	1.33285	-0.51606	-1.38084	-1.37359	0.278221	0.376341	-0.107308	ENSMUSG00000029304	4.53416	1.90575e-20	5.88195e-18	Spp1	-2.55535	1.28161e-05	20750	secreted phosphoprotein 1 [Source:MGI Symbol;Acc:MGI:98389]	3.26304	0.969594	0.979518	47.3683	43.6939	11.4153	9.94693	5.79072	1.70622	-0.0445473	-0.0298561	5.56585	5.44936	3.5129	3.31425	2.53374
C (2)	1.56143	1.26701	-1.25032	-1.46246	-0.321839	0.0355315	-0.174612	0.345253	ENSMUSG00000034382	1.56452	2.73209e-05	0.000537423	AI661453	-1.19522	0.0480417	224833	expressed sequence AI661453 [Source:MGI Symbol;Acc:MGI:2146908]	0.109087	0.098631	0.169551	0.414746	0.360619	0.181832	0.200918	0.23276	-3.19645	-3.34182	-2.56021	-1.2697	-1.47145	-2.45932	-2.31532	-2.10308
C (2)	1.49154	1.18934	-1.17759	-1.3424	-0.748548	-0.221239	0.74767	0.061221	ENSMUSG00000027533	1.67569	2.55484e-08	1.07877e-06	Fabp5	-1.10582	0.0175656	16592	fatty acid binding protein 5, epidermal [Source:MGI Symbol;Acc:MGI:101790]	4.9893	4.53267	6.40557	23.6129	19.8023	15.3109	8.70827	10.2654	2.31884	2.18036	2.67933	4.5615	4.30759	3.93649	3.12239	3.35972
C (2)	2.1782	0.753225	-1.3816	-0.406743	-0.570692	-0.515107	-0.131526	0.0742423	ENSMUSG00000029675	1.13446	2.4755e-05	0.000495214	Eln	-0.899213	0.0541137	13717	elastin [Source:MGI Symbol;Acc:MGI:95317]	14.7319	20.7158	19.5616	51.1508	31.0781	22.8085	19.9455	24.5101	3.88088	4.37266	4.28995	5.67668	4.95783	4.5115	4.31799	4.6153
C (2)	1.8127	0.704692	-1.39743	-1.2951	0.171773	0.15131	0.437941	-0.585883	ENSMUSG00000036040	1.33747	0.000521828	0.0065734	Adamtsl2	-1.19852	0.0860534	77794	ADAMTS-like 2 [Source:MGI Symbol;Acc:MGI:1925044]	0.581495	0.620146	1.56012	4.37884	2.18132	1.84441	1.54017	0.968748	-0.782161	-0.68932	0.641654	2.13055	1.1252	0.883163	0.623087	-0.0458067
C (2)	1.96681	1.01161	-0.457627	-1.62887	-0.0913195	-0.141372	-0.32729	-0.33195	ENSMUSG00000033581	1.7683	5.4327e-07	1.72186e-05	Igf2bp2	-1.99	1.28161e-05	319765	insulin-like growth factor 2 mRNA binding protein 2 [Source:MGI Symbol;Acc:MGI:1890358]	1.65601	0.733563	2.13629	8.93431	4.599	1.81308	2.06324	1.80721	0.727715	-0.447007	1.09511	3.15936	2.20132	0.858439	1.04491	0.853765
C (1)	-0.0830263	0.229245	-0.93633	-1.17092	-1.33004	0.974167	0.777177	1.53973	ENSMUSG00000073411	0.846274	0.00131149	0.0135247	H2-D1	0.870546	0.0785935	#NUM!	histocompatibility 2, D region locus 1 [Source:MGI Symbol;Acc:MGI:95896]	55.96	49.5458	45.619	87.1347	102.463	136.163	150.819	202.264	5.80632	5.63069	5.51156	6.44517	6.67897	7.08919	7.23667	7.6601
C (1)	0.0755753	0.158966	-1.18623	-0.97764	-1.28688	0.992591	0.615525	1.60809	ENSMUSG00000025283	0.936633	0.0028815	0.0249323	Sat1	1.04647	0.070922	20229	spermidine/spermine N1-acetyl transferase 1 [Source:MGI Symbol;Acc:MGI:98233]	12.4067	14.3602	11.5616	30.0465	31.8552	43.8705	57.1432	87.9717	3.63305	3.844	3.53127	4.90912	4.99346	5.45518	5.83651	6.45897
C (1)	-0.0107993	0.146656	-1.52488	-1.01047	-0.814012	0.54824	1.09066	1.5746	ENSMUSG00000026828	1.49893	0.000648596	0.00784305	Galnt5	1.76252	0.012466	#NUM!	polypeptide N-acetylgalactosaminyltransferase 5 [Source:MGI Symbol;Acc:MGI:2179403]	0.298646	0.529931	0.659685	1.61521	1.92515	5.51471	3.0123	9.45869	-1.74349	-0.916124	-0.600151	0.69172	0.944968	2.46329	1.59087	3.24164
C (1)	0.639013	0.25942	-1.24901	-1.12295	-1.3579	0.78051	0.754292	1.29663	ENSMUSG00000055775	4.685	9.57908e-13	9.13041e-11	Myh8	2.26711	0.0474934	17885	myosin, heavy polypeptide 8, skeletal muscle, perinatal [Source:MGI Symbol;Acc:MGI:1339712]	1.25216	1.58608	1.02089	43.1769	21.1892	53.5961	56.2969	148.187	0.324425	0.665462	0.0298317	5.43219	4.40526	5.74406	5.81498	7.21127
C (1)	0.37288	0.38571	-1.24012	-1.3275	-1.17272	0.958981	1.20022	0.822547	ENSMUSG00000036446	2.17789	2.98839e-16	4.87393e-14	Lum	0.994713	0.0248928	17022	lumican [Source:MGI Symbol;Acc:MGI:109347]	6.14882	5.64312	6.5697	29.9845	30.3648	67.5835	53.3246	46.6364	2.62031	2.49649	2.71583	4.90615	4.92433	6.0786	5.73673	5.54338
C (1)	-0.0904842	0.180355	-1.00434	-1.72866	-0.591538	0.863573	1.01883	1.35227	ENSMUSG00000047146	0.99607	0.00230828	0.0211315	Tet1	1.11229	0.0575316	52463	tet methylcytosine dioxygenase 1 [Source:MGI Symbol;Acc:MGI:1098693]	1.51439	0.871086	2.07549	3.04274	3.74173	7.09745	6.30406	9.15517	0.598742	-0.199113	1.05345	1.60537	1.9037	2.8273	2.65628	3.19459
C (1)	0.0720343	0.136733	-0.48415	-1.64228	-1.25872	1.18312	0.804372	1.18889	ENSMUSG00000019817	1.23468	0.000563406	0.00698893	Plagl1	1.25076	0.0464218	22634	pleiomorphic adenoma gene-like 1 [Source:MGI Symbol;Acc:MGI:1100874]	1.94997	0.633707	0.919511	3.34543	3.56223	6.80963	9.83474	9.8899	0.96345	-0.658112	-0.121061	1.74219	1.83278	2.76758	3.29789	3.30596
C (1)	0.0100161	0.343944	-1.05825	-1.39897	-1.0952	1.42639	0.900423	0.871654	ENSMUSG00000030793	1.42976	0.000199789	0.00294637	Pycard	1.18982	0.0430217	66824	PYD and CARD domain containing [Source:MGI Symbol;Acc:MGI:1931465]	0.292733	0.208233	0.282117	0.85162	1.1891	2.07398	3.5087	2.01519	-1.77234	-2.26373	-1.82563	-0.231718	0.249864	1.0524	1.81093	1.01092
C (1)	0.0896096	0.198698	-1.23685	-1.47868	-0.829013	1.18383	1.03113	1.04128	ENSMUSG00000004105	1.26083	6.44436e-07	1.98428e-05	Angptl2	1.13388	0.00329013	26360	angiopoietin-like 2 [Source:MGI Symbol;Acc:MGI:1347002]	24.3585	20.3184	33.0732	65.8656	71.4804	133.443	149.634	134.463	4.60635	4.34472	5.04759	6.04145	6.15948	7.06008	7.22529	7.07107
C (1)	-0.0449689	0.134628	-1.17556	-1.48972	-0.649416	1.56391	1.08687	0.574259	ENSMUSG00000025780	1.00151	0.000690164	0.00824571	Itih5	0.951126	0.0959936	209378	inter-alpha (globulin) inhibitor H5 [Source:MGI Symbol;Acc:MGI:1925751]	7.51913	6.20255	10.3795	15.032	16.7806	30.0744	40.2843	21.9681	2.91057	2.63286	3.37566	3.90996	4.06872	4.91047	5.33215	4.45734
C (1)	-0.13717	0.253902	-1.14484	-1.29713	-0.93558	1.576	0.573069	1.11175	ENSMUSG00000053113	1.87703	9.3229e-07	2.77185e-05	Socs3	1.8974	0.00104124	12702	suppressor of cytokine signaling 3 [Source:MGI Symbol;Acc:MGI:1201791]	2.34543	1.91174	3.10622	9.07283	15.3376	23.5421	90.4906	48.5202	1.22985	0.934887	1.63516	3.18155	3.939	4.55717	6.4997	5.60051
C (1)	0.331797	-0.133874	-1.42215	-1.23961	-0.791314	1.35246	1.10527	0.79743	ENSMUSG00000040690	1.19475	1.79858e-05	0.000377876	Col16a1	1.21583	0.00380383	107581	collagen, type XVI, alpha 1 [Source:MGI Symbol;Acc:MGI:1095396]	1.81021	2.13402	3.19687	8.79961	5.78277	17.6728	22.0846	13.3898	0.856155	1.09358	1.67666	3.13744	2.53176	4.14346	4.46497	3.74307
C (1)	0.149444	0.0319221	-1.58971	-1.07351	-0.795103	1.11394	1.28731	0.875706	ENSMUSG00000033420	1.01895	0.000122823	0.00195357	Antxr1	0.927889	0.0494549	69538	anthrax toxin receptor 1 [Source:MGI Symbol;Acc:MGI:1916788]	3.06957	4.21291	4.99739	8.91969	8.29936	17.9247	16.1165	13.9255	1.61804	2.07482	2.32117	3.15699	3.053	4.16388	4.01046	3.79965
C (1)	-0.276248	0.276697	-0.819612	-0.943929	-1.48974	1.53082	1.20667	0.515341	ENSMUSG00000021319	1.5607	0.000185791	0.00276829	Sfrp4	1.76539	0.00865859	20379	secreted frizzled-related protein 4 [Source:MGI Symbol;Acc:MGI:892010]	2.8437	2.47072	1.33273	5.25733	9.82545	28.1268	40.5822	12.8696	1.50777	1.30493	0.41438	2.39433	3.29652	4.81387	5.34278	3.6859
